# Supplementary material for: Clonal derivation of white and brown adipocyte progenitor cell lines from human pluripotent stem cells
Source: Stem Cell Res Ther. 2019 Jan 8;10:7. doi: 10.1186/s13287-018-1087-7 (PMC6323697; doi:10.1186/s13287-018-1087-7)
Supplement: Supplementary file 1 — Table S1. Illumina-based microarray data on expression levels of FABP4, UCP1, ADIPOQ, CITED1, LIPASIN, and MYH3, from control cells and 20 random hES cell-derived clonal embryonic progenitor cell lines differentiated for 14 days in (BMP4, Rosi, T3, CL) used in support of Fig. 1. Values less than 130 RFU were considered to be background signal. (XLSX 14 kb) [file 13287_2018_1087_MOESM1_ESM.xlsx]

## Sheet: Supporting Data Figure 1
	FABP4		UCP1		ADIPOQ		CITED1		MYH3		LIPASIN (LOC55908)
	Mean	St. Dev.	Mean	St. Dev.	Mean	St. Dev.	Mean	St. Dev.	Mean	St. Dev.	Mean	St. Dev.
fBAT Ctrl	98.82	0.82	93.04	1.12	94.16	1.72	85.33	1.16	1404.22	1123.14	97.84	1.75
fBAT Differentiated	15921.5	1086.17	1205.69	199.74	3421.86	95.74	2048.92	164.21	191.13	33.69	2242.12	78.38
SAT Ctrl	113.09	9.86	83.7	3.23	92.53	0.84	89.28	3.39	120.97	3.94	102.95	1.12
SAT Differentiated	14422.2	1621.61	109.76	8.55	3182.62	240.63	500.99	25.29	100.27	4.27	2101.79	52.07
C4ELS5.1 Ctrl	269.07	97.73	91.58	9.1	94.1	1.95	96.81	8.71	102.56	2.15	106.65	6.88
C4ELS5.1 Differentiated	14870.7	737	389.9	23.19	174.46	21.57	228.18	16.49	92.72	5.45	117.8	11.76
C4ELS5.5 Ctrl	198.32	57.28	96.68	1.88	98.96	5.01	92.16	2.28	105.2	8.67	100.59	2.16
C4ELS5.5 Differentiated	14293.8	3292.1	327.09	191.79	148.05	58.95	102.34	13.79	87.4	5.05	105.99	9.27
C4ELSR2 Ctrl	102.46	18.22	95.03	6.56	97.95	7.48	82.01	4.02	103.16	7.7	97.6	2.23
C4ELSR2 Differentiated	16341.6	1206.4	390.59	27.28	230.14	19.36	143.88	14.78	96.8	2.04	104.04	3.21
E3 Ctrl	223.21	211.65	92.77	7.56	100.22	3.07	89.85	10.42	105.07	10.6	97.48	4.37
E3 Differentiated	17668.9	1850.25	91.58	4.52	2319.89	867.79	505.31	109.71	99.51	7.15	479.93	125.25
E75 Ctrl	136.73	42.44	83.53	2.31	93.5	3.45	83.66	3.29	100.84	1.81	109.25	4.13
E75 Differentiated	13135.8	138.51	96.47	5.54	101.09	2.4	99.19	6.33	103.48	3.7	107.81	11.32
E85 Ctrl	147.09	7.04	89.22	0.24	94.34	4.59	85.15	0.85	96.07	1.5	95.88	1.22
E85 Differentiated	17387.3	1517.17	93.88	6.67	127.7	15.1	97.2	5.63	90.73	5.62	98.62	3.68
ESI004 NP88 SM Ctrl	4841.65	4750.99	95.64	0.65	108.81	12.97	276.92	197.82	89.12	2.92	109.03	5.85
ESI004 NP88 SM Differentiated	14531.7	782.98	1138.9	584.75	2374.49	574.13	1746.37	181.15	98.6	3.46	745.73	244.77
ESI004 NP110 SM Ctrl	114.66	4.4	91.91	5.66	89.29	5.8	79.91	2.03	91.91	8	101.94	3.85
ESI004 NP110 SM Differentiated	15940.7	2582.68	1162.87	584.89	2057.8	770.99	672.49	181.58	96.67	4.87	1003.43	354.33
ESI RP002 EN49 Ctrl	152.48	43.48	98.11	8	107.11	1.81	80.8	4.38	87.17	0.55	111.41	3.61
ESI RP002 EN49 Differentiated	12039.5	737.43	91.85	2.93	100.33	7.92	86.79	0.47	93.42	1.97	97.49	6.16
RP1-DM10-19 Ctrl	96.76	1.4	98.21	3.86	97.06	7.18	85.14	1.87	106.66	1.95	118.19	8.59
RP1-DM10-19 Differentiated	1034.54	126.14	87.74	5.77	91.16	0.59	114.25	2.62	103.46	2.36	111.92	15.67
RP1-MV2-16 Ctrl	158.11	58.87	91.59	5.68	104.41	0.26	84.72	1.04	88.45	7.17	100.3	1.18
RP1-MV2-16 Differentiated	16107.8	676.42	87.42	3.38	96.97	0.41	86.57	6.38	93.05	2.38	99.06	3.74
RP1-SKEL-6 Ctrl	7049.32	390.88	92.55	4.56	105.68	7.36	93.72	4.11	91.02	5.26	104.57	5.51
RP1-SKEL-6 Differentiated	17167.8	2288.53	100	1.97	97.74	4.01	84.34	3.47	97.99	0.05	105.88	4.45
RP1-SKEL-8 Ctrl	462.31	12.55	92.85	9.42	97.53	1.34	86	5.61	14076.2	755.53	94.56	3.54
RP1-SKEL-8 Differentiated	18168.9	969.22	243.4	9.84	94.54	4.36	92.41	6.61	11768.1	1738.88	93.67	1.23
RP1-SKEL-16 Ctrl	3509.83	441.75	90.8	3.29	87.95	3.2	90.5	0.89	93.02	1.76	105.36	4.72
RP1-SKEL-16 Differentiated	17275.6	2396.38	91.17	4.9	91.76	2.71	83.22	4.62	86.84	8.56	107.97	3.38
RP1-SKEL-19 Ctrl	6491.05	362.98	84.27	6.79	98.93	3.68	94.09	4.27	91.29	1.18	109.28	7.61
RP1-SKEL-19 Differentiated	15626.3	4164.56	92.09	7.3	113.6	12.03	96.84	8.46	99.09	6.81	97.57	0.36
RP1-SKEL-20 Ctrl	3451.03	2243.14	98.06	9.26	107.83	2.1	87.22	1.48	93.96	0.58	102.94	2.3
RP1-SKEL-20 Differentiated	15721.1	26.51	88.3	1.05	98.42	1.11	90.22	6.47	86.44	8.43	92.58	9.04
RP1-SKEL-23 Ctrl	1865.28	706.68	93.37	0.79	106.78	7.64	85.54	2.23	104.56	8.73	97.33	0.73
RP1-SKEL-23 Differentiated	6835.44	1392.79	94.03	2.31	88.36	1.17	97.48	2.55	87.97	3.76	99.31	5.59
RP1-SM2-21 Ctrl	2118.26	1348.16	96.07	4.28	103.56	8.9	80.84	1.1	97.62	1.14	95.55	3.42
RP1-SM2-21 Differentiated	17172.2	214.16	89.44	1.86	90.53	1.95	91.97	5.04	95.31	0.38	108.28	2.56
SK5 Ctrl	153.12	31.18	91.21	3.74	95.52	1.74	81.22	2.96	346.31	66.38	88.71	3.58
SK5 Differentiated	17561.8	1229.07	139.01	25.12	123.33	18.4	91.94	1.64	100.15	6.42	106.03	9.13
SK11 Ctrl	93.25	4.28	97.81	6.25	97.88	2.84	82.84	4.57	91.28	0.63	97.73	4.65
SK11 Differentiated	10501.2	151.22	160.4	8.94	121.21	15.18	94.24	4.64	91.86	5.79	111.31	1.45
