# Supplementary material for: Clonal derivation of white and brown adipocyte progenitor cell lines from human pluripotent stem cells
Source: Stem Cell Res Ther. 2019 Jan 8;10:7. doi: 10.1186/s13287-018-1087-7 (PMC6323697; doi:10.1186/s13287-018-1087-7)
Supplement: Supplementary file 2 — Table S2. Illumina-based microarray data on fBAT and SAT cells and the hES cell-derived clonal embryonic progenitor cell lines E85, E3, C4ELS5.1, C4ELS5.5, C4ELSR2, NP88, and NP110 in progenitor state (Ctrl) or differentiated for 14 days in (BMP4, Rosi, T3, CL). Calculation of mean RFUs in control (CTRL) and differentiated conditions for each line used in support of Fig. 2a (sheet 2) and Fig. 2b (sheet 3) are shown. Values less than 130 RFU were considered to be background signal. (XLSX 11511 kb) [file 13287_2018_1087_MOESM2_ESM.xlsx]

## Sheet: Microarray Data
ProbeID	Accession	Definition	Symbol	fBAT (P3-8) Ctrl Mean	SAT (P5-7) Ctrl Mean	E85 (P15-18) Ctrl Mean	E3 (P12-14) Ctrl Mean	C4ELS5.1 (P12-18) Ctrl Mean	C4ELS5.5 (P11-17) Ctrl Mean	C4ELSR2 (P10-14) Ctrl Mean	E3 (P12-14) Ctrl Mean	NP88 (P6-15) Ctrl Mean	NP110 (P6-17) Ctrl Mean		fBAT P8 D14 (BMP4, Rosi, T3, CL) Mean	SAT P6 D14 (BMP4, Rosi, T3, CL) Mean	E85 P14 D14 (BMP4, Rosi, T3, CL) Mean	E3 (P13-16) D14 (BMP4, Rosi, T3, CL) Mean	C4ELS5.1 (P15-17) D14 (BMP4, Rosi, T3, CL) Mean	C4ELS5. 5 P(11-13) D14 (BMP4, Rosi, T3, CL) Mean	C4ELSR2 (P10-14) D14 (BMP4, Rosi, T3, CL) Mean	NP88 P12-15) D14 (BMP4, Rosi, T3, CL) Mean	NP110 P12-17) D14 (BMP4, Rosi, T3, CL) Mean
5270161	DQ516750	Methanocaldococcus jannaschii spike-in control MJ-500-33 genomic sequence	ERCC-00162	93	92.0767	96.0133	94.59	93.7533	96.1075	94.142	94.59	94.638	93.955		99	95.5833	91.8267	92.332	95.036	95.9967	96.356	94.8671	97.974
4230037	DQ883654	Synthetic construct clone NISTag13 external RNA control sequence	ERCC-00071	96	97.6433	100.41	97.9143	96.0867	96.3825	95.552	97.9143	96.332	100.847		94	97.0833	102.18	98.604	95.542	97.1	95.53	99.3286	98.632
60372	DQ668364	Synthetic construct clone TagJ microarray control	ERCC-00009	95	89.88	99.7033	93.4214	93.9	95.7425	91.13	93.4214	96.832	94.1225		94	93.1667	89.8733	92.016	93.322	91.4667	93.818	91.97	96.186
5260356	DQ516785	Methanocaldococcus jannaschii spike-in control MJ-1000-68 genomic sequence	ERCC-00053	94	96.3667	94.54	95.4586	92.5483	94.5325	91.11	95.4586	94.444	97.4275		95	89.2967	97.3367	90.622	99.404	90.3567	93.278	93.0857	93.812
6060692	DQ854995	Synthetic construct clone AG006.1100 external RNA control sequence	ERCC-00144	104	99.16	102.62	95.9329	96.1883	97.0625	101.036	95.9329	99.638	98.4175		104	102.44	99.6967	97.63	100.8	104.997	97.344	99.7671	103.176
6370471	DQ516784	Methanocaldococcus jannaschii spike-in control MJ-1000-67 genomic sequence	ERCC-00003	92	97.0033	95.5067	95.6871	98.08	97.2925	94.816	95.6871	98.326	100.075		96	94.77	94.6533	96.922	96.714	98.52	96.174	98.4714	96.87
1710435	DQ516777	Methanocaldococcus jannaschii spike-in control MJ-1000-60 genomic sequence	ERCC-00138	95	98.2233	96.3767	97.6086	94.9533	98.1825	95.616	97.6086	92.408	96.43		95	99.01	93.7967	94.99	95.956	96.2833	94.912	96.5457	93.426
1400612	DQ883682	Synthetic construct clone NISTag41 external RNA control sequence	ERCC-00084	92	92.9933	89.18	93.6657	91.3583	90.51	92.684	93.6657	93.054	91.1025		95	96.8367	94.4233	89.57	91.54	90.3967	91.996	92.5329	91.152
5130189	DQ459420	Bases different from GenBank: 5	ERCC-00017	96	91.8633	96.4867	93.4129	91.6833	94.195	92.088	93.4129	91.746	93.52		95	91.6833	88.14	92.42	93.004	92.5333	96.462	94.4143	94.02
70278	DQ668366	Synthetic construct clone TagQ microarray control	ERCC-00057	94	93.79	94.6967	91.5957	94.7583	92.7475	91.5	91.5957	90.334	88.56		91	87.4833	91.3133	90.664	92.306	92.3233	94.536	93.4014	93.962
2320315	EF011069	Synthetic construct spike-in microarray control O-sialoglycoprotein endopeptidase (gcp) gene, complete cds	ERCC-00041	97	93.5933	90.9633	92.9857	92.2917	94.275	90.99	92.9857	95.554	98.9375		96	96.6833	93.3167	90.542	90.134	95.5167	93.854	94.2157	93.284
2750053	DQ883643	Synthetic construct clone NISTag2 external RNA control sequence	ERCC-00156	93	92.4833	91.7	94.4371	93.2733	91.8375	91.564	94.4371	92.55	93.5575		88	96.1267	93.84	92.866	96.784	93.8233	95.596	93.2471	96.414
70477	DQ516778	Methanocaldococcus jannaschii spike-in control MJ-1000-61 genomic sequence	ERCC-00075	92	88.3233	88.9833	89.99	89.1883	91.6775	91.392	89.99	91.914	91.36		92	93.25	88.5267	88.756	90.238	93.32	87.374	91.7014	95.864
2710279	DQ875387	Synthetic construct microarray control PHE gene, complete sequence	ERCC-00099	99	97.9233	99.1333	96.0529	95.55	97.46	96.856	96.0529	98.774	97.5		105	96.1267	99.6567	98.288	100.316	103.413	104.288	98.4629	102.746
1070725	DQ855004	Synthetic construct clone AG019.0111 external RNA control sequence	ERCC-00022	93	92.72	97.08	91.5743	91.7833	90.92	93.548	91.5743	93.022	92.7475		99	94.7367	89.0767	96.756	93.762	93.89	92.706	93.1929	96.148
6590497	DQ516773	Methanocaldococcus jannaschii spike-in control MJ-1000-56 genomic sequence	ERCC-00170	100	103.6	98.06	96.2429	96.9217	97.455	97.598	96.2429	97.76	97.3075		102	94.2867	102.3	101.31	102.366	100.757	98.252	100.637	99.794
780445	DQ459419	Bases different from GenBank: 12	ERCC-00028	98	101.083	97.0433	97.85	93.62	98.435	103.72	97.85	93.272	97.15		103	96.2567	95.27	101.014	103.624	99.38	95.652	96.3986	97.916
290433	DQ854991	Bases different from GenBank: 2	ERCC-00081	94	95.0167	97.8367	91.8857	90.0317	88.0925	96.952	91.8857	92.858	90.095		97	91.8667	90.7667	93.27	94.164	92.3367	92.03	90.7557	93.87
7570685	DQ516783	Methanocaldococcus jannaschii spike-in control MJ-1000-66 genomic sequence	ERCC-00042	90	98.0567	94.08	93.1186	93.525	93.4525	95.966	93.1186	90.422	93.425		94	93.4133	91.4233	98.25	94.368	92.6967	90.868	93.8943	96.636
6550369	EF011063	Synthetic construct spike-in microarray control DNA-directed RNA polymerase alpha subunit (rpoA) gene, complete cds	ERCC-00136	95	100.687	96.4133	94.6457	95.9433	98.595	93.862	94.6457	96.266	96.135		105	96.2567	96.3767	100.918	98.126	99.5267	96.994	95.9086	97.6
5960474	DQ854998	Bases different from GenBank: 1	ERCC-00109	93	91.9967	95.4833	95.4986	93	93.82	92.492	95.4986	91.68	92.7425		99	92.9167	98.0467	91.7	90.514	97.4867	92.766	91.6143	92.186
4560477	DQ516796	Methanocaldococcus jannaschii spike-in control MJ-2000-79 genomic sequence	ERCC-00033	93	91.9733	90.21	91.9414	89.6683	91.0075	89.944	91.9414	89.358	90.595		95	93.5233	90.7633	92.578	90.382	95.6433	93.464	89.8743	92.504
5870615	DQ459412	Bases different from GenBank: 9	ERCC-00117	88	86.0733	90.0667	92.8886	90.13	87.1875	90.316	92.8886	91.628	90.1		92	94.2533	90.9667	91.36	88.866	89.4467	90.34	93.3314	92.576
380170	DQ854997	Bases different from GenBank: 1	ERCC-00154	94	92.1933	92.9767	92.4529	91.675	90.4325	94.05	92.4529	90.82	93.795		95	93.2133	89.55	93.364	93.716	95.3233	93.572	92.6871	93.594
2970682	DQ875385	Bases different from GenBank: 3	ERCC-00014	95	92.5133	94.4167	97.1357	93	97.205	97.802	97.1357	98.828	99.75		98	98.84	92.0933	96.242	101.758	95.8167	94.612	94.4171	102.206
6560370	DQ883669	Synthetic construct clone NISTag28 external RNA control sequence	ERCC-00085	94	93.0533	94.6433	90.8329	93.935	97.8175	91.478	90.8329	93.504	94.42		96	94.25	91.07	98.316	92.136	92.8833	96.192	95.6357	93.67
1340064	DQ668365	Bases different from GenBank: 2	ERCC-00108	92	90.74	89.88	95.6114	93.3667	91.115	95.412	95.6114	94.696	92.63		96	93.1367	95.8633	94.284	94.112	95.8867	92.528	94.0271	96.738
4120470	DQ883689	Synthetic construct clone NISTag48 external RNA control sequence	ERCC-00025	94	92.2567	91.0533	91.3014	92.7083	91.8925	91.414	91.3014	85.902	90.36		91	88.3467	89.05	87.682	90.612	86.32	92.094	91.2829	89.402
6040278	DQ883656	Synthetic construct clone NISTag15 external RNA control sequence	ERCC-00039	93	95.85	97.02	90.7171	92.6217	91.3625	94.996	90.7171	92.222	90.62		93	93.0667	89.7333	94.114	92.268	91.33	88.816	93.0114	95.286
6350242	DQ883646	Bases different from GenBank: 2	ERCC-00142	92	90.0633	93.54	89.7629	89.83	93.035	90.872	89.7629	93.778	92.225		91	87.8567	88.56	92.334	89.06	90.2867	92.462	92.1386	95.57
5570400	DQ459418	Bases different from GenBank: 10	ERCC-00058	103	99.85	100.19	101.49	100.115	102.075	103.488	101.49	97.67	101.435		100	96.24	100.607	101.402	107.504	105.393	103.738	101.739	109.486
7330465	DQ668358	Synthetic construct clone TagC microarray control	ERCC-00073	95	97.01	98.2233	90.2771	94.7033	94.01	92.558	90.2771	95.694	95.14		93	97.01	91.3067	98.104	94.216	96.4433	93.96	94.0114	93.332
1820564	DQ516779	Methanocaldococcus jannaschii spike-in control MJ-1000-62 genomic sequence	ERCC-00164	97	100.42	99.5	98.1671	95.8467	93.3125	98.652	98.1671	98.478	99.53		100	94.85	98.1367	99.304	99.786	101.85	95.382	97.1243	96.85
5550681	DQ883658	Bases different from GenBank: 2	ERCC-00160	94	94.8467	96.66	96.74	94.0333	89.4025	96.792	96.74	96.818	91.8225		95	94.58	95.5133	97.566	95.408	92.4767	93.33	94.4286	95.19
1440767	DQ668359	Synthetic construct clone TagD microarray control	ERCC-00163	100	102.107	101.187	98.36	98.2117	101.803	97.348	98.36	98.862	98.8225		103	98.72	97.8033	104.484	103.292	102.897	99.574	98.97	102.236
3890619	DQ459429	Bases different from GenBank: 3	ERCC-00096	93	93.75	92.3033	92.5871	93.18	96.4875	96.026	92.5871	94.206	95.1825		92	94.0767	96.91	93.178	94.648	96.4533	95.35	90.6671	91.724
5360059	DQ668356	Synthetic construct clone TagA microarray control	ERCC-00059	90	94.2833	93.9833	91.6186	92.1417	95.0625	92.156	91.6186	89.66	94.9125		96	92.16	92.6367	92.47	94.904	93.4767	92.876	93.6214	96.164
240370	DQ883673	Synthetic construct clone NISTag32 external RNA control sequence	ERCC-00078	92	88.11	89.6467	92.6014	91.9167	89.2925	92.706	92.6014	89.504	93.125		90	90.69	96.7633	95.222	93.18	87.9133	89.864	93.1914	94.108
2320427	DQ516787	Methanocaldococcus jannaschii spike-in control MJ-1000-70 genomic sequence	ERCC-00043	92	89.9633	89.73	90.4729	92.4683	87.8575	91.468	90.4729	90.92	92.9325		93	88.1133	93.4267	90.618	88.402	95.58	90.936	89.1957	93.15
1660692	DQ839618	Bases different from GenBank: 2	ERCC-00157	104	105.847	103.017	101.11	102.785	107.715	102.47	101.11	102.838	104.147		110	106.03	106.237	98.784	106.842	108.42	109.928	104.82	110.418
4730551	DQ459424	Bases different from GenBank: 29	ERCC-00044	94	94.87	96.59	95.64	94.6867	93.3325	93.81	95.64	92.244	95.7225		95	92.9433	94.56	91.802	92.348	100.533	92.542	96.5229	93.298
4890220	DQ883642	Synthetic construct clone NISTag1 external RNA control sequence	ERCC-00148	90	91.4867	93.96	92.2714	85.4533	88.4775	93.68	92.2714	90.68	88.5175		97	85.53	89.2467	92.082	93.402	90.0567	89.158	92.0914	94.862
450059	DQ516763	Methanocaldococcus jannaschii spike-in control MJ-500-46 genomic sequence	ERCC-00060	101	101.493	102.973	100.486	100.755	100.722	100.438	100.486	96.608	101.39		105	103.463	104.683	104.738	99.076	107.46	98.576	103.55	100.352
1980026	DQ883685	Synthetic construct clone NISTag44 external RNA control sequence	ERCC-00111	97	91.7367	100.423	94.6757	97.3283	93.17	94.994	94.6757	94.414	99.5125		102	93	101.203	93.038	95.702	95.63	98.356	100.361	98.36
1300039	DQ459431	Bases different from GenBank: 7	ERCC-00031	91	89.9633	91.7933	92.53	91.81	89.6375	93.416	92.53	92.004	92.215		91	92.11	91.9167	89.998	89.924	91.0567	88.838	95.1057	90.788
1430162	DQ516776	Methanocaldococcus jannaschii spike-in control MJ-1000-59 genomic sequence	ERCC-00168	94	97.4433	96.6233	94.5843	94.6433	91.65	93.726	94.5843	97.052	94.9		97	99.75	102.11	94.456	96.264	95.4567	97.128	95.8857	93.114
360634	DQ516815	Methanocaldococcus jannaschii spike-in control MJ-2000-98 genomic sequence	ERCC-00104	91	89.92	89.95	95.8329	92.575	93.5875	93.538	95.8329	91.28	86.605		92	89.66	90.1267	90.432	90.272	99.5433	92.22	94.4929	96.202
4010240	EF011072	Synthetic construct spike-in microarray control hypothetical protein (ynbA) gene, partial cds	ERCC-00130	97	100.26	96.7633	96.2743	95.6667	95.825	92.824	96.2743	96.774	92.0725		95	93.28	90.9767	97.436	95.716	90.9233	97.2	95.3614	93.378
4050220	DQ516790	Methanocaldococcus jannaschii spike-in control MJ-1000-73 genomic sequence	ERCC-00147	91	90.0633	95.95	92.0171	92.015	89.85	90.072	92.0171	89.562	96.64		93	93.5967	91.8767	92.656	94.38	93.09	88.756	90.7629	92.006
940086	DQ459415	Bases different from GenBank: 2	ERCC-00098	96	90.6933	90.3067	94.5386	91.6833	91.39	94.904	94.5386	89.526	91.405		90	91.07	90.1033	89.602	92.192	92.48	93.166	90.5843	90.584
3710431	DQ516754	Methanocaldococcus jannaschii spike-in control MJ-500-37 genomic sequence	ERCC-00074	98	95.07	99.85	94.7571	91.755	92.9475	94.414	94.7571	98.878	96.48		93	99.6233	94.7833	91.96	95.248	95.1533	93.352	94.0214	93.56
6250202	DQ516795	Methanocaldococcus jannaschii spike-in control MJ-1000-78 genomic sequence	ERCC-00158	91	92.4167	88.9067	90.8486	91.6517	94.92	89.562	90.8486	91.586	94.8125		97	91.66	88.83	92.162	91.714	92.2533	92.31	91.49	90.716
5260497	DQ855001	Bases different from GenBank: 6	ERCC-00034	95	94.2133	92.0167	94.4057	93.8283	94.4275	94.946	94.4057	92.91	91.58		96	94.59	93.6567	94.776	94.446	94.0667	95.14	94.4386	95.238
1010100	EF011062	Synthetic construct spike-in microarray control methionine aminopeptidase (map) gene, partial cds	ERCC-00013	97	91.2733	95.6933	91.9914	93.3033	96.325	93.206	91.9914	92.3	96.67		95	92.5733	94.8567	93.022	93.542	91.9033	93.382	94.6657	95.656
6760035	DQ516786	Methanocaldococcus jannaschii spike-in control MJ-1000-69 genomic sequence	ERCC-00062	98	95.61	91.17	93.8571	93.4	94.015	92.972	93.8571	89.978	94.5025		94	89.9667	96.29	92.716	96.5	87.8167	96.278	95.18	95.624
2970424	DQ459421	Bases different from GenBank: 16	ERCC-00069	93	97.3533	93.61	89.5843	90.6767	89.68	92.934	89.5843	92.92	90.9225		94	93.4233	93.0233	94.502	92.164	88.75	89.412	92.9829	91.934
6220286	DQ668367	Bases different from GenBank: 4	ERCC-00116	92	93.3833	95.6433	96.1571	96.735	93.0775	93.986	96.1571	94.092	95.6775		96	95.0533	95.89	97.502	93.038	96.06	96.412	98.3814	96.834
7320692	DQ883659	Synthetic construct clone NISTag18 external RNA control sequence	ERCC-00150	98	99.7	95.6	92.7429	93.0483	93.25	97.54	92.7429	93.398	93.135		99	99.6033	100.767	94.04	94.44	97.2333	92.304	96.8443	98.216
4780255	DQ668363	Synthetic construct clone TagH microarray control	ERCC-00165	89	91.0467	90.7233	94.75	97.1283	90.1325	94.31	94.75	93.394	93.1525		94	92.3267	89.7133	92.364	91.144	95.14	93.786	92.3686	94.788
540228	DQ854992	Synthetic construct clone AG003.0011 external RNA control sequence	ERCC-00120	90	96.5633	89.53	92.5671	94.1817	91.025	88.492	92.5671	88.908	90.8875		90	90.0133	86.8833	91.934	94.194	93.0133	90.64	91.6129	96.914
1980008	DQ516748	Methanocaldococcus jannaschii spike-in control MJ-500-31 genomic sequence	ERCC-00046	89	90.7867	95.96	93.12	90.99	90.385	91.192	93.12	89.78	95.8975		94	93.8733	90.3133	93.396	92.184	90.7	93.34	92.0743	94.118
670687	DQ516739	Methanocaldococcus jannaschii spike-in control MJ-250-22 genomic sequence	ERCC-00134	94	93.64	91.9367	94.66	93.1567	96.54	97.854	94.66	92.506	94.305		100	94.0933	100.757	93.708	93.278	98.9967	94.614	94.3643	98.02
2030731	DQ459413	Bases different from GenBank: 1	ERCC-00035	100	97.93	96.0967	97.7643	94.6083	100.79	95.652	97.7643	96.802	99.8875		96	92.17	97.8233	96.162	98.978	95.8667	95.128	97.0786	100.414
2680349	DQ875386	Synthetic construct microarray control LYS gene, complete sequence	ERCC-00145	92	93.7233	91.85	91.4886	89.6333	89.6775	94.88	91.4886	91.646	97.745		96	91.55	96.3233	92.286	93.002	93.9067	91.758	96.5886	94.206
780201	DQ516759	Methanocaldococcus jannaschii spike-in control MJ-500-42 genomic sequence	ERCC-00095	93	94.0133	89.2633	87.7271	90.72	90.79	92.998	87.7271	89.666	92.0775		96	92.26	92.0367	92.7	91.178	90.5833	92.978	92.7757	92.858
6900164	DQ516742	Methanocaldococcus jannaschii spike-in control MJ-250-25 genomic sequence	ERCC-00077	92	90.4367	85.1367	91.5343	92.9433	87.2025	92.21	91.5343	93.156	95.935		90	96.0533	92.3233	90.912	90.424	91.3667	91.188	91.9629	93.2
6400259	DQ883663	Synthetic construct clone NISTag22 external RNA control sequence	ERCC-00113	96	92.12	92.9933	91.3657	92.88	87.86	93.094	91.3657	91.218	91.175		92	89.1867	86.2833	93.148	87.926	91.5967	89.942	92.7143	91.962
2320487	DQ883650	Bases different from GenBank: 1	ERCC-00076	91	98.0633	98.5167	92.4986	91.4233	89.29	92.522	92.4986	93.954	93.7875		92	91.96	89.7733	93.444	92.028	90.96	93.472	92.9429	93.402
290369	DQ516740	Methanocaldococcus jannaschii spike-in control MJ-250-23 genomic sequence	ERCC-00051	101	102.97	92.5733	94.3157	92.6017	98.7975	100.234	94.3157	95.814	96.76		106	98.4067	104.55	103.756	103.806	100.747	101.658	99.1686	105.782
4050528	DQ883652	Synthetic construct clone NISTag11 external RNA control sequence	ERCC-00079	88	94.2133	95.16	92.3614	94.545	91.6175	94.324	92.3614	91.824	91.795		93	95.3967	92.6533	91.08	89.98	87.2733	91.526	91.4614	93.45
20678	DQ459425	Bases different from GenBank: 7	ERCC-00092	93	92.1933	91.7567	96.6071	92.125	93.4075	91.484	96.6071	91.048	94.42		90	92.8267	89.1633	94.946	93.048	93.5733	90.614	92.4171	93.272
4780739	DQ855000	Synthetic construct clone AG011.0011 external RNA control sequence	ERCC-00137	103	106.53	104.213	99.0729	99.5217	102.298	105.58	99.0729	97.28	101.17		103	95.22	104.077	103.024	105.686	101.577	103.476	105.284	105.494
1450040	DQ883664	Synthetic construct clone NISTag23 external RNA control sequence	ERCC-00016	98	95.8133	99.7633	97.51	95.1683	95.57	98.22	97.51	99.26	93.175		103	101.357	100.187	99.154	98.41	101.13	100.506	99.7814	103.228
4590193	DQ459422	Bases different from GenBank: 7	ERCC-00112	98	96.5433	97.0733	95.5429	94.57	98.3375	95.77	95.5429	93.782	97.2475		98	94.7033	90.6367	98.238	95.942	95.5533	94.742	98.1029	95.986
430220	DQ459430	Bases different from GenBank: 3	ERCC-00002	93	90.5767	91.4767	91.7157	91.2317	93.41	94.428	91.7157	90.34	92.9		94	91.7567	90.56	91.356	91.678	95.5167	92.69	94.4771	93.694
4890520	DQ854994	Synthetic construct clone AG006.0011 external RNA control sequence	ERCC-00171	101	107.883	102.183	99.8514	100.553	103.422	94.35	99.8514	100.334	107.065		107	98.2067	109.15	103.108	108.024	107.153	105.536	103.933	107.014
1450220	DQ855003	Synthetic construct clone AG016.1110 external RNA control sequence	ERCC-00131	92	95.17	92.66	91.4371	92.565	92.9575	93.734	91.4371	91.57	95.925		97	91.6767	87.7267	92.386	92.65	90.8567	91.026	91.0286	90.21
4880307	DQ883651	Synthetic construct clone NISTag10 external RNA control sequence	ERCC-00019	96	92.9533	92.9433	96.3971	92.505	94.54	94.454	96.3971	96.348	90.465		93	93.77	94.9733	90.942	93.67	86	93.63	96.5414	94.63
540114	DQ516758	Methanocaldococcus jannaschii spike-in control MJ-500-41 genomic sequence	ERCC-00097	94	99.3333	93.1833	94.7371	94.4317	93.87	93.692	94.7371	97.68	96.5525		99	95.13	100.397	93.01	98.598	95.2433	96.062	95.4314	102.88
7510242	DQ668362	Synthetic construct clone TagG microarray control	ERCC-00143	93	92.28	94.6133	97.5086	91.0333	92.7475	93.446	97.5086	95.716	97.4475		92	94.3167	92.5967	92.92	96.1	95.4067	96.124	95.2886	98.482
2070379	DQ516791	Methanocaldococcus jannaschii spike-in control MJ-1000-74 genomic sequence	ERCC-00086	93	90.41	95.5333	92.4071	95.555	95.655	96.158	92.4071	93.568	95.2575		98	94.6433	93.3167	91.45	92.966	94.8667	94.98	98.2486	95.564
3870280	DQ883670	Synthetic construct clone NISTag29 external RNA control sequence	ERCC-00012	93	91.11	90.2	93.3914	89.6867	94.5025	91.734	93.3914	90.034	93.7475		92	90.6933	90.4667	97.306	95.322	89.3033	89.668	92.2057	91.008
6350025	DQ883661	Synthetic construct clone NISTag20 external RNA control sequence	ERCC-00040	104	98.6367	94.9233	95.4086	98.9133	96.5475	98.014	95.4086	96.45	97.7925		98	98.6267	103.68	99.78	98.676	97.2933	98.758	97.7957	101.896
6940240	DQ516752	Methanocaldococcus jannaschii spike-in control MJ-500-35 genomic sequence	ERCC-00004	96	94.1467	92.4567	88.1543	90.0833	90.575	90.016	88.1543	90.756	89.0975		90	89.6167	91.7567	89.944	91.558	93.0467	90.366	90.82	89.928
6940193	DQ854993	Synthetic construct clone AG005.0110 external RNA control sequence	ERCC-00024	90	92.9967	95.4133	88.7186	90.045	90.0875	93.29	88.7186	89.726	89.71		94	89.0933	87.42	90.332	89.514	88.8033	91.032	93.2486	91.874
5570482	DQ459427	Bases different from GenBank: 22	ERCC-00126	109	112.65	106.607	105.167	103.495	105.285	103.226	105.167	103.946	109.79		99	106.21	110.71	106.37	112.28	102.49	102.51	107.701	111.858
1820215	DQ516731	Methanocaldococcus jannaschii spike-in control MJ-250-14 genomic sequence	ERCC-00054	98	97.8633	93.36	93.6686	92.21	92.0825	93.516	93.6686	93.31	91.835		93	93.8233	95.1933	94.132	93.898	92.22	95.276	94.3929	95.12
1990497	DQ883671	Synthetic construct clone NISTag30 external RNA control sequence	ERCC-00048	93	90.32	88.8067	89.08	89.9417	93.69	92.556	89.08	89.906	94.33		94	90.45	94.5067	94.234	90.532	93.9767	88.754	91.7929	94.018
2370458	DQ459426	Bases different from GenBank: 10	ERCC-00061	94	93.19	92.6867	93.3971	94.8083	91.7375	90.79	93.3971	98.142	97.88		91	96.4067	91.1633	98.69	94.77	93.8733	93.384	95.0014	94.112
5890475	DQ883653	Bases different from GenBank: 1	ERCC-00067	90	92.2267	93.2767	91.04	92.13	93.1675	94.64	91.04	91.934	93.8575		92	92.82	91.2633	92.884	91.982	91.5633	89.804	93.33	91.124
510202	DQ516782	Methanocaldococcus jannaschii spike-in control MJ-1000-65 genomic sequence	ERCC-00123	96	93.0333	90.53	89.1157	90.3867	92.52	89.606	89.1157	91.524	87.4225		91	85.95	96.76	88.364	91.564	92.79	88.09	93.8829	91.03
70474	DQ516780	Methanocaldococcus jannaschii spike-in control MJ-1000-63 genomic sequence	ERCC-00083	93	90.48	93.3067	91.3657	90.905	88.955	91.338	91.3657	93.182	91.79		98	87.9933	87.73	92.302	89.752	91.3467	94.892	93.3257	91.67
1710221	XM_933824.1	PREDICTED: Homo sapiens KIAA0220-like protein, transcript variant 11 (LOC23117), mRNA.	LOC23117	99	112.837	101.913	101.49	106.135	107.138	104.836	101.49	105.22	105.785		103	98.8033	97.7367	103.684	101.538	106.283	103.874	108.219	106.968
5900364	AK024680	Homo sapiens cDNA: FLJ21027 fis, clone CAE07110		160	111.413	114.807	241.82	124.498	156.415	141.042	241.82	147.87	188.053		101	107.99	108.54	234.256	140.988	126.437	137.926	145.676	112.316
2480717	XM_938851.1	PREDICTED: Homo sapiens Fc fragment of IgG, low affinity IIb, receptor (CD32) (FCGR2B), mRNA.	FCGR2B	107	105.363	101.65	104.787	108.212	109.262	103.358	104.787	109.094	110.885		118	108	104.52	102.128	105.252	104.093	112.08	104.809	119.314
1300239	NM_017583.3	Homo sapiens tripartite motif-containing 44 (TRIM44), mRNA.	TRIM44	1167	1073.67	1036.23	881.894	1083.74	1309.93	1330.65	881.894	1045.58	1082.73		1230	1143.7	996.17	1342.34	1306.95	833.467	1181.64	1244.5	1413.06
830703	XR_017421.2	PREDICTED: Homo sapiens misc_RNA (LOC400129), miscRNA.	LOC400129	102	104.103	94.9533	102.24	99.5067	104.273	99.682	102.24	103.71	103.263		96	99.6133	106.403	102.726	96.39	99.9233	98.21	99.4086	98.546
3800152	XR_017421.2	PREDICTED: Homo sapiens misc_RNA (LOC400129), miscRNA.	LOC400129	102	102.74	104.043	103.171	103.295	98.6575	97.992	103.171	101.73	105.468		101	99.26	100.35	101.164	100.366	101.457	96.84	99.2029	97.206
4480719	XM_936379.1	PREDICTED: Homo sapiens similar to protein geranylgeranyltransferase type I, beta subunit (LOC653895), mRNA.	LOC653895	115	117.043	141.367	127.866	118.16	123.6	111.652	127.866	146.51	119.792		121	112.86	123.507	160.27	112.558	128.943	146.114	134.943	137.794
6020725	NM_001013579.1	Homo sapiens diacylglycerol O-acyltransferase 2-like 3 (DGAT2L3), mRNA.	DGAT2L3	90	92.3533	90.2533	94.26	94.2767	95.0375	93.28	94.26	91.526	92.045		92	92.6133	100.76	95.734	96.016	94.41	92.384	92.1314	93.356
3870215	XM_373469.3	PREDICTED: Homo sapiens hypothetical LOC387701 (LOC387701), mRNA.	LOC387701	101	99.58	97.1033	102.343	99.11	100.185	101.924	102.343	100.586	101.905		98	104.027	105.117	104.456	98.59	99.2067	102.942	103.094	103.448
2710020	BX093329	BX093329 Soares_parathyroid_tumor_NbHPA Homo sapiens cDNA clone IMAGp998A124183 ; IMAGE:1648403, mRNA sequence		109	114.907	312.62	111.603	111.632	121.8	126.362	111.603	108.212	112.408		101	107.037	131.643	115.168	334.824	118.003	113.242	104.104	105.946
870110	NM_015492.4	Homo sapiens chromosome 15 open reading frame 39 (C15orf39), mRNA.	C15orf39	272	215.207	284.317	174.999	180.773	200.593	182.266	174.999	197.71	212.942		274	276.247	258.147	191.338	179.724	213.743	220.2	235.566	285.882
7510243	NM_018921.2	Homo sapiens protocadherin gamma subfamily A, 9 (PCDHGA9), transcript variant 1, mRNA.	PCDHGA9	99	97.8367	94.3	94.3471	97.0817	96.995	99.136	94.3471	96.904	96.9625		95	92.2	97.3367	97.91	93.998	93.8467	97.178	95.7257	100.72
4180259	NM_018921.2	Homo sapiens protocadherin gamma subfamily A, 9 (PCDHGA9), transcript variant 1, mRNA.	PCDHGA9	107	109.057	104.927	105.743	106.645	104.507	108.41	105.743	105.052	108.933		115	108.273	105.98	110.182	107.68	104.81	109.046	111.083	108.002
7150059	NM_020799.2	Homo sapiens STAM binding protein-like 1 (STAMBPL1), mRNA.	STAMBPL1	366	628.17	682.507	317.023	779.657	473.632	426.542	317.023	282.054	611.947		146	153.13	173.403	124.924	187.494	143.18	145.446	158.133	147.054
5960523	NR_024167.1	Homo sapiens hypothetical LOC81854 (MGC3771), transcript variant 2, non-coding RNA.	MGC3771	101	106.383	102.16	105.72	110.777	106.297	108.886	105.72	108.76	110.405		105	110.997	108.677	102.162	108.004	108.1	109.13	104.229	110.884
5870441	NR_024167.1	Homo sapiens hypothetical LOC81854 (MGC3771), transcript variant 2, non-coding RNA.	MGC3771	97	97.9333	98.02	99.8629	98.36	97.5075	96.956	99.8629	99.024	99.695		103	96.7133	97.2333	101.604	103.254	95.3967	100.994	97.7643	100.2
4920296	NR_002986.1	Homo sapiens small nucleolar RNA, H/ACA box 60 (SNORA60), small nucleolar RNA.	SNORA60	94	102.857	97.63	94.2229	95.8783	99.33	103.726	94.2229	97.43	96.5575		111	102.267	101.757	99.18	97.882	97.9467	97.1	99.9186	106.63
4200639	NR_024569.1	Homo sapiens hypothetical LOC100130872 (LOC100130872), non-coding RNA.	LOC100130872	102	98.83	100.22	98.5143	100.337	101.66	102.868	98.5143	100.694	101.623		105	101.653	103.677	98.022	102.272	110.977	103.72	100.099	104.724
5340180	NM_001007532.1	Homo sapiens saitohin (STH), mRNA.	STH	96	93.8	94.64	95.6729	94.835	92.7	95.122	95.6729	94.988	94.1275		96	96.19	96.7567	93.474	95.492	91.98	95.458	93.4329	95.358
6110274	XM_292820.6	PREDICTED: Homo sapiens hypothetical LOC342979 (LOC342979), mRNA.	LOC342979	99	97.1733	97.0267	98.3586	97.7617	99.035	95.656	98.3586	102.258	102.032		98	100.05	100.42	97.674	91.84	99.7467	96.622	96.9471	96.756
2570463	XM_001130874.1	PREDICTED: Homo sapiens similar to small EDRK-rich factor 1A, telomeric, transcript variant 4 (LOC728492), mRNA.	LOC728492	1366	1201.84	1831.99	1841.63	1658.75	1556.73	1217.84	1841.63	1418.19	1735.4		1591	1206.59	2231.12	1678.48	1348.67	1298.97	1409.72	1777.39	1821.78
1190064	XM_001128725.1	PREDICTED: Homo sapiens UDP glucuronosyltransferase 2 family, polypeptide B7 (UGT2B7), mRNA.	UGT2B7	100	96.9833	100	99.3586	103.387	159.575	115.58	99.3586	112.226	98.5225		101	98.1033	98.71	100.774	104.152	145.703	110.188	101.679	110.824
5420450	XM_001128725.1	PREDICTED: Homo sapiens UDP glucuronosyltransferase 2 family, polypeptide B7 (UGT2B7), mRNA.	UGT2B7	92	94.65	91.7167	94.6314	94.4467	162.267	106.008	94.6314	100.802	95.5525		94	93.59	99.0633	93.288	94.774	132.867	100.768	97.5086	96.998
6020544	NM_201625.1	Homo sapiens C-type lectin domain family 12, member A (CLEC12A), transcript variant 3, mRNA.	CLEC12A	101	97.47	108.093	105.13	104.402	103.52	108.266	105.13	110.508	103.375		105	111.407	95.82	105.914	104.18	103.193	104.438	104.506	103.964
4150010	XM_937104.1	PREDICTED: Homo sapiens hypothetical protein LOC648054 (LOC648054), mRNA.	LOC648054	97	95.67	97.2233	95.9657	95.795	98.2675	94.632	95.9657	96.724	100.2		95	94.2867	100.36	97.122	96.864	99.2233	97.696	95.59	93.976
1400546	NM_152281.1	Homo sapiens SCY1-like 1 binding protein 1 (SCYL1BP1), mRNA.	SCYL1BP1	121	126.7	152.023	135.397	134.285	120.095	126.782	135.397	132.188	118.282		109	114.937	116.203	112.552	111.592	112.72	110.994	123.896	118.326
830441	NM_152281.1	Homo sapiens SCY1-like 1 binding protein 1 (SCYL1BP1), mRNA.	SCYL1BP1	259	283.637	395.393	298.474	265.223	295.058	258.776	298.474	400.866	361.347		248	213.513	335.973	207.37	256.244	232.987	255.106	258.489	255.586
4230026	XM_932949.2	PREDICTED: Homo sapiens Rho-guanine nucleotide exchange factor, transcript variant 2 (RGNEF), mRNA.	RGNEF	96	95.9133	92.2233	94.5286	93.1183	95.485	93.454	94.5286	93.226	98.2975		92	90.2	99.47	93.706	95.346	96.69	93.256	97.9229	97.154
450240	XM_932949.2	PREDICTED: Homo sapiens Rho-guanine nucleotide exchange factor, transcript variant 2 (RGNEF), mRNA.	RGNEF	100	102.753	102.527	117.551	119.59	119.755	117.584	117.551	111.33	107.025		108	99.1	107.717	108.038	112.97	115.793	104.534	104.919	106.568
3360368	XM_927776.1	PREDICTED: Homo sapiens similar to CCR4-NOT transcription complex subunit 7 (CCR4-associated factor 1) (CAF1) (LOC643426), mRNA.	LOC643426	103	100.17	101.257	97.9957	97.47	95.6625	101.662	97.9957	100.796	98.5525		101	99.54	101.01	98.546	102.22	100.017	101.588	96.8886	103.956
3130152	AF088044	Homo sapiens full length insert cDNA clone ZD58F01		105	98.2867	101.607	105.197	101.393	105.825	106.672	105.197	101.816	97.9575		100	105.067	104.213	97.75	97.632	101.943	99.326	103.147	102.094
2100176	NM_001006945.1	Homo sapiens chromosome 1 open reading frame 103 (C1orf103), transcript variant 2, mRNA.	C1orf103	95	103.607	96.09	100.891	95.7267	98.7675	95.516	100.891	102.6	96.58		97	96.86	98.32	99.674	95.32	97.1333	99.596	100.883	96.19
4230136	NM_030752.2	Homo sapiens t-complex 1 (TCP1), transcript variant 1, mRNA.	TCP1	228	156.73	143.48	170.389	195.202	195.105	235.576	170.389	160.152	133.915		226	158.343	154.03	204.552	254.968	207.917	233.6	168.1	141.42
4260551	NM_001018060.1	Homo sapiens apoptosis-inducing factor, mitochondrion-associated, 3 (AIFM3), nuclear gene encoding mitochondrial protein, transcript variant 2, mRNA.	AIFM3	102	103.053	99.8933	98.6429	104.415	103.572	103.116	98.6429	101.36	99.3525		100	104.777	107.343	105.728	106.804	108.543	107.766	101.213	108.284
5560538	XR_039719.1	PREDICTED: Homo sapiens misc_RNA (LOC729212), miscRNA.	LOC729212	104	102.02	108.997	108.726	106.982	109.555	109.934	108.726	115.59	110.623		100	101.893	102.627	106.9	108.566	106.057	103.716	110.23	103.642
6650692	NM_024710.1	Homo sapiens isochorismatase domain containing 2 (ISOC2), mRNA.	ISOC2	572	357.93	453.75	524.734	620.93	454.49	470.144	524.734	417.408	611.548		1111	1482.13	486.89	1226.93	1275.98	905.853	807.828	801.78	1124.78
6650189	NM_000319.3	Homo sapiens peroxisomal biogenesis factor 5 (PEX5), mRNA.	PEX5	923	1199.27	749.14	726.219	1015.11	900.895	1001.08	726.219	960.236	979.893		875	797.42	972.347	755.486	834.1	699.78	754.682	736.08	750.36
5080746	NM_017939.1	Homo sapiens hypothetical protein FLJ20718 (FLJ20718), transcript variant 1, mRNA.	FLJ20718	242	200.493	225.437	296.513	257.332	221.262	205.206	296.513	203.212	213.445		153	216.617	199.807	197.044	206.076	296.803	195.892	237.503	222.016
6660333	NM_004153.2	Homo sapiens origin recognition complex, subunit 1-like (yeast) (ORC1L), mRNA.	ORC1L	116	108.053	113.643	109.564	117.395	117.235	114.828	109.564	111.082	108.38		108	121.977	109.73	118.382	107.386	106.67	111.174	113.826	107.718
6180280	XM_371829.3	PREDICTED: Homo sapiens similar to Neurogenic locus Notch protein precursor (LOC389405), mRNA.	LOC389405	97	100.307	94.4233	102.886	101.922	103.578	106.708	102.886	103.742	103.875		104	98.8367	105.56	102.38	105.08	99.4333	101.154	101.231	115.21
630754	NR_029599.1	Homo sapiens microRNA 30d (MIR30D), microRNA.	MIR30D	99	95.4833	96.6833	99.3786	96.3133	100.668	98.554	99.3786	106.648	102.573		105	103.347	97.35	102.15	99.896	102.86	96.456	101.337	100.3
7320189	BX351797	BX351797 Homo sapiens PLACENTA COT 25-NORMALIZED Homo sapiens cDNA clone CS0DI043YL14 3-PRIME, mRNA sequence		118	139.603	128.773	126.696	115.255	131.933	123.58	126.696	129.094	128.4		97	101.307	109.07	107.462	107.26	108.347	110.754	104.364	103.82
1500307	NM_015132.3	Homo sapiens sorting nexin 13 (SNX13), mRNA.	SNX13	167	183.083	201.82	196.179	188.137	172.552	155.046	196.179	182.634	198.537		231	272.667	205.047	217.976	215.978	353.943	186.174	199.794	227.056
2480719	NM_173685.1	Homo sapiens non-SMC element 2, MMS21 homolog (S. cerevisiae) (NSMCE2), mRNA.	NSMCE2	371	274.557	408.833	280.939	380.213	399.39	418.526	280.939	329.184	361.923		461	331.203	497.697	338.202	479.15	402.217	403.842	386.679	434.432
2630356	NM_006659.2	Homo sapiens tubulin, gamma complex associated protein 2 (TUBGCP2), mRNA.	TUBGCP2	537	404.907	435.85	406.506	517.67	574.18	682.818	406.506	489.534	466.102		465	425.27	435.063	518.502	656.546	435.163	613.764	444.393	439.298
6420520	NM_001250.4	Homo sapiens CD40 molecule, TNF receptor superfamily member 5 (CD40), transcript variant 1, mRNA.	CD40	104	148.853	124.42	101.359	138.248	130.363	170.964	101.359	95.212	160.933		120	149.877	151.51	103.798	175.73	155.007	202.034	95.9043	125.99
2640750	XM_937697.1	PREDICTED: Homo sapiens hypothetical protein LOC648628 (LOC648628), mRNA.	LOC648628	97	103.627	97.04	101.514	99.4417	98.9	105.976	101.514	96.672	104.725		102	105.887	96.5067	98.47	98.168	100.053	102.618	98.6657	101.98
6840070	XM_001723671.1	PREDICTED: Homo sapiens hypothetical protein LOC100128895 (LOC100128895), mRNA.	LOC100128895	100	95.4433	104.993	102.07	102.87	102.35	100.756	102.07	102.07	96.67		102	100.34	99.1133	99.064	97.37	98.49	100.448	99.7286	99.84
650553	NM_139343.1	Homo sapiens bridging integrator 1 (BIN1), transcript variant 1, mRNA.	BIN1	826	848.403	794.463	536.087	686.378	773.962	689.566	536.087	673.27	718.765		734	940.7	732.187	546.436	677.074	613.12	730.88	534.32	785.616
4250544	NM_032320.5	Homo sapiens BTB (POZ) domain containing 10 (BTBD10), mRNA.	BTBD10	527	382.857	454.567	569.19	335.307	385.13	369.25	569.19	347.32	407.48		289	328.497	467.087	382.194	329.044	346.493	351.81	381.223	338.562
7320187	NM_007234.3	Homo sapiens dynactin 3 (p22) (DCTN3), transcript variant 1, mRNA.	DCTN3	1745	1056.91	1362.29	1495.18	1326.15	1119.21	1476.77	1495.18	1552.9	1068.74		1925	1423.39	1826.68	1489.1	2245.62	2043.8	2362.92	2021.77	1647.66
4760255	NM_004309.3	Homo sapiens Rho GDP dissociation inhibitor (GDI) alpha (ARHGDIA), mRNA.	ARHGDIA	2228	1105.87	1358.63	1563.07	1526.82	1151.24	1240.15	1563.07	1018.46	1118.31		967	930.443	1392.15	1255.93	1315.2	1013.92	1211.7	1296.47	862.096
4760674	NM_012224.1	Homo sapiens NIMA (never in mitosis gene a)-related kinase 1 (NEK1), mRNA.	NEK1	207	288.637	267.463	245.197	247.888	226.605	184.76	245.197	221.054	213.88		120	185.853	220.197	219.118	164.168	176.77	173.872	197.086	146.688
7610500	NR_003591.1	Homo sapiens testis-specific transcript, Y-linked 8B (non-protein coding) (TTTY8B), non-coding RNA.	TTTY8B	95	97.1733	96.7233	96.4086	98.6133	98.0675	96.69	96.4086	95.038	100.773		98	92.8967	99.91	101.252	94.73	100.22	97.794	94.9771	92.496
4730168	NM_017827.2	Homo sapiens seryl-tRNA synthetase 2, mitochondrial (SARS2), nuclear gene encoding mitochondrial protein, mRNA.	SARS2	505	361.963	281.267	373.9	416.503	491.067	464.858	373.9	276.99	352.347		860	830.03	419.227	615.126	486.332	457.373	475.928	424.541	605.25
5050598	XR_038557.1	PREDICTED: Homo sapiens misc_RNA (LOC645381), miscRNA.	LOC645381	147	188.153	262.947	138.259	219.068	195.278	241.596	138.259	323.726	217.013		457	406.793	434.71	315.17	235.788	190.063	286.186	427.629	460.508
5420112	XR_038254.1	PREDICTED: Homo sapiens misc_RNA (LOC728992), miscRNA.	LOC728992	112	116.71	109.747	108.594	110.768	110.308	119.102	108.594	112.12	105.215		99	113.94	110.2	117.318	108.284	113.327	109.408	110.303	98.368
5810343	NR_002955.1	Homo sapiens small nucleolar RNA, H/ACA box 14A (SNORA14A), small nucleolar RNA.	SNORA14A	100	104.923	94.6367	97.8129	98.8467	97.385	102.002	97.8129	99.482	99.815		107	111.283	97.19	103.892	101.252	96.7367	101.822	103.129	103.476
3310608	XM_941991.1	PREDICTED: Homo sapiens similar to ataxin-1 ubiquitin-like interacting protein, transcript variant 1 (LOC650339), mRNA.	LOC650339	97	101.003	97.95	98.1986	96.1833	99.4775	97.992	98.1986	101.414	96.615		97	94.4667	97.8967	97.266	95.456	96.07	95.02	96.2271	99.438
6940338	XM_001133757.1	PREDICTED: Homo sapiens leucine rich repeat containing 48 (LRRC48), mRNA.	LRRC48	103	94.37	101.913	101.12	101.207	103.607	107.566	101.12	104.96	109.562		95	108.223	107.513	96.566	105.76	106.86	106.038	105.251	102.078
5270020	XM_943534.1	PREDICTED: Homo sapiens hypothetical LOC648993 (LOC648993), mRNA.	LOC648993	102	109.02	103.187	97.57	102.767	101.532	102.896	97.57	105.96	98.1625		99	102.387	106.73	100.166	105.272	102.363	106.9	101.963	101.866
6960706	XM_943178.1	PREDICTED: Homo sapiens hypothetical protein LOC647543, transcript variant 2 (LOC647543), mRNA.	LOC647543	114	113.99	116.5	110.209	140.308	117.998	108.262	110.209	119.29	120.135		114	128.737	131.373	114.744	102.756	108.157	102.46	114.784	109.106
540717	NM_004793.2	Homo sapiens lon peptidase 1, mitochondrial (LONP1), nuclear gene encoding mitochondrial protein, mRNA.	LONP1	1133	548.077	879.557	823.934	487.697	661.065	760.78	823.934	533.546	625		1424	1649.28	496.497	1318.87	736.98	533.793	600.396	1020	1922.22
1030609	XM_930094.1	PREDICTED: Homo sapiens similar to Kinesin heavy chain isoform 5C (Kinesin heavy chain neuron-specific 2) (LOC647083), mRNA.	LOC647083	108	105.307	109.707	108.813	106.352	111.692	104.986	108.813	112.83	109.357		111	109.42	111.333	111.698	111.358	107.673	110.55	110.354	113.076
50475	NM_006425.4	Homo sapiens SLU7 splicing factor homolog (S. cerevisiae) (SLU7), mRNA.	SLU7	263	301.073	273.443	262.703	303.913	289.605	272.156	262.703	302.014	279.722		239	275.24	238.697	236.49	249.788	255.47	249.688	247.526	233.092
3710717	NR_029833.1	Homo sapiens microRNA 30c-1 (MIR30C1), microRNA.	MIR30C1	100	106.61	98.4167	99.61	95.7533	98.62	97.32	99.61	99.538	97.4675		107	105.493	96.3067	99.664	100.068	99.0867	97.91	98.66	96.932
4900209	NM_012460.2	Homo sapiens translocase of inner mitochondrial membrane 9 homolog (yeast) (TIMM9), nuclear gene encoding mitochondrial protein, mRNA.	TIMM9	525	609.45	599.047	483.073	626.802	517.783	482.902	483.073	555.104	786.05		756	838.503	576.027	509.298	601.856	540.09	469.948	648.811	841.716
2650040	NM_014287.3	Homo sapiens NODAL modulator 1 (NOMO1), mRNA.	NOMO1	676	315.68	472.893	607.263	299.43	375.72	423.82	607.263	229.252	327.97		543	404.423	559.807	821.906	794.636	436.607	639.92	403.491	413.792
3310056	NM_014287.3	Homo sapiens NODAL modulator 1 (NOMO1), mRNA.	NOMO1	448	309.137	523.413	556.484	285.653	317.6	332.23	556.484	249.372	339.875		375	375.68	522.53	746.148	658.468	457.893	510.568	393.973	395.698
1430450	NM_014287.3	Homo sapiens NODAL modulator 1 (NOMO1), mRNA.	NOMO1	151	125.983	185.04	220.396	125.74	131.445	123.92	220.396	144.822	185.733		177	169.28	210.233	158.908	168.438	167.44	157.328	144.487	169.012
6520037	AW084405	xc56f12.x1 NCI_CGAP_Eso2 Homo sapiens cDNA clone IMAGE:2588303 3, mRNA sequence		110	104.457	109.987	107.289	109.063	117.835	107.212	107.289	112.086	100.633		106	111.083	109.967	100.714	104.162	111.933	110.028	104.673	107.702
5570068	NM_002249.4	Homo sapiens potassium intermediate/small conductance calcium-activated channel, subfamily N, member 3 (KCNN3), transcript variant 1, mRNA.	KCNN3	103	104.84	97.0567	105.277	103.998	103.69	103.38	105.277	101.226	101.41		101	102.52	104.32	100.76	101.316	102.417	104.32	99.2543	113.776
1570184	NM_002249.4	Homo sapiens potassium intermediate/small conductance calcium-activated channel, subfamily N, member 3 (KCNN3), transcript variant 1, mRNA.	KCNN3	102	91.5833	102.643	97.51	96.7667	95.915	91.924	97.51	95.26	95.21		94	95.4467	106.063	99.562	98.248	94.8233	97.232	91.9571	96.266
5130397	BG621527	602617110F1 NIH_MGC_79 Homo sapiens cDNA clone IMAGE:4730811 5, mRNA sequence		112	104.17	115.057	117.033	114.943	116.087	114.798	117.033	113.658	118.86		123	123.817	118.39	110.13	122.196	108.257	118.37	120.834	129.822
520431	NM_014819.3	Homo sapiens praja 2, RING-H2 motif containing (PJA2), mRNA.	PJA2	2789	2463.6	2508.21	2813.45	2696.16	3479.63	3216.72	2813.45	2746.06	2479.13		1082	1819.92	2121.36	2322.22	1905.74	2364.47	2556.29	2300.29	1222.56
6100152	XR_038688.1	PREDICTED: Homo sapiens hypothetical LOC100128096 (LOC100128096), miscRNA.	LOC100128096	101	99.6933	103.457	101.876	103.877	106.195	101.054	101.876	97.968	102.297		103	97.6133	99.51	101.262	97.938	102.587	102.962	100.781	103.14
4560520	XM_934125.1	PREDICTED: Homo sapiens plasminogen-like A1, transcript variant 4 (PLGLA1), mRNA.	PLGLA1	106	113.76	106.86	101.131	100.803	110.148	103.152	101.131	106.888	105.093		111	114.037	108.647	107.322	104.476	105.62	100.506	108.109	108.076
6510553	NM_005224.2	Homo sapiens AT rich interactive domain 3A (BRIGHT-like) (ARID3A), mRNA.	ARID3A	282	295.393	268.24	264.67	422.55	425.202	494.806	264.67	249.048	290.962		401	227.863	253.16	305.764	243.226	251.55	299.368	359.649	365.044
5960196	NM_058165.2	Homo sapiens monoacylglycerol O-acyltransferase 1 (MOGAT1), mRNA.	MOGAT1	93	92.23	90.66	92.1443	91.1933	92.42	96.636	92.1443	93.704	94.195		490	386.56	92.8467	226.838	96.388	93.1233	95.37	114.929	432.728
4850010	AA781978	ai78g06.s1 Soares_testis_NHT Homo sapiens cDNA clone 1376986 3, mRNA sequence		102	105.57	98.5067	96.6471	102.633	105.79	99.106	96.6471	102.676	101.273		103	100.25	100.39	103.204	98.508	106.2	100.652	102.551	103.048
6270445	NM_182767.3	Homo sapiens solute carrier family 6, member 15 (SLC6A15), transcript variant 1, mRNA.	SLC6A15	101	107.94	120.383	104.461	149.488	133.197	146.95	104.461	130.364	178.26		107	153.713	120.017	118.658	136.974	128.033	116.362	126.816	216.482
290685	NM_182767.3	Homo sapiens solute carrier family 6, member 15 (SLC6A15), transcript variant 1, mRNA.	SLC6A15	92	125.867	167.317	104.239	325.692	295.067	310.462	104.239	163.43	244.928		107	314.583	138.937	207.966	242.46	165.227	142.592	192.611	317.028
4920193	NM_000990.2	Homo sapiens ribosomal protein L27a (RPL27A), mRNA.	RPL27A	15382	16690.3	17022.6	16834.6	15491.3	15085.6	16238	16834.6	17526.2	17807.4		17190	17060.8	17281.7	14484.2	17553.5	16619	16329.1	18160	16646.4
1260634	NM_145048.2	Homo sapiens chromosome 4 open reading frame 28 (C4orf28), mRNA.	C4orf28	103	98.7433	107.037	104.804	100.018	104.065	105.968	104.804	100.172	107.582		101	100.97	108.87	103.916	103.382	106.08	102.654	104.924	104.136
5890528	NM_178230.1	Homo sapiens peptidylprolyl isomerase A (cyclophilin A)-like 4A (PPIAL4A), mRNA.	PPIAL4A	11021	8345.32	12122.8	11930.5	11442.1	9720.96	9293.4	11930.5	9686.95	10275.6		13911	12656.3	12937.6	11368.1	15521.2	14291.4	11453.1	12170.4	11786.6
5860608	XM_940643.1	PREDICTED: Homo sapiens similar to CG33774-PA (LOC400948), mRNA.	LOC400948	4692	3420.39	1904.75	5102.41	4886.15	4488.25	5509.35	5102.41	5547.09	5799.83		4560	4180.2	3595.23	5243.12	4507.57	4534.97	5603.74	5901.54	5156.53
3140332	XM_934289.1	PREDICTED: Homo sapiens similar to eukaryotic translation initiation factor 3, subunit 8, transcript variant 4 (LOC653352), mRNA.	LOC653352	120	109.357	105.46	109.12	110.875	106.172	106.438	109.12	115.726	105.58		104	107.803	112.72	111.092	109.602	107.157	106.978	105.641	110.808
5870546	NM_005451.3	Homo sapiens PDZ and LIM domain 7 (enigma) (PDLIM7), transcript variant 1, mRNA.	PDLIM7	157	115.013	107.54	147.544	117.99	120.013	107.67	147.544	120.098	141.623		100	107.357	115.46	109.03	108.49	111.787	115.32	129.577	104.544
770639	NM_005451.3	Homo sapiens PDZ and LIM domain 7 (enigma) (PDLIM7), transcript variant 1, mRNA.	PDLIM7	344	179.92	173.117	312.904	182.37	229.153	206.842	312.904	250.374	270.332		138	111.933	181.143	152.09	168.466	152.627	195.36	230.369	113.634
7100544	CA841942	ip26b05.y1 HR85 islet Homo sapiens cDNA clone IMAGE:6218432 5, mRNA sequence		153	223.6	141.293	135.639	166.517	182.205	146.3	135.639	241.122	196.107		133	128.853	127.94	125.816	126.684	134.96	142.704	139.437	124.714
6860427	XM_001129442.1	PREDICTED: Homo sapiens cystatin E/M (CST6), mRNA.	CST6	94	102.703	95.3433	90.4029	97.48	90.6475	99.258	90.4029	97.288	98.44		96	95.3533	103.493	95.912	97.686	94.4933	101.406	98.0943	94.524
4010491	XM_001129442.1	PREDICTED: Homo sapiens cystatin E/M (CST6), mRNA.	CST6	223	118.78	101.373	126.029	105.147	103.565	102.626	126.029	105.762	98.5525		132	105.977	99.7033	103.752	102.332	104.407	104.47	103.797	101.83
6380242	NM_033012.2	Homo sapiens tumor necrosis factor (ligand) superfamily, member 11 (TNFSF11), transcript variant 2, mRNA.	TNFSF11	99	96.4333	103.68	102.31	101.232	96.14	98.636	102.31	104.722	95.03		102	101.417	99.2867	100.472	100.964	102.76	97.93	100.427	100.51
2000360	XM_001715385.1	PREDICTED: Homo sapiens similar to hCG1810766 (LOC100130000), mRNA.	LOC100130000	101	110.013	110.467	102.37	119.155	112.235	107.658	102.37	117.136	97.7375		104	130.453	99.5233	105.194	104.548	108.227	111.774	113.204	100.708
6250326	NM_181599.2	Homo sapiens keratin associated protein 13-1 (KRTAP13-1), mRNA.	KRTAP13-1	92	88.5933	97.5567	95.5843	91.03	91.8825	95.18	95.5843	89.19	94.93		92	95.61	96.0067	92.522	90.154	89.3567	88.478	94.8557	95.3
5890162	NM_024688.1	Homo sapiens chromosome 10 open reading frame 68 (C10orf68), mRNA.	C10orf68	101	102.683	110.427	105.761	108.727	105.125	98.742	105.761	107.446	105.12		98	103.343	103.59	103.966	104.32	101.317	105.32	104.044	107.998
1980014	NM_183043.1	Homo sapiens ring finger protein (C3H2C3 type) 6 (RNF6), transcript variant 4, mRNA.	RNF6	99	95.9333	95.5533	98.8686	94.6317	98.9975	93.326	98.8686	96.62	97.2875		95	93.6267	97.0933	92.946	94.716	99.6933	96.288	98.8929	100.194
20717	NM_003214.3	Homo sapiens TEA domain family member 3 (TEAD3), mRNA.	TEAD3	202	126.987	116.887	165.983	151.157	147.55	123.026	165.983	124.292	118.102		97	103.91	110.86	116.056	110.132	120.243	115.712	121.406	104.552
940221	NM_173491.2	Homo sapiens LSM11, U7 small nuclear RNA associated (LSM11), mRNA.	LSM11	134	117.137	119.443	128.757	122.397	131.465	124.012	128.757	121.028	132.97		122	114.913	111.697	115.944	117.54	119.35	118.282	120.79	114.86
1240482	NM_006014.3	Homo sapiens L antigen family, member 3 (LAGE3), mRNA.	LAGE3	647	648.677	664.873	906.314	895.392	774.945	905.158	906.314	833.288	1215.23		1123	1091.57	762.133	1012.95	1334.62	999.637	1037.8	772.134	1031.88
4060280	NM_015939.3	Homo sapiens tRNA methyltransferase 6 homolog (S. cerevisiae) (TRMT6), mRNA.	TRMT6	114	111.667	127.567	111.744	122.57	110.56	98.79	111.744	104.158	107.935		104	121.01	115.04	111.12	109.2	102.013	104.232	109.787	101.95
4260491	XR_040466.1	PREDICTED: Homo sapiens misc_RNA (LOC283922), miscRNA.	LOC283922	118	110.52	120.127	113.026	114.873	112.005	127.614	113.026	123.684	114.523		118	136.093	121.99	113.068	108.752	112.113	114.042	114.247	116.488
3190482	XM_936850.1	PREDICTED: Homo sapiens hypothetical protein LOC647785 (LOC647785), mRNA.	LOC647785	99	102.42	101.563	102.627	98.6	102.817	101.604	102.627	107.702	103.203		99	98.3033	96.77	104.056	100.576	96.4767	105.378	104.739	107.172
3520092	NM_138765.2	Homo sapiens BCL2-associated X protein (BAX), transcript variant sigma, mRNA.	BAX	1408	1008.2	467.54	1163.94	1067.72	1187.5	1660.34	1163.94	654.728	915.95		641	580.973	516.777	1329.14	1207.47	976.253	1138.76	498.61	587.76
3290037	NM_003315.1	Homo sapiens DnaJ (Hsp40) homolog, subfamily C, member 7 (DNAJC7), mRNA.	DNAJC7	527	471.093	642.507	557.284	595.748	549.005	558.412	557.284	488.526	525.283		370	486.283	479.503	476.684	498.748	426.29	384.51	412.007	379.376
7210050	NR_003683.1	Homo sapiens Alstrom syndrome 1 pseudogene (ALMS1P), non-coding RNA.	ALMS1P	107	107.303	104.127	110.304	107.012	109.685	106.262	110.304	110.008	105.475		101	105.123	105.73	107.806	115.098	104.627	111.788	105.267	106.628
3800577	XR_016132.1	PREDICTED: Homo sapiens misc_RNA (LOC642661), miscRNA.	LOC642661	126	116.823	126.343	116.381	113.187	114.055	112.226	116.381	109.626	113.978		143	176.99	112.683	140.25	149.36	133.903	139.046	141.636	165.496
240040	XM_943884.1	PREDICTED: Homo sapiens poly (ADP-ribose) polymerase family, member 8, transcript variant 3 (PARP8), mRNA.	PARP8	99	102.867	97.61	101.207	98.1933	101.368	104.236	101.207	101.278	97.5325		102	99.98	99.1767	101.74	101.408	103.783	100.518	100.766	102.88
450762	NM_021642.2	Homo sapiens Fc fragment of IgG, low affinity IIa, receptor (CD32) (FCGR2A), mRNA.	FCGR2A	100	99.71	101.88	97.5029	94.89	97.515	94.274	97.5029	99.652	95.425		98	94.1167	98.5133	96.292	97.372	99.77	98.486	98.9214	101.08
6860039	NM_173568.3	Homo sapiens uromodulin-like 1 (UMODL1), transcript variant 2, mRNA.	UMODL1	98	95.2767	100.11	100.419	101.693	100.002	102.366	100.419	100.066	99.655		102	97.6167	107.92	102.494	95.802	98.5233	103.734	99.6743	101.738
1300619	XM_942813.1	PREDICTED: Homo sapiens hypothetical protein LOC647455, transcript variant 2 (LOC647456), mRNA.	LOC647456	111	115.277	110.553	114.694	130.202	118.99	117.392	114.694	114.974	112.015		131	111.363	106.753	114.79	121.494	104.83	112.966	121.84	111.698
4070397	NM_033549.3	Homo sapiens tripartite motif-containing 41 (TRIM41), transcript variant 1, mRNA.	TRIM41	102	109.59	133.837	108.556	134.9	121.037	119.714	108.556	115.024	110.933		129	135.053	131.523	124.838	116.736	113.87	113.424	107.667	118.978
6350128	NM_024623.1	Homo sapiens 2-oxoglutarate and iron-dependent oxygenase domain containing 2 (OGFOD2), mRNA.	OGFOD2	105	96.8533	105.203	101.199	104.988	104.353	101.794	101.199	98.746	96.2975		105	99.2233	95.7167	100.61	104.934	103.03	110.376	97.7057	103.064
1780253	NR_002815.1	Homo sapiens TPTE and PTEN homologous inositol lipid phosphatase pseudogene (LOC374491), non-coding RNA. XR_001339 XR_001340 XR_001341	LOC374491	90	96.3533	91.9867	92.2214	94.865	91.9425	90.03	92.2214	94.234	97.435		92	90.9567	93.4733	93.628	92.196	92.2467	90.548	91.0286	92.27
5220601	NR_002815.1	Homo sapiens TPTE and PTEN homologous inositol lipid phosphatase pseudogene (LOC374491), non-coding RNA. XR_001339 XR_001340 XR_001341	LOC374491	103	107.977	100.607	99.9343	101.75	101.188	99.544	99.9343	97.568	103.848		105	102.153	101.167	103.634	100.424	110.727	104.576	103.113	105.698
2490022	XM_001713985.1	PREDICTED: Homo sapiens similar to hCG1742442 (LOC339562), mRNA.	LOC339562	105	97.1867	98.3533	100.82	99.4367	98.255	100.564	100.82	103.556	96.8		105	99.01	96.0367	97.974	97.51	95.8867	95.616	101.77	98.712
5390575	NM_006561.2	Homo sapiens CUG triplet repeat, RNA binding protein 2 (CUGBP2), transcript variant 2, mRNA.	CUGBP2	122	162.17	92.0533	111.95	93.2233	95.3425	100.32	111.95	103.3	97.9125		107	134.577	91.7433	98.8	94.534	90.6433	97.714	96.2014	94.654
1580040	XR_017466.1	PREDICTED: Homo sapiens similar to transmembrane phosphatase with tensin homology isoform beta (LOC644623), mRNA.	LOC644623	105	103.68	105.33	104.343	102.885	103.137	111.886	104.343	106.858	100.903		101	105.647	100.883	104.144	106.332	103.63	107.13	103.264	104.152
4850717	XR_017466.1	PREDICTED: Homo sapiens similar to transmembrane phosphatase with tensin homology isoform beta (LOC644623), mRNA.	LOC644623	98	103.943	98.42	100.827	103.313	93.605	101.048	100.827	97.932	100.07		94	109.633	101.43	99.14	97.728	98.8667	97.216	95.9257	98.644
5420039	XR_017466.1	PREDICTED: Homo sapiens similar to transmembrane phosphatase with tensin homology isoform beta (LOC644623), mRNA.	LOC644623	97	92.7467	95.3233	96.6614	96.6767	92.8875	97.014	96.6614	95.248	99.4375		103	98.6267	94.33	98.304	90.996	96.48	96.23	97.1043	95.76
4220309	XR_017466.1	PREDICTED: Homo sapiens similar to transmembrane phosphatase with tensin homology isoform beta (LOC644623), mRNA.	LOC644623	104	100.297	100.34	102.043	101.847	100.845	103.804	102.043	100.082	99.395		101	108.257	95.2333	102.776	101.092	97.22	105.78	100.991	103.89
1340026	NM_018342.3	Homo sapiens transmembrane protein 144 (TMEM144), mRNA.	TMEM144	106	121.283	108.6	116.774	115.408	114.532	115.586	116.774	99.292	115.677		136	218.537	116.25	139.222	115.61	146.917	134.482	114.434	108.74
6330523	NM_153216.1	Homo sapiens POU domain class 5, transcription factor 2 (POU5F2), mRNA.	POU5F2	94	95.8767	96.6633	95.4386	95.2267	94.335	95.868	95.4386	95.348	94.475		100	97.0233	101.297	93.872	99.64	98.5233	95.706	96.8857	99.63
4070703	NR_003074.1	Homo sapiens small nucleolar RNA, C/D box 92 (SNORD92), small nucleolar RNA.	SNORD92	97	98.3833	97.5133	97.1029	99.7333	97.3025	95.802	97.1029	97.948	97.5175		97	106.357	95.73	98.162	99.846	97.1433	102.836	96.9714	97.196
770605	NM_001002844.1	Homo sapiens zinc finger protein 280D (ZNF280D), transcript variant 3, mRNA.	ZNF280D	182	152.807	156.037	146.774	94.5	100.265	92.14	146.774	93.934	98.72		216	264.177	192.443	172.99	94.468	88.82	90.098	96.3129	91.752
5360538	XM_932852.1	PREDICTED: Homo sapiens similar to Phosphoglycerate mutase 1 (Phosphoglycerate mutase isozyme B) (PGAM-B) (BPG-dependent PGAM 1), transcript variant 3 (LOC643576), mRNA.	LOC643576	103	100.72	102.267	103.141	95.2683	100.83	99.12	103.141	100.474	97.7375		102	106.853	98.4933	99.312	105.284	107.457	102.508	102.897	99.598
7320707	XM_939368.1	PREDICTED: Homo sapiens similar to solute carrier family 25, member 37 (LOC654103), mRNA.	LOC654103	301	570.957	781.65	634.689	565.727	911.092	604.842	634.689	301.138	234.405		186	253.03	285.093	275.43	301.226	299.677	301.204	196.783	198.838
5690639	NM_006329.2	Homo sapiens fibulin 5 (FBLN5), mRNA.	FBLN5	757	1243.23	148.27	281.871	285.7	209.33	216.118	281.871	149.1	293.905		259	194.27	161.387	464.152	154.04	668.783	521.81	391.931	131.512
4670441	NM_006329.2	Homo sapiens fibulin 5 (FBLN5), mRNA.	FBLN5	1806	2634.61	274.053	579.733	685.257	399.613	495.38	579.733	214.698	510.058		567	343.37	272.603	896.954	274.554	1487.62	1427.15	790.73	182.476
7160433	NM_001079514.1	Homo sapiens ubinuclein 1 (UBN1), transcript variant 2, mRNA.	UBN1	836	663.37	1008.2	612.759	903.88	1016.48	1204.05	612.759	864.412	900.537		868	619.717	842.1	855.602	759.978	675.77	807.466	667.107	929.632
3710041	NM_001079514.1	Homo sapiens ubinuclein 1 (UBN1), transcript variant 2, mRNA.	UBN1	105	101.53	104.51	107.024	108.533	99.5275	107.684	107.024	103.6	103.535		108	102.55	115.47	103.692	94.634	111.16	100.692	110.099	104.726
780678	NM_025008.3	Homo sapiens ADAMTS-like 4 (ADAMTSL4), transcript variant 2, mRNA.	ADAMTSL4	141	279.02	146.843	128.11	157.17	157.833	156.98	128.11	193.454	220.45		281	332.66	135.373	225.672	130.858	160.867	142.062	213.496	289.23
10286	NM_025008.3	Homo sapiens ADAMTS-like 4 (ADAMTSL4), transcript variant 2, mRNA.	ADAMTSL4	159	335.17	178.59	157.987	193.853	172.9	210.326	157.987	288.254	313.28		463	424.58	156.703	278.062	161.876	198.77	174.388	282.474	391.414
1260537	CB242622	UI-CF-FN0-afs-c-14-0-UI.s1 UI-CF-FN0 Homo sapiens cDNA clone UI-CF-FN0-afs-c-14-0-UI 3, mRNA sequence		103	107.657	102.913	102.913	113.468	107.858	105.992	102.913	105.146	107.133		97	102.637	106	108.55	106.802	108.023	106.128	100.681	104.6
1770142	NM_014377.1	Homo sapiens DnaJ (Hsp40) homolog, subfamily C, member 2 (DNAJC2), transcript variant 1, mRNA.	DNAJC2	100	105.237	109.773	100.456	105.55	93.755	92.8	100.456	99.832	98.6675		94	98.7133	94.8067	98.546	97.17	100.963	95.26	102.051	93.164
6560703	XM_001131199.1	PREDICTED: Homo sapiens hypothetical protein FLJ35894 (FLJ35894), mRNA.	FLJ35894	94	89.4933	94.39	95.2671	93.8667	91.935	93.03	95.2671	92.352	95.5025		92	88.62	91.1067	91.664	96.238	93.6	93.116	94.9314	92.89
4920482	XM_001718078.1	PREDICTED: Homo sapiens hypothetical protein LOC100130953 (LOC100130953), mRNA.	LOC100130953	102	100.743	100.253	104.271	97.96	100.308	104.182	104.271	107.642	99.65		98	112.293	97.3467	101.014	101.36	98.21	100.458	99.95	109.31
510128	NM_173653.1	Homo sapiens solute carrier family 9 (sodium/hydrogen exchanger), member 9 (SLC9A9), mRNA.	SLC9A9	121	283.493	99.66	123.923	150.617	132.048	130.416	123.923	187.036	127.567		177	188.65	137.467	211.952	169.832	105.72	158.514	140.01	148.258
780026	AI139013	qd83h02.x1 Soares_testis_NHT Homo sapiens cDNA clone IMAGE:1736115 3, mRNA sequence		108	111.067	117.227	108.689	111.052	107.763	106.078	108.689	109.328	106.51		115	103.643	104.293	108.866	101.076	98.32	108.908	112.036	112.598
2340333	XM_001726744.1	PREDICTED: Homo sapiens hypothetical protein LOC100128554 (LOC100128554), mRNA.	LOC100128554	98	97.7	95.9733	99.55	99.17	97.79	98.064	99.55	100.896	99.735		100	100.157	101.603	98.094	97.8	95.1	96.62	98.5071	100.596
6860053	XM_926863.2	PREDICTED: Homo sapiens similar to EEF1A1 protein (LOC643563), mRNA.	LOC643563	95	96.78	102.583	101.746	100.378	96.205	98.576	101.746	97.588	98.845		97	94.09	98.3933	98.022	96.33	99.49	98.674	100.419	101.042
3170619	XM_001129099.1	PREDICTED: Homo sapiens similar to ciliary rootlet coiled-coil, rootletin (LOC731283), mRNA.	LOC731283	100	100	96.6333	97.1714	97.425	100.907	104.226	97.1714	98.402	100.34		95	98.9833	101.69	100.116	95.24	102.15	100.146	103.209	98.522
2360066	NM_178127.2	Homo sapiens angiopoietin-like 5 (ANGPTL5), mRNA.	ANGPTL5	109	107.277	99.72	103.361	107.98	100.22	101.85	103.361	104.114	100.407		114	109.697	298.463	116.016	122.61	107.32	156.856	102.553	100.528
580368	NM_007185.3	Homo sapiens trinucleotide repeat containing 4 (TNRC4), mRNA.	TNRC4	97	97.3	101.017	97.4857	106.652	98.5675	100.392	97.4857	95.42	101.455		99	105.42	92.46	100.434	97.792	96.1233	99.32	99.6286	102.15
1770349	XM_937916.1	PREDICTED: Homo sapiens similar to RIKEN cDNA 4833413O15 gene (LOC442388), mRNA.	LOC442388	102	100.2	99.0533	98.5386	101.462	100.54	96.446	98.5386	104.014	101.672		104	98.7467	99.9767	103.294	98.202	95.8433	99.702	101.099	104.542
4900082	BX099310	BX099310 Soares_NFL_T_GBC_S1 Homo sapiens cDNA clone IMAGp998P164537, mRNA sequence		140	139.54	143.827	138.26	144.81	147.955	145.7	138.26	159.37	151.382		126	137.323	139.893	130.454	126.044	126.533	145.566	136.091	153.752
1440400	XM_940253.1	PREDICTED: Homo sapiens claudin 22 (CLDN22), mRNA.	CLDN22	102	101.467	104.237	103.531	102.625	110.308	103.682	103.531	103.018	100.923		104	102.037	102.48	106.662	99.218	100.483	100.322	103.193	106.88
520608	NM_016132.3	Homo sapiens myelin expression factor 2 (MYEF2), mRNA.	MYEF2	109	106.71	112.353	104.83	107.453	105.468	106.158	104.83	115.008	109.525		103	104.93	111.217	108.942	104.906	103.333	102.63	104.929	108.582
6900440	NM_005984.1	Homo sapiens solute carrier family 25 (mitochondrial carrier; citrate transporter), member 1 (SLC25A1), nuclear gene encoding mitochondrial protein, mRNA.	SLC25A1	583	426.943	438.35	667.593	510.512	512.388	457.096	667.593	628.416	678.827		4286	3622.71	519.513	2778.22	606.686	615.007	723.036	3355.05	4568.65
3120014	NM_022060.2	Homo sapiens abhydrolase domain containing 4 (ABHD4), mRNA.	ABHD4	258	327.547	221.74	221.847	189.825	205.14	209.332	221.847	228.166	171.6		237	274.707	281.787	370.364	247.59	245.307	302.576	351.737	273.144
3180619	XR_015310.1	PREDICTED: Homo sapiens misc_RNA (LOC643438), miscRNA.	LOC643438	191	195.8	242.467	244.851	187.207	180.51	204.55	244.851	194.91	201.772		427	320.61	274.583	281.284	237.142	237.827	190.446	317.506	481.158
3610048	NM_001001563.1	Homo sapiens translocase of inner mitochondrial membrane 50 homolog (S. cerevisiae) (TIMM50), nuclear gene encoding mitochondrial protein, mRNA.	TIMM50	88	95.64	90.8267	92.4029	89.9433	93.56	91.532	92.4029	90.572	94.1275		87	92.8233	93.62	93.53	94.52	97.1467	91.572	91.36	90.782
4180762	NM_173087.1	Homo sapiens calpain 3, (p94) (CAPN3), transcript variant 3, mRNA.	CAPN3	101	130.86	116.18	103.246	106.457	114.94	107.606	103.246	98.48	102.992		103	104.96	102.953	102.376	108.192	106.277	107.38	101.431	100.47
7100575	NM_139289.1	Homo sapiens A kinase (PRKA) anchor protein 4 (AKAP4), transcript variant 2, mRNA.	AKAP4	98	94.13	93.5533	98.0229	97.1517	95.825	96.888	98.0229	91.932	94.8775		102	97.94	93.9267	96.53	95.652	96.1133	96.662	97.3286	100.046
5560450	NM_139289.1	Homo sapiens A kinase (PRKA) anchor protein 4 (AKAP4), transcript variant 2, mRNA.	AKAP4	103	98.25	99.5333	99.7486	100.128	93.6425	100.608	99.7486	101.944	99.7825		100	99.6267	102.743	101.658	102.234	101.627	99.742	100.209	104.166
2900224	NM_004901.2	Homo sapiens ectonucleoside triphosphate diphosphohydrolase 4 (ENTPD4), mRNA.	ENTPD4	292	182.09	205.337	227.25	176.422	209.025	182.074	227.25	244.59	226.005		208	139.357	217.12	193.222	177.128	165.097	175.644	221.507	183.584
2850433	NM_080861.3	Homo sapiens splA/ryanodine receptor domain and SOCS box containing 3 (SPSB3), mRNA.	SPSB3	840	837.147	842.553	700.264	951.908	1263.71	1287.84	700.264	940.418	659.82		832	577.74	786.997	824.568	964.8	986.003	1037.61	605.699	727.062
5360689	NM_002763.3	Homo sapiens prospero homeobox 1 (PROX1), mRNA.	PROX1	97	97.5267	89.7967	92.5986	91.9067	93.2075	93.592	92.5986	92.302	91.5325		92	90.8167	94.1467	95.964	96.798	93.9567	93.984	97.1871	93.77
2320343	NM_005491.2	Homo sapiens mastermind-like domain containing 1 (MAMLD1), mRNA.	MAMLD1	453	316.883	737.097	165.391	564.062	482.152	597.914	165.391	323.092	237.838		191	200.33	851.867	131.324	944.482	444.423	821.816	531.307	674.014
1170170	NM_003714.2	Homo sapiens stanniocalcin 2 (STC2), mRNA.	STC2	4600	1791.71	8082.97	4546.3	700.028	1748.24	2149.33	4546.3	4144.53	2344.16		399	499.16	742.663	771.282	409.596	540.837	441.318	1404.09	625.576
2510253	NM_145306.2	Homo sapiens chromosome 10 open reading frame 35 (C10orf35), mRNA.	C10orf35	108	106.58	119.14	120.766	94.0683	113.312	115.542	120.766	98.348	124.593		97	97.9133	100.95	92.39	97.608	102.927	106.5	95.1486	97.154
2680370	NM_006217.3	Homo sapiens serpin peptidase inhibitor, clade I (pancpin), member 2 (SERPINI2), mRNA.	SERPINI2	91	94.9633	94.7	90.0771	89.6767	95.9925	89.252	90.0771	90.25	87.92		91	91.67	90.65	87.768	89.448	91.2167	89.868	91.2186	96.008
2260392	XM_001717230.1	PREDICTED: Homo sapiens hypothetical LOC100132107 (LOC100132107), mRNA.	LOC100132107	102	95.3533	98.27	102.817	103.123	102.573	111.564	102.817	105.622	106.885		106	105.26	100.217	101.832	99.078	99.4767	100.396	98.2286	103.024
5390601	XR_038242.1	PREDICTED: Homo sapiens misc_RNA (LOC100133572), miscRNA.	LOC100133572	111	130.89	110.173	109.741	103.835	105.4	102.524	109.741	113.554	103.113		105	101.99	109.883	106.348	104.838	100.643	100.642	107.974	100.892
4290167	CF552129	AGENCOURT_15609033 NIH_MGC_183 Homo sapiens cDNA clone IMAGE:30530585 5, mRNA sequence		112	99.4933	108.813	105.507	110.257	108.87	108.326	105.507	106.852	104.373		101	102.297	105.43	109.342	107.678	108.303	108.834	101.037	105.852
4610068	XM_932159.1	PREDICTED: Homo sapiens similar to golgi autoantigen, golgin subfamily a, 8B (LOC653472), mRNA.	LOC653472	126	121.55	134.363	182.109	122.028	154.38	125.714	182.109	126.5	140.03		133	122.207	122.027	127.994	121.784	133.953	125.354	124.144	133.73
2030754	NM_032484.3	Homo sapiens GH3 domain containing (GHDC), mRNA.	GHDC	208	341.77	106.893	151.57	92.9117	98.4	159.59	151.57	98.048	115.957		208	309.133	97.3367	206.448	94.44	96.0067	157.568	100.839	101.152
1190093	NM_203303.2	Homo sapiens zinc finger, CCHC domain containing 13 (ZCCHC13), mRNA.	ZCCHC13	91	92.3267	92.11	95.76	92.6467	93.7675	94.06	95.76	90.544	97.0675		92	94.18	99.2667	95.998	93.386	95.7167	96.948	97.9043	91.41
3610601	NM_173728.2	Homo sapiens Rho guanine nucleotide exchange factor (GEF) 15 (ARHGEF15), mRNA.	ARHGEF15	96	95.36	93.3467	94.6386	91.7	97.9175	96.252	94.6386	91.524	93.4775		94	92.59	93.89	95.94	94.452	90.5733	91.996	93.4443	90.91
2810327	NM_014776.2	Homo sapiens G protein-coupled receptor kinase interactor 2 (GIT2), transcript variant 3, mRNA.	GIT2	153	146.677	147.813	160.989	138.687	142.587	136.17	160.989	171.62	159.19		155	139.107	151.857	132.542	149.678	159.197	136.102	135.667	140.918
4540626	NM_014776.2	Homo sapiens G protein-coupled receptor kinase interactor 2 (GIT2), transcript variant 3, mRNA.	GIT2	113	109.007	115.563	117.947	108.497	106.213	103.326	117.947	113.012	109.108		108	114.947	111.113	107.584	107.092	115.203	100.994	108.013	104.904
1260646	NR_003611.2	Homo sapiens BMS1 pseudogene 5 (BMS1P5), non-coding RNA.	BMS1P5	1712	2618.15	2250.47	2083.2	1994.37	2196.54	1439.31	2083.2	1533.47	1400.05		478	715.81	722.02	1035.64	761.434	1298.49	1106.38	1171.15	765.97
6380167	NM_020880.2	Homo sapiens zinc finger protein 530 (ZNF530), mRNA.	ZNF530	98	92.2933	102.54	97.1543	100.412	96.0325	100.698	97.1543	93.954	95.1975		102	98.08	99.4733	97.464	97.882	98.4333	100.624	99.8471	102.166
990162	NM_175874.2	Homo sapiens chromosome 12 open reading frame 60 (C12orf60), mRNA.	C12orf60	105	99.3233	138.413	108.951	129.005	115.065	110.442	108.951	104.612	121.555		103	120.793	168.667	117.446	123.754	141.903	120.278	132.171	118.26
2340605	NM_175874.2	Homo sapiens chromosome 12 open reading frame 60 (C12orf60), mRNA.	C12orf60	109	109.147	136.977	111.864	120.683	109.945	115.032	111.864	108.442	118.54		106	119.94	158.45	116.76	117.364	130.507	113.614	122.439	131.594
4850128	XR_016097.1	PREDICTED: Homo sapiens misc_RNA (LOC653040), miscRNA.	LOC653040	90	98.4133	93.4833	94.6943	95.4333	94.155	94.432	94.6943	95.978	99.225		94	95.4533	97.5733	99.932	101.37	96.02	96.66	96.9657	103.458
4050131	NM_182947.1	Homo sapiens RAC/CDC42 exchange factor (GEFT), transcript variant 1, mRNA.	GEFT	117	124.887	116.997	112.583	103.227	111.373	110.066	112.583	117.962	118.382		97	92.4067	106.757	100.034	96.812	102.003	106.412	114.881	97.642
2760139	AK095804	Homo sapiens cDNA FLJ38485 fis, clone FEBRA2023285		114	108.613	106.163	110.891	114.03	112.053	111.38	110.891	121.494	110.132		124	102.767	108.747	111.606	109.85	107.677	115.196	114.244	112.22
4120403	NM_025234.1	Homo sapiens WD repeat domain 61 (WDR61), mRNA.	WDR61	804	641.617	724.617	876.86	754.13	672.283	734.036	876.86	605.872	618.117		1800	1539.58	1512.86	1408.33	1595	1490.98	1406.7	1273.44	1638.02
4830601	XM_943829.1	PREDICTED: Homo sapiens hypothetical protein LOC649661 (LOC649661), mRNA.	LOC649661	117	110.977	109.217	112.26	108.087	108.37	109.632	112.26	115.462	117.928		125	110.583	109.243	114.056	120.256	115.647	112.554	117.757	120.816
5360398	NM_153332.3	Homo sapiens exoribonuclease 1 (ERI1), mRNA.	ERI1	334	313.767	312.817	281.406	322.513	365.278	420.348	281.406	352.4	443.065		261	236.293	379.64	262.468	315.35	320.667	310.44	287.24	249.108
4640082	NR_002716.1	Homo sapiens RNA, U2 small nuclear 1 (RNU2-1), non-coding RNA.	RNU2-1	101	95.6933	100.03	104.627	100.695	99.6375	99.904	104.627	99.376	105.227		102	99.6967	100.22	107.232	97.04	102.357	100.966	97.8143	96.662
4390202	NM_001504.1	Homo sapiens chemokine (C-X-C motif) receptor 3 (CXCR3), transcript variant A, mRNA.	CXCR3	100	102.28	96.9333	105.264	104.42	98.4175	98.282	105.264	98.468	94.8125		102	97.0467	103.613	94.044	95.368	99.77	104.292	99.0129	100.866
160537	NM_002035.1	Homo sapiens follicular lymphoma variant translocation 1 (FVT1), mRNA.	FVT1	374	827.583	712.48	487.869	544.422	427.903	335.67	487.869	466.404	418.507		210	395.99	448.55	372.182	282.656	347.17	269.212	361.643	309.504
1740242	NM_002035.1	Homo sapiens follicular lymphoma variant translocation 1 (FVT1), mRNA.	FVT1	525	831.173	773.67	607.459	621.038	727.425	720.862	607.459	672.406	784.197		834	684.49	845.337	675.048	803.856	569.483	682.21	693.563	847.522
2600707	CF454867	AGENCOURT_15463101 Human Anterior Horn Homo sapiens cDNA clone IMAGE:30516556 5, mRNA sequence		113	138.167	104.71	110.886	130.078	123.765	144.636	110.886	222.948	131.84		109	110.597	104.833	109.748	114.376	111.48	176.606	148.957	105.012
770465	AB027121	Homo sapiens mRNA for HEIL1, complete cds		107	104.57	108.767	104.26	104.332	101.907	104.238	104.26	111.382	103.053		102	101.16	103.133	104.602	106.182	104.43	108.844	111.199	103.696
4280040	BM458075	AGENCOURT_6411402 NIH_MGC_71 Homo sapiens cDNA clone IMAGE:5530423 5, mRNA sequence		101	110.203	106.66	107.567	108.562	107.945	102.776	107.567	113.576	103.728		102	103.313	100.21	105.65	102.884	104.237	100.354	110.61	110.118
1660326	XM_001721608.1	PREDICTED: Homo sapiens hypothetical protein LOC100131820 (LOC100131820), mRNA.	LOC100131820	100	100.013	100.97	100.947	102.772	98.8475	102.768	100.947	100.424	100.885		98	104.333	106.007	101.042	103.364	98.37	100.224	103.964	101.852
110376	XM_934208.1	PREDICTED: Homo sapiens similar to centaurin, gamma-like family, member 1, transcript variant 4 (LOC653468), mRNA.	LOC653468	100	101.613	100.653	101.446	99.5483	102.725	100.2	101.446	98.204	100.47		99	104.043	104.287	94.608	104.856	101.83	97.978	98.9557	104.9
4230746	NR_002720.1	Homo sapiens transient receptor potential cation channel, subfamily C, member 2 (pseudogene) (TRPC2), non-coding RNA.	TRPC2	105	97.5033	96.27	97.9414	98.0533	99.4875	100.788	97.9414	103.216	98.655		98	98.4533	96.4233	100.8	96.568	92.2933	103	101.941	101.742
4610008	NR_002720.1	Homo sapiens transient receptor potential cation channel, subfamily C, member 2 (pseudogene) (TRPC2), non-coding RNA.	TRPC2	94	92.9567	94.36	93.0043	93.92	96.585	90.412	93.0043	93.084	90.9075		98	93.0933	92.9533	92.148	95.45	96.1433	91.226	93.7286	94.58
4490037	NM_006424.2	Homo sapiens solute carrier family 34 (sodium phosphate), member 2 (SLC34A2), mRNA.	SLC34A2	111	104.837	105.15	103.913	107.483	106.287	105.352	103.913	113.596	108.767		107	112.013	102.59	105.45	107.51	109.623	107.6	110.097	110.29
5700603	NM_024938.2	Homo sapiens pecanex-like 2 (Drosophila) (PCNXL2), transcript variant 2, mRNA.	PCNXL2	112	133.703	130.147	121.303	120.592	120.405	119.318	121.303	141.536	149.845		108	128.25	119.97	110.168	105.64	101.567	107.414	112.043	126.364
130717	NM_005720.2	Homo sapiens actin related protein 2/3 complex, subunit 1B, 41kDa (ARPC1B), mRNA.	ARPC1B	592	615.753	527.703	792.32	532.937	486.3	628.518	792.32	458.788	595.567		490	366.583	516.943	420.196	740.928	983.537	663.658	330.399	423.356
5820156	AI434856	ti13b08.x1 NCI_CGAP_Kid11 Homo sapiens cDNA clone IMAGE:2130327 3, mRNA sequence		104	98.8967	95.0767	100.883	103.773	103.948	109.936	100.883	104.038	105.097		111	104.9	119.823	100.244	100.234	96.89	99.138	103.007	97.574
160300	XM_941705.1	PREDICTED: Homo sapiens similar to Probable ATP-dependent RNA helicase DDX6 (DEAD-box protein 6) (ATP-dependent RNA helicase p54) (Oncogene RCK homolog) (LOC652286), mRNA.	LOC652286	99	97.6367	96.5	97.7243	98.9333	96.885	96.724	97.7243	100.38	102.082		99	102.687	97.65	101.956	105.28	103.227	98.804	101.289	98.166
7550392	NM_001033056.1	Homo sapiens glutamate-ammonia ligase (glutamine synthetase) (GLUL), transcript variant 3, mRNA.	GLUL	106	108.053	104.777	104.571	117.33	108.44	104.384	104.571	106.626	113.035		212	205.83	123.043	132.16	275.346	135.907	111.246	123.667	146.566
130392	NM_001033056.1	Homo sapiens glutamate-ammonia ligase (glutamine synthetase) (GLUL), transcript variant 3, mRNA.	GLUL	114	137.327	117.39	113.106	135.493	116.648	118.22	113.106	123.792	116.623		153	122.363	152.773	117.086	135.698	147.61	127.174	113.953	132.638
3390603	NM_005917.2	Homo sapiens malate dehydrogenase 1, NAD (soluble) (MDH1), mRNA.	MDH1	2227	2086.38	1553.18	3200.57	3325.82	2787.62	3004.15	3200.57	2662.16	3534.89		9277	8650.45	2347.19	7771.89	9810.33	7795.68	6675.31	7046.53	8980.64
2000672	NR_024502.1	Homo sapiens antisense fragile X mental retardation protein (ASFMR1), transcript variant 4, non-coding RNA.	ASFMR1	106	100.307	106.763	105.367	104.89	109.15	102.578	105.367	112.67	104.675		108	114.437	108.073	110.444	108.444	109.953	107.112	103.819	104.668
6650731	NM_002899.2	Homo sapiens retinol binding protein 1, cellular (RBP1), mRNA.	RBP1	817	124.973	195.907	189.416	264.44	628.933	396.888	189.416	100.806	114.598		157	114.493	143.543	112.68	395.752	145.06	134.16	99.6729	107.304
2100168	DB302602	DB302602 BRAMY2 Homo sapiens cDNA clone BRAMY2033623 3, mRNA sequence		133	126.213	127.963	121.836	114.06	119.14	122.668	121.836	126.442	129.27		154	130.307	132.177	124.718	123.484	128.34	123.602	125.483	143.218
7510707	NM_198256.2	Homo sapiens E2F transcription factor 6 (E2F6), mRNA.	E2F6	327	257.18	223.6	274.781	353.555	394.062	426.514	274.781	333.094	307.17		371	307.213	241.99	350.266	429.56	516.94	457.76	412.619	471.896
5090291	NM_032852.2	Homo sapiens ATG4 autophagy related 4 homolog C (S. cerevisiae) (ATG4C), transcript variant 7, mRNA.	ATG4C	231	237.653	212.203	222.423	240.16	208.532	216.648	222.423	233.964	281.438		365	346.573	277.363	266.016	255.332	297.233	260.638	281.277	342.376
2970528	NM_032852.2	Homo sapiens ATG4 autophagy related 4 homolog C (S. cerevisiae) (ATG4C), transcript variant 7, mRNA.	ATG4C	91	95.2367	93.35	96.0471	94.6233	92.695	91.632	96.0471	94.158	95.9725		93	99.3067	99.48	95.338	89.834	94.08	88.952	93.2843	93.668
1470703	NR_024062.1	Homo sapiens ubiquitin-conjugating enzyme E2D N-terminal like pseudogene (UBE2DNL), non-coding RNA.	UBE2DNL	102	103.26	104.37	105.466	107.802	108.163	119.042	105.466	104.122	103.703		104	99.6467	98.2867	107.176	99.466	106.387	100.724	102.317	105.402
2360603	NM_214710.2	Homo sapiens protease, serine-like 1 (PRSSL1), mRNA.	PRSSL1	100	95.4	102.01	98.3457	102.828	104.478	111.426	98.3457	101.334	99.3725		101	99.29	102.363	103.608	97.344	97.34	104.998	100.147	103.39
1190082	NM_001040437.1	Homo sapiens chromosome 6 open reading frame 48 (C6orf48), transcript variant 1, mRNA.	C6orf48	117	130.293	111.943	124.354	132.448	132.73	214.29	124.354	119.082	121.015		128	126.597	103.387	115.986	127.236	112.44	116.186	122.129	141.376
7150017	NM_001040437.1	Homo sapiens chromosome 6 open reading frame 48 (C6orf48), transcript variant 1, mRNA.	C6orf48	5625	6951.26	4167.15	4844.04	7270.69	7249.09	8427.3	4844.04	5558.09	6548.82		4318	5365.68	2515.58	4588.84	7128.28	4513.12	6287.06	4518.62	5869.42
6650592	NM_001040697.1	Homo sapiens UEV and lactate/malate dehyrogenase domains (UEVLD), transcript variant 1, mRNA.	UEVLD	133	127.723	151.033	134.933	145.457	125.222	120.504	134.933	124.924	126.243		119	122.337	125.967	121.956	121.312	131.827	119.1	124.926	118.412
630053	NM_005187.4	Homo sapiens core-binding factor, runt domain, alpha subunit 2; translocated to, 3 (CBFA2T3), transcript variant 1, mRNA.	CBFA2T3	97	103.4	105.393	101.916	102.55	104.005	101.482	101.916	104.406	99.4725		104	103.917	103.54	99.052	108.282	99.25	106.56	104.366	106.21
5890309	XM_372840.3	PREDICTED: Homo sapiens similar to ribosomal protein L36 (LOC391209), mRNA.	LOC391209	98	93.38	96.1267	100.561	98.53	101.453	105.378	100.561	98.218	97.155		101	96.05	92.0933	94.858	102.186	99.1467	100.702	96.1643	98.184
6840441	NM_176891.3	Homo sapiens interferon epsilon 1 (IFNE1), mRNA.	IFNE1	107	112.083	147.117	131.467	104.193	104.282	107.714	131.467	175.136	132.138		100	100.803	112.567	100.988	94.66	94.4867	103.764	126.107	104.628
6380541	NM_176891.3	Homo sapiens interferon epsilon 1 (IFNE1), mRNA.	IFNE1	105	106.403	130.017	119.031	101.55	100.722	101.038	119.031	129.524	120.78		97	101.397	106.84	98.87	99.51	102.8	105.522	114.613	98.43
3420615	NR_002771.1	Homo sapiens deleted in lymphocytic leukemia 2-like (DLEU2L), non-coding RNA.	DLEU2L	90	92.4	94.6433	93.3443	94.23	93.3325	92.462	93.3443	91.64	93.155		87	92.55	94.6867	91.68	93.838	97.8333	94.246	92.09	91.688
3420433	NM_004169.3	Homo sapiens serine hydroxymethyltransferase 1 (soluble) (SHMT1), transcript variant 1, mRNA.	SHMT1	97	95.0233	95.2833	97.9214	97.38	98.1725	99.25	97.9214	97.246	96.4075		613	405.063	97.9767	172.454	97.722	99.79	100.254	118.584	149.156
2690528	NM_004169.3	Homo sapiens serine hydroxymethyltransferase 1 (soluble) (SHMT1), transcript variant 1, mRNA.	SHMT1	157	156.98	134.4	132.06	137.895	165.782	161.008	132.06	154.702	126.235		3024	2087.36	160.077	898.872	140.996	193.44	185.088	349.433	422.874
1470167	XM_001721112.1	PREDICTED: Homo sapiens hypothetical protein LOC100131891 (LOC100131891), mRNA.	LOC100131891	105	94.82	103.95	103.243	99.1067	102.407	104.97	103.243	99.67	102.185		103	103.727	99.5167	97.864	105.57	101.177	104.61	98.8014	103.506
6900575	XM_001721503.1	PREDICTED: Homo sapiens hypothetical protein LOC442676 (LOC442676), mRNA.	LOC442676	96	95.6867	102.35	97.7714	94.5017	99.055	95.444	97.7714	95.27	95.83		97	96.4567	92.4533	101.14	96.482	97.1267	96.866	95.9429	97.508
1990324	XM_001732889.1	PREDICTED: Homo sapiens similar to putative DUX4 protein (LOC649941), mRNA.	LOC649941	101	107.803	100.3	102.569	103.782	100.148	103.132	102.569	104.504	104.808		98	103.18	102.37	99.072	100.086	103.38	103.368	101.194	105.816
3060379	NM_003003.1	Homo sapiens SEC14-like 1 (S. cerevisiae) (SEC14L1), mRNA.	SEC14L1	177	161.45	157.613	193.649	242.357	221.713	235.344	193.649	206.222	186.043		166	148.62	162.03	154.31	197.498	153.967	172.812	156.257	147.94
4560066	NM_001040715.1	Homo sapiens KIAA0895-like (KIAA0895L), mRNA. XM_933435 XM_933438 XM_933442 XM_933445 XM_933447 XM_941971 XM_945589 XM_945591 XM_945592 XM_945593 XM_945594 XM_945596 XM_945598 XM_945599 XM_945600	KIAA0895L	99	103.32	102.473	99.04	103.248	103.488	103.612	99.04	100.234	121.858		91	97.62	97.2667	98.608	102.912	95.7367	98.872	102.303	100.066
580463	NM_001040715.1	Homo sapiens KIAA0895-like (KIAA0895L), mRNA. XM_933435 XM_933438 XM_933442 XM_933445 XM_933447 XM_941971 XM_945589 XM_945591 XM_945592 XM_945593 XM_945594 XM_945596 XM_945598 XM_945599 XM_945600	KIAA0895L	129	116.643	117	128.156	138.208	157.935	153.818	128.156	148.438	218.835		113	119.413	130.163	131.364	156.386	133.87	152.324	160.859	132.066
2190129	NM_032528.1	Homo sapiens ST6 beta-galactosamide alpha-2,6-sialyltranferase 2 (ST6GAL2), mRNA.	ST6GAL2	92	91.19	95.4133	92.7443	90.8183	103.173	93.56	92.7443	94.522	89.4475		90	96.22	90.4233	96.518	92.238	92.6	92.148	97.2314	92.866
6200639	XM_944721.1	PREDICTED: Homo sapiens hypothetical protein LOC651495 (LOC651495), mRNA.	LOC651495	108	109.867	111.81	106.599	113.113	110.097	112.67	106.599	105.288	104.498		102	108.2	109.173	108.826	108.114	105.22	112.378	107.847	106.928
5360050	XM_941449.1	PREDICTED: Homo sapiens similar to F59A6.3 (LOC652115), mRNA.	LOC652115	107	104.613	105.667	103.107	105.17	102.535	102.928	103.107	112.038	113.225		122	109.54	108.997	106.62	102.124	107.37	109.136	113.213	109.338
6420484	XM_001714904.1	PREDICTED: Homo sapiens similar to hCG2041516 (LOC100128765), mRNA.	LOC100128765	95	95.85	99.74	97.53	98.3467	98.0975	98.108	97.53	96.692	97.7675		103	101.443	99.91	98.808	100.418	100.83	97.754	97.1143	96.27
3520288	NM_001032279.1	Homo sapiens RCE1 homolog, prenyl protein peptidase (S. cerevisiae) (RCE1), transcript variant 2, mRNA.	RCE1	288	217.843	271.533	247.96	255.112	265.892	266.34	247.96	229.822	243.772		199	235.203	317.397	214.488	239.298	217.87	247.85	256.096	260.114
6290187	NM_001032279.1	Homo sapiens RCE1 homolog, prenyl protein peptidase (S. cerevisiae) (RCE1), transcript variant 2, mRNA.	RCE1	125	115.063	129.693	123.563	121.287	126.5	122.178	123.563	110.944	125.523		112	115.35	133.05	112.148	122.302	119.863	121.496	133.206	134.432
4150730	XM_939941.1	PREDICTED: Homo sapiens hypothetical protein LOC650853 (LOC650853), mRNA.	LOC650853	114	107.78	111.77	108.946	106.95	103.793	114.38	108.946	111.202	109.807		116	107.25	110.5	112.234	114.97	110.403	113.906	112.847	111.266
2600270	BU740879	UI-E-EJ0-aik-g-22-0-UI.s1 UI-E-EJ0 Homo sapiens cDNA clone UI-E-EJ0-aik-g-22-0-UI 3, mRNA sequence		112	98.8633	112.997	111.51	105.143	103.412	108.416	111.51	110.184	111.3		105	106.937	107.86	113.288	109.176	106.643	108.446	107.471	111.784
4010369	NM_152777.2	Homo sapiens chromosome 14 open reading frame 48 (C14orf48), mRNA.	C14orf48	98	95.6433	100.13	96.92	98.2167	100.695	101.488	96.92	101.61	102.602		102	94.68	103.093	103.326	105.284	102.503	99.436	100.064	106.098
3360204	XM_001722866.1	PREDICTED: Homo sapiens hypothetical protein LOC100128156 (LOC100128156), mRNA.	LOC100128156	107	104.61	99.4333	101.203	97.7783	100.532	102.392	101.203	101.124	99.075		103	101.877	100.767	100.848	104.118	98.3367	99.928	102.203	101.414
2570612	NM_001136123.1	Homo sapiens family with sequence similarity 178, member A (FAM178A), transcript variant 2, mRNA.	FAM178A	98	100.897	103.007	101.814	101.522	99.155	108.266	101.814	101.808	100.285		99	111.593	93.8233	99.928	101.934	102.507	99.792	102.783	101.172
6860592	XM_497141.2	PREDICTED: Homo sapiens similar to mitofusin 1 (LOC441511), mRNA.	LOC441511	130	133.79	159.057	149.169	139.357	148.118	133.406	149.169	154.91	168.403		187	159.763	170.863	139.71	161.088	177.363	144.282	140.724	176.416
110427	NM_201437.1	Homo sapiens transcription elongation factor A (SII), 1 (TCEA1), transcript variant 2, mRNA.	TCEA1	1417	1183.88	1620.37	1065	597.097	739.025	600.846	1065	758.77	846.158		668	801.96	673.017	393.832	607.938	574.143	559.758	550.501	816.728
7160239	NM_006732.1	Homo sapiens FBJ murine osteosarcoma viral oncogene homolog B (FOSB), mRNA.	FOSB	122	105.22	117.503	123.194	114.355	134.24	114.972	123.194	108.258	109		111	108.12	126.97	123.84	111.844	111.39	119.18	112.453	110.48
6370008	NR_024418.1	Homo sapiens hypothetical LOC389332 (LOC389332), non-coding RNA.	LOC389332	102	101.297	106.81	99.1857	102.635	103.673	98.47	99.1857	102.2	104.668		99	103.01	101.513	107.846	112.322	105.75	107.07	104.42	103.45
5090129	XR_000589.1	PREDICTED: Homo sapiens similar to Striatin (LOC390387), misc RNA.	LOC390387	96	98.9533	99.47	97.7971	100.472	99.5875	99.29	97.7971	105.668	100.25		106	98.33	101.173	97.978	100.828	93.8233	102.262	101.457	103.996
1410398	NM_152523.1	Homo sapiens cyclin Y-like 1 (CCNYL1), mRNA.	CCNYL1	186	149.903	204.193	199.887	136.432	146.925	142.782	199.887	141.588	177.68		208	146.627	162.923	139.022	148.842	136.373	138.034	141.733	149.394
2060112	NM_152523.1	Homo sapiens cyclin Y-like 1 (CCNYL1), mRNA.	CCNYL1	217	165.343	203.89	196.801	146	153.752	135.63	196.801	157.62	174.2		202	144.2	175.59	139.536	163.954	144.42	145.004	160.014	157.512
7160326	XM_928115.1	PREDICTED: Homo sapiens similar to Endoplasmin precursor (94 kDa glucose-regulated protein) (GRP94) (gp96 homolog) (Tumor rejection antigen 1) (LOC643430), mRNA.	LOC643430	103	104.39	101.777	104.144	103.165	102.105	104.18	104.144	104.28	101.882		106	97.1633	95.6433	103.294	98.41	98.13	96.92	101.4	100.892
6420170	NM_178549.2	Homo sapiens zinc finger protein 678 (ZNF678), mRNA.	ZNF678	96	92.9133	91.4367	96.9143	94.4267	92.7575	92.274	96.9143	93.366	93.095		99	93.5567	96.8167	95.6	93.536	95.16	91.682	91.8457	93.22
1450731	NM_001098500.1	Homo sapiens KIAA1217 (KIAA1217), transcript variant 2, mRNA.	KIAA1217	218	158.19	199.8	266.444	114.735	162.088	119.106	266.444	153.428	163.48		146	131.967	135.053	225.586	137.61	145.46	107.784	107.914	151.914
150379	AI694475	wd62f11.x1 NCI_CGAP_Lu24 Homo sapiens cDNA clone IMAGE:2336205 3, mRNA sequence		98	101.707	98.1667	98.2886	103.285	93.3625	99.31	98.2886	99.586	99.8275		100	105.817	97.1767	99.942	99.06	98.8167	97.774	98.8243	96.55
2140743	NM_152317.2	Homo sapiens DEP domain containing 4 (DEPDC4), mRNA.	DEPDC4	98	101.77	94.8267	99.9671	98.655	100.29	94.406	99.9671	96.984	98.79		95	100.78	98.52	99.01	98.036	97.8467	95.484	97.2571	98.258
6330711	XR_037362.1	PREDICTED: Homo sapiens misc_RNA (LOC728728), miscRNA.	LOC728728	118	119.25	118.887	114.88	128.078	133.6	125.514	114.88	119.53	116.91		114	110.397	105.833	105.65	114.948	119.057	123.374	114.134	108.216
6760519	XM_945802.1	PREDICTED: Homo sapiens hypothetical protein LOC650268, transcript variant 2 (LOC650268), mRNA.	LOC650268	101	103.317	100.037	103.24	104.25	105.267	100.632	103.24	101.112	102.177		113	106.023	102.98	99.67	104.068	107.813	106.756	102.773	105.496
3460553	XM_495885.3	PREDICTED: Homo sapiens similar to ribosomal protein S12 (LOC440055), mRNA.	LOC440055	7265	7853.51	3608.23	6315.65	8277.97	7990.79	9640.15	6315.65	8596.05	7653.54		8038	6947.32	3762.6	5540.14	6926.6	5607.72	6513.78	7049.96	6526.9
6180601	XM_928337.1	PREDICTED: Homo sapiens hypothetical protein LOC645293 (LOC645293), mRNA.	LOC645293	99	105.75	103.027	102.599	103.158	96.7575	101.762	102.599	100.468	104.447		104	102.213	98.8733	103.614	104.272	100.273	102.07	103.444	108.35
6200615	XM_942540.1	PREDICTED: Homo sapiens SAPS domain family, member 2, transcript variant 2 (SAPS2), mRNA.	SAPS2	399	556.573	608.953	376.074	477.483	576.212	481.584	376.074	597.304	573.523		752	678.837	1312.13	479.672	556.352	479.983	589.408	566.216	743.06
7200402	NM_001002924.1	Homo sapiens adaptor-related protein complex 3, sigma 1 subunit (AP3S1), transcript variant 2, mRNA.	AP3S1	910	1238.1	767.22	1083.93	737.422	683.275	770.18	1083.93	1054.3	1517.43		1235	770.82	824.313	589.65	561.358	720.223	805.644	1235.9	1079.61
1440445	NM_080874.2	Homo sapiens ankyrin repeat and SOCS box-containing 5 (ASB5), mRNA.	ASB5	148	96.6667	94.8467	102.554	101.493	103.688	98.354	102.554	100.956	103.035		102	104.587	96.03	97.386	104.054	99.28	103.344	99.0529	100.25
5270554	NM_080874.2	Homo sapiens ankyrin repeat and SOCS box-containing 5 (ASB5), mRNA.	ASB5	230	101.177	98.9467	104.176	98.5517	95.0925	101.24	104.176	101.476	103.177		109	97.38	104.29	100.668	101.016	100.883	101.45	105.26	96.934
1170184	NR_015450.1	Homo sapiens hypothetical LOC285548 (LOC285548), non-coding RNA.	LOC285548	97	101.233	97.1733	98.2043	110.06	103.125	107.076	98.2043	107.596	98.095		96	99.7867	101.4	99.664	100.242	104.213	102.54	104.126	98.09
7050324	XM_931821.1	PREDICTED: Homo sapiens similar to glutamate receptor, ionotrophic, AMPA 4 (LOC653366), mRNA.	LOC653366	100	100.29	99.6467	101.087	100.953	100.392	101.006	101.087	101.546	100.803		102	102.677	99.3433	103.38	103.966	104.733	106.738	102.223	101.584
6760382	XM_935583.1	PREDICTED: Homo sapiens hypothetical protein LOC641841 (LOC641841), mRNA.	LOC641841	102	101.803	100.233	96.2357	102.823	96.0875	96.776	96.2357	96.298	99.8675		100	100.3	101.193	98.588	97.572	97.57	102.368	99.93	99.342
1260543	NM_020824.2	Homo sapiens Rho GTPase activating protein 21 (ARHGAP21), mRNA.	ARHGAP21	1809	2884.87	1606.51	943.247	1178.17	1220.24	1037.85	943.247	830.054	955.798		660	872.057	1225.13	1307.85	1067.74	698.55	943.07	747.599	572.702
4250768	NM_004645.2	Homo sapiens coilin (COIL), mRNA.	COIL	404	319.72	335.057	341.79	461.897	448.975	536.89	341.79	397.2	372.152		354	357.62	457.65	388.428	371.342	338.22	404.13	440.799	375.154
3390661	NM_032296.2	Homo sapiens FLYWCH-type zinc finger 1 (FLYWCH1), transcript variant 1, mRNA.	FLYWCH1	126	126.827	115.823	151.886	118.747	131.89	126.334	151.886	153.978	109.895		108	106.543	119.693	238.618	165.314	126.053	155.378	149.741	161.534
7380324	XM_934224.1	PREDICTED: Homo sapiens similar to centaurin, gamma-like family, member 1, transcript variant 7 (LOC653468), mRNA.	LOC653468	96	99.2567	95.5767	95.9357	98.7533	97.115	93.576	95.9357	94.814	99.525		100	93.39	95.94	98.714	95.032	95.1467	98.42	95.19	95.598
5860142	XR_038120.1	PREDICTED: Homo sapiens misc_RNA (LOC643873), miscRNA.	LOC643873	109	132.217	112.47	116.786	125.687	106.535	108.258	116.786	126.81	133.225		101	118.57	105.153	105.534	100.948	104.8	107.046	107.447	102.72
4640128	XR_018777.1	PREDICTED: Homo sapiens misc_RNA (LOC283155), miscRNA.	LOC283155	109	106.59	104.27	104.557	108.02	107.457	103.38	104.557	107.902	109.517		112	107.653	109.653	100.508	102.64	104.873	105.618	106.331	108.864
3930132	NM_080386.1	Homo sapiens tubulin, alpha 3d (TUBA3D), mRNA.	TUBA3D	191	140.673	216.933	179.991	184.102	137.545	151.15	179.991	143.204	146.02		117	121.983	165.667	131.974	137.588	461.507	506.242	141.611	142.582
1240703	NM_080386.1	Homo sapiens tubulin, alpha 3d (TUBA3D), mRNA.	TUBA3D	100	95.2767	103.68	102.16	99.8633	97.72	99.342	102.16	100.83	100.397		100	104.017	103.487	102.32	105.646	362.957	487.936	102.986	109.42
4480368	NM_032936.2	Homo sapiens transmembrane protein 60 (TMEM60), mRNA.	TMEM60	564	659.02	782.277	669.437	798.005	763.555	756.096	669.437	983.032	842.39		1046	931.223	1247.7	894.006	1176.61	2264.9	1010.02	900.073	1055.82
7560114	NM_173546.1	Homo sapiens kelch domain containing 8B (KLHDC8B), mRNA.	KLHDC8B	439	488.433	266.823	274.779	330.437	388.102	320.176	274.779	396.488	356.162		4535	4607.32	424.8	1350.87	504.828	387.82	614.334	1911.63	4098.66
2470167	XM_499019.2	PREDICTED: Homo sapiens hypothetical LOC441119 (LOC441119), mRNA.	LOC441119	101	103.187	100.403	100.896	100.863	106.007	102.038	100.896	103.88	99.75		107	97.57	102.847	100.956	102.236	101.85	98.598	103.563	98.756
160612	NM_007283.5	Homo sapiens monoglyceride lipase (MGLL), transcript variant 1, mRNA.	MGLL	408	417.163	445.193	641.433	415.205	386.08	397.012	641.433	820.986	569.457		499	629.097	213.397	745.06	338.822	178.93	248.874	923.449	2252.66
3830327	NM_007283.5	Homo sapiens monoglyceride lipase (MGLL), transcript variant 1, mRNA.	MGLL	451	416.56	269.523	427.297	390.54	419.575	402.568	427.297	369	248.537		387	566.197	179.38	921.786	326.974	179.547	254.71	545.039	771.968
540564	NM_032023.3	Homo sapiens Ras association (RalGDS/AF-6) domain family member 4 (RASSF4), mRNA.	RASSF4	111	107.267	106.203	99.7643	111.577	107.295	106.654	99.7643	101.848	103.452		154	134.28	132.643	123.768	188.296	230.083	155.37	121.906	163.224
10639	NM_032023.3	Homo sapiens Ras association (RalGDS/AF-6) domain family member 4 (RASSF4), mRNA.	RASSF4	198	124.33	119.797	107.653	166.947	146.202	124.858	107.653	122.674	113.15		366	276.417	202.88	231.31	585.132	804.367	488.346	204.644	394.39
7210736	NM_000818.1	Homo sapiens glutamate decarboxylase 2 (pancreatic islets and brain, 65kDa) (GAD2), mRNA.	GAD2	97	95.9133	98.8733	98.6243	96.1533	98.2875	100.592	98.6243	97.462	100.3		104	101.63	94.3233	99.246	97.91	100.97	96.788	99.1543	100.048
4880440	XM_928128.1	PREDICTED: Homo sapiens similar to Keratin, type II cytoskeletal 8 (Cytokeratin-8) (CK-8) (Keraton-8) (K8) (LOC643431), mRNA.	LOC643431	108	106.147	112.963	108.909	112.263	105.828	113.76	108.909	105.392	105.348		99	99.3433	104.933	98.766	107.85	107.75	104.232	101.287	102.756
6980338	XM_939635.1	PREDICTED: Homo sapiens hypothetical protein LOC650549 (LOC650549), mRNA.	LOC650549	99	97.6267	102.923	102.213	102.082	99.3325	100.13	102.213	99.274	105.442		107	105.373	98.35	99.758	102.136	105.15	98.268	102.179	103.13
6860138	NM_030795.2	Homo sapiens stathmin-like 4 (STMN4), mRNA.	STMN4	97	97.74	94.1567	98.8914	95.34	99.8675	96.99	98.8914	97.42	95.5425		94	95.0067	99.8033	98.206	106.18	93.7467	96.93	99.1586	100.4
6200113	XM_930921.1	PREDICTED: Homo sapiens similar to inhibitor of growth family, member 5, transcript variant 4 (LOC653066), mRNA.	LOC653066	128	125.027	129.32	112.637	129.533	132.007	140.76	112.637	125.358	128.782		141	130.603	123.623	118.632	130.552	141.127	127.492	115.011	126.524
4180711	NM_134441.1	Homo sapiens relaxin 2 (RLN2), transcript variant 1, mRNA.	RLN2	103	99.2433	102.6	99.4443	101.227	98.6825	99.716	99.4443	100.404	104.373		107	106.357	96.1767	100.294	105.096	94.9733	99.05	101.513	97.054
6280392	NM_173464.2	Homo sapiens l(3)mbt-like 4 (Drosophila) (L3MBTL4), mRNA.	L3MBTL4	99	98.94	103.133	101.584	100.648	101.242	103.778	101.584	104.79	105.05		101	101.48	101.687	99.244	101.018	110.043	101.822	102.566	100.604
2190349	NM_170737.1	Homo sapiens potassium inwardly-rectifying channel, subfamily J, member 15 (KCNJ15), transcript variant 3, mRNA.	KCNJ15	97	111.457	100.313	100.699	101.802	99.0125	98.682	100.699	101.828	100.955		106	96.8	109.023	98.444	98.044	101.213	98.212	96.2586	102.774
7040202	NR_024387.1	Homo sapiens coxsackie virus and adenovirus receptor pseudogene 2 (CXADRP2), non-coding RNA.	CXADRP2	98	99.6133	97.54	95.8886	98.3117	95.9625	105.98	95.8886	99.426	96.225		100	96.0833	98.2467	100.97	97.648	95.1367	97.386	95.1657	101.264
110072	NM_001039948.2	Homo sapiens small G protein signaling modulator 1 (SGSM1), transcript variant 1, mRNA.	SGSM1	99	106.167	99.6133	98.8243	106.288	107.157	101.68	98.8243	107.75	102.483		101	98.8433	97.8733	97.308	99.548	98.5133	98.468	102.763	100.554
840364	NM_001039948.2	Homo sapiens small G protein signaling modulator 1 (SGSM1), transcript variant 1, mRNA.	SGSM1	97	99.7233	99.8167	104.406	98.5733	104.228	100.344	104.406	97.72	103.333		103	93.56	100.927	101.25	98.484	101.577	104.41	102.186	100.452
870176	NM_001007565.1	Homo sapiens TRK-fused gene (TFG), transcript variant 2, mRNA.	TFG	1639	1301.99	1441.15	1962.28	1485.07	1645.06	1672.79	1962.28	1645.85	1573.49		1353	1084.42	1953.65	1411.23	1825.92	1484.85	1569.24	1406.88	1513.09
2970703	NM_017831.3	Homo sapiens ring finger protein 125 (RNF125), mRNA.	RNF125	106	98.5	104.46	105.767	100.782	102.945	107.972	105.767	102.906	121.67		430	342.47	98.6333	176.63	104.118	107.963	114.146	192.306	422.786
3130095	NM_182851.1	Homo sapiens cyclin B1 interacting protein 1 (CCNB1IP1), transcript variant 3, mRNA.	CCNB1IP1	92	94.44	91.3433	92.9371	92.4667	89.905	94.96	92.9371	94.35	92.5325		94	94.3033	93.11	92.124	93.966	91.7533	91.402	97.3229	94.306
510114	NM_182851.1	Homo sapiens cyclin B1 interacting protein 1 (CCNB1IP1), transcript variant 3, mRNA.	CCNB1IP1	1128	1028.04	968.173	678.023	1115.22	1238.39	1225.54	678.023	1109.59	1087.89		1200	1112.82	851.207	546.902	1351.88	1223.75	983.458	941.311	963.63
110079	XM_001126824.1	PREDICTED: Homo sapiens odd-skipped related 2 (Drosophila) (OSR2), mRNA.	OSR2	102	109.243	100.51	98.4114	98.6917	104.602	98.674	98.4114	106.612	104.682		101	100.247	95.4233	98.56	95.614	101.533	97.604	102.374	101.262
5420452	XM_001126824.1	PREDICTED: Homo sapiens odd-skipped related 2 (Drosophila) (OSR2), mRNA.	OSR2	163	711.1	184.857	115.214	218.322	199.65	111.258	115.214	607.246	308.342		130	202.8	203.8	153.48	219.964	102.873	183.844	196.453	116.574
110131	XM_001722854.1	PREDICTED: Homo sapiens hypothetical protein LOC100129717 (LOC100129717), mRNA.	LOC100129717	97	98.15	93.5167	97.0971	93.7083	93.5975	96.97	97.0971	102.894	97.15		96	93.15	97.9467	95.206	96.496	98.1833	94.634	99.8843	97.866
4540438	XM_001722854.1	PREDICTED: Homo sapiens hypothetical protein LOC100129717 (LOC100129717), mRNA.	LOC100129717	92	95.98	96.1233	96.6357	97.7483	94.4675	96.496	96.6357	92.864	97.1		93	92.9367	95.7433	93.676	93.118	96.3867	92.248	92.1629	97.11
2360121	NM_001039656.1	Homo sapiens metallothionein-like 5, testis-specific (tesmin) (MTL5), transcript variant 2, mRNA.	MTL5	104	102.09	105.03	100.584	99.6867	100.088	99.588	100.584	103.236	103.903		101	102.553	95.03	101.646	102.028	103.79	101.674	101.941	106.864
430612	XM_001725745.1	PREDICTED: Homo sapiens hypothetical protein LOC100130855 (LOC100130855), mRNA.	LOC100130855	99	97.4333	98.6767	102.939	99.1967	100.445	98.53	102.939	99.976	100.003		97	102.657	96.3233	101.666	104.618	107.273	98.77	100.206	99.19
7100392	XM_926231.1	PREDICTED: Homo sapiens prostate-specific P704P (P704P), mRNA.	P704P	180	179.81	143.84	211.723	173.727	144.58	128.682	211.723	187.86	180.825		120	121.71	141.967	118.38	126.056	155.347	126.068	145.441	105.086
4060273	NM_001008749.1	Homo sapiens RAB19, member RAS oncogene family (RAB19), mRNA.	RAB19	100	95.4	98.2033	100.367	100.737	100.192	99.238	100.367	100.77	97.775		104	98.6267	99.2733	100.986	95.834	98.8933	96.626	99.6643	98.058
4120243	NM_002784.2	Homo sapiens pregnancy specific beta-1-glycoprotein 9 (PSG9), mRNA.	PSG9	94	334.567	114.403	106.917	122.923	102.005	94.476	106.917	94.65	115.103		93	92.5667	93.5533	88.422	96.998	96.6367	95.432	97.1014	90.596
4250022	AI084979	ow88b03.s1 Soares_fetal_liver_spleen_1NFLS_S1 Homo sapiens cDNA clone IMAGE:1653869 3, mRNA sequence		104	102.013	102.427	104.013	103.883	105.947	106.818	104.013	106.152	109.007		101	101.077	96.6867	101.732	109.906	104.33	102.412	105.27	100.032
520630	NM_001042432.1	Homo sapiens ceroid-lipofuscinosis, neuronal 3 (CLN3), transcript variant 1, mRNA.	CLN3	233	239.973	210.837	183.197	249.047	260.558	290.666	183.197	240.298	203.905		420	344.627	244.92	308.594	287.362	320.223	292.228	271.803	454.662
2120164	XM_942165.1	PREDICTED: Homo sapiens similar to 40S ribosomal protein SA (p40) (34/67 kDa laminin receptor) (LOC652624), mRNA.	LOC652624	4236	3401.45	5306.15	3644.67	3727.23	3822.3	5188.74	3644.67	4355.2	4543.15		2652	3332.23	3633.86	3000.6	3431.97	1915.92	2436.58	2993.94	3001.24
6620390	AK127526	Homo sapiens cDNA FLJ45619 fis, clone BRTHA3027318		169	95.3067	113.76	111.747	105.672	112.37	101.916	111.747	114.76	164.615		101	97.3467	170.53	104.264	100.772	94.5633	99.11	100.8	100.504
6450288	NM_021097.2	Homo sapiens solute carrier family 8 (sodium/calcium exchanger), member 1 (SLC8A1), transcript variant A, mRNA.	SLC8A1	102	103.503	97.1467	103.54	98.915	99.3175	99.56	103.54	99.796	101.347		100	101.173	100.05	98.512	98.868	101.583	100.182	101.59	100.102
2350201	NM_181670.2	Homo sapiens ankyrin repeat and sterile alpha motif domain containing 1B (ANKS1B), transcript variant 2, mRNA.	ANKS1B	115	98.55	126.943	104.596	142.08	117.397	100.38	104.596	111.378	101.255		103	109.24	209.48	107.588	167.938	143.527	184.848	102.561	103.784
6110379	NM_172005.1	Homo sapiens WAP four-disulfide core domain 13 (WFDC13), mRNA.	WFDC13	98	106.157	100.963	100.803	100.26	100.14	98.024	100.803	100.782	101.963		102	105.067	102.813	103.82	95.166	98.36	99.422	101.27	102.314
20674	XM_936152.1	PREDICTED: Homo sapiens similar to HLA class II histocompatibility antigen, DRB1-4 beta chain precursor (MHC class I antigen DRB1*4) (DR-4) (DR4) (LOC642072), mRNA.	LOC642072	110	100.823	107.997	106.286	109.475	107.995	104.954	106.286	107.99	104.248		117	113.693	106.17	110.888	109.354	114.477	108.256	109.949	111.706
450431	NM_199424.1	Homo sapiens WW domain containing E3 ubiquitin protein ligase 2 (WWP2), transcript variant 2, mRNA.	WWP2	106	101.333	100.27	102.046	102.417	99.02	106.466	102.046	103.868	104.085		106	104.027	101.237	105.244	109.754	102.89	103.67	102.323	105.808
5560209	NM_004397.3	Homo sapiens DEAD (Asp-Glu-Ala-Asp) box polypeptide 6 (DDX6), mRNA.	DDX6	157	100.437	108.237	110.57	130.462	142.29	136.406	110.57	100.908	100.705		100	107.733	119.83	123.65	118.558	133.28	141.882	103.259	107.79
4890482	XM_001126260.1	PREDICTED: Homo sapiens similar to RAN binding protein 2, transcript variant 6 (LOC727851), mRNA.	LOC727851	99	96.6767	102.96	103.497	105.743	106.845	103.35	103.497	102.976	99.8825		104	109.003	104.283	101.93	100.766	101.917	100.746	105.214	102.738
5390243	XM_944646.1	PREDICTED: Homo sapiens hypothetical protein LOC651401 (LOC651401), mRNA.	LOC651401	103	102.84	103.88	105.38	100.982	100.96	106.9	105.38	108.536	103.06		108	105.62	106.153	105.216	101.754	104.187	103.914	102.434	107.616
2470681	NR_003608.1	Homo sapiens tubulin, alpha pseudogene (MGC16703), non-coding RNA.	MGC16703	109	101.78	127.477	111.734	123.253	123.59	114.47	111.734	148.566	168.373		97	103.63	109.887	107.81	131.172	113.327	127.666	122.056	105.984
7320370	NM_003151.2	Homo sapiens signal transducer and activator of transcription 4 (STAT4), mRNA.	STAT4	370	159.227	136.453	431.87	136.275	132.89	131.568	431.87	144.752	269.56		162	126.347	113.667	157.304	113.446	113.133	118.872	137.694	131.136
4150176	XM_927666.1	PREDICTED: Homo sapiens hypothetical protein LOC644544 (LOC644544), mRNA.	LOC644544	120	115.067	120.283	117.569	124.057	115.272	120.978	117.569	124.644	120.44		139	139.33	116.9	120.628	119.198	119.96	115.196	115.72	134.592
6060673	BX106045	BX106045 NCI_CGAP_Brn35 Homo sapiens cDNA clone IMAGp998O244859, mRNA sequence		102	96.7967	97.45	98.7757	105.215	101.255	105.314	98.7757	100.62	100.912		101	108.17	98.46	104.082	103.43	102.383	101.498	100.826	101.046
6250204	NM_173541.1	Homo sapiens chromosome 10 open reading frame 91 (C10orf91), mRNA.	C10orf91	96	95.8933	103.793	98.1429	101.263	98.12	101.892	98.1429	99.198	99.275		101	102.183	100.533	95.04	99.284	93.96	102.506	98.8729	98.924
2640102	DN831478	MGC_EST_41324 BD# 636643 Human Total RNA Master Panel II Homo sapiens cDNA, mRNA sequence		103	104.123	105.7	108.317	105.913	110.907	113.226	108.317	113.114	109.928		106	106.093	104.913	106.99	108.758	104.37	105.25	108.473	107.858
1500309	AK025793	Homo sapiens cDNA: FLJ22140 fis, clone HEP20977		212	154.69	122.497	199.434	112.35	221.295	144.204	199.434	178	162.48		110	101.173	105.09	114.824	103.404	115.07	164.116	111.364	115.756
6980167	NM_198078.1	Homo sapiens chromosome 21 open reading frame 121 (C21orf121), mRNA.	C21orf121	102	105.527	112.003	109.767	109.718	105.1	108.936	109.767	108.108	104.803		102	587.667	105.51	302.672	104.108	103.107	107	135.836	150.236
130241	NM_001007468.1	Homo sapiens SWI/SNF related, matrix associated, actin dependent regulator of chromatin, subfamily b, member 1 (SMARCB1), transcript variant 2, mRNA.	SMARCB1	373	281.443	325.65	273.35	335.478	351.065	396.756	273.35	295.166	350.475		389	338.71	317.653	292.424	412.954	314.563	403.092	366.064	342.232
150021	NM_001007468.1	Homo sapiens SWI/SNF related, matrix associated, actin dependent regulator of chromatin, subfamily b, member 1 (SMARCB1), transcript variant 2, mRNA.	SMARCB1	675	430.503	480.453	403.42	530.293	526.765	530.952	403.42	418.926	442.303		402	441.413	478.463	446.24	450.964	387.453	488.95	496.896	400.238
2230674	XM_001720466.1	PREDICTED: Homo sapiens hypothetical protein LOC100132859 (LOC100132859), mRNA.	LOC100132859	95	101.823	98.4833	97.1657	99.2233	95.7975	98.25	97.1657	98.214	98.9875		95	95.22	97.8133	93.3	96.804	93.5667	96.754	97.4543	96.032
6280136	XM_372630.2	PREDICTED: Homo sapiens similar to Ig heavy chain V-III region VH26 precursor (LOC390712), mRNA.	LOC390712	100	101.937	98.8233	104.757	103.917	104.43	104.812	104.757	101.662	100.42		106	101.653	107.583	100.45	102.176	102.11	103.574	101.524	106.146
6510377	NM_016639.1	Homo sapiens tumor necrosis factor receptor superfamily, member 12A (TNFRSF12A), mRNA.	TNFRSF12A	1956	781.19	1302.11	2008.97	571.345	703.155	743.982	2008.97	733.082	722.885		254	190.683	444.833	308.488	232.978	319.97	295.462	422.671	174.1
1050347	NM_030773.2	Homo sapiens tubulin, beta 1 (TUBB1), mRNA.	TUBB1	107	100.32	105.477	103.464	98.7767	101.362	101.054	103.464	105.742	102.073		105	95.2233	104.803	100.412	101.298	104.063	101.812	101.594	105.166
2350400	NM_001037232.2	Homo sapiens zinc finger protein 829 (ZNF829), mRNA.	ZNF829	102	107.12	102.95	107.097	101.607	102.532	106.22	107.097	99.17	105.77		107	101.88	104.843	101.882	98.762	106.497	99.394	103.139	107.828
2680315	NM_001037232.2	Homo sapiens zinc finger protein 829 (ZNF829), mRNA.	ZNF829	99	99.6533	104.557	103.92	104.055	106.568	102.202	103.92	102.164	103.97		107	104.787	96.3133	97.734	105.544	105.417	104.95	100.38	103.248
7050059	NM_001037232.2	Homo sapiens zinc finger protein 829 (ZNF829), mRNA.	ZNF829	93	95.9767	96.8267	96.4671	93.095	92.4	95.56	96.4671	93.73	89.5425		97	96.0433	95.8767	95.236	96.738	92.2267	94.884	96.0271	91.574
6180445	NM_001018022.1	Homo sapiens similar to FKSG62 (LOC389286), mRNA.	LOC389286	191	190.63	202.407	197.22	187.078	210.927	259.916	197.22	249.53	197.605		300	186.713	198.76	221.664	200.29	186.427	175.992	180.176	220.296
3840114	NM_017760.4	Homo sapiens leucine zipper protein 5 (LUZP5), mRNA.	LUZP5	96	98.03	96.5967	91.7214	96.47	97.05	94.824	91.7214	97.686	95.38		100	99.1767	95.8967	98.624	96.526	92.56	97.374	97.6386	98.1
4730356	NM_001014373.1	Homo sapiens chromosome 19 open reading frame 31 (C19orf31), mRNA.	C19orf31	16412	17632.5	18332.1	17587	16836	18949.9	16743.7	17587	16464.3	14892.3		9919	10466	15221.9	14903	14065.2	17374.6	16890.4	13229.2	12789.1
3180707	NM_001014373.1	Homo sapiens chromosome 19 open reading frame 31 (C19orf31), mRNA.	C19orf31	98	104.873	98.9933	99.9529	102.388	100.297	104.274	99.9529	100.816	105.1		101	101.907	95.9167	105.906	103.364	98.0367	101.134	101.017	100.13
7050064	NM_005855.2	Homo sapiens receptor (G protein-coupled) activity modifying protein 1 (RAMP1), mRNA.	RAMP1	169	120.403	156.997	140.454	328.493	394.377	431.242	140.454	398.21	103.37		244	101.133	438.96	393.862	167.286	159.627	415.83	921.723	152.672
380327	XM_001127763.1	PREDICTED: Homo sapiens similar to nuclear receptor binding factor 2 (LOC730820), mRNA.	LOC730820	651	687.047	569.38	680.381	411.89	350.717	414.384	680.381	487.28	654.305		750	539.687	479.513	386.596	409.412	452.733	383.952	459.58	553.408
2600646	NM_019613.2	Homo sapiens WDR45-like (WDR45L), mRNA.	WDR45L	516	478.413	471.893	485.106	488.483	524.995	571.018	485.106	563.638	501.795		431	341.713	349.073	390.984	568.15	445.973	512.604	366.809	419.454
830189	NM_012245.2	Homo sapiens SNW domain containing 1 (SNW1), mRNA.	SNW1	334	353.043	454.223	308.576	404.51	351.032	340.586	308.576	348.198	365.562		284	312.57	379.24	286.188	288.436	305.053	266.25	294.257	312.74
6200390	NM_000946.2	Homo sapiens primase, DNA, polypeptide 1 (49kDa) (PRIM1), mRNA.	PRIM1	167	153.547	174.87	121.239	187.473	165.178	186.56	121.239	133.624	173.702		160	180.517	191.703	123.348	155.13	152.713	157.964	134.774	148.382
5270296	NM_022366.1	Homo sapiens transcription factor B2, mitochondrial (TFB2M), nuclear gene encoding mitochondrial protein, mRNA.	TFB2M	437	522.187	689.38	573.959	540.492	428.585	458.116	573.959	341.036	404.097		850	1005.05	644.21	637.18	485.3	477.58	375.504	379.554	479.562
990100	NM_022366.1	Homo sapiens transcription factor B2, mitochondrial (TFB2M), nuclear gene encoding mitochondrial protein, mRNA.	TFB2M	295	276.01	401.92	359.079	332.895	253.193	232.376	359.079	265.276	314.86		380	560.823	347.57	380.12	283.192	253.87	214.026	334.011	372.038
3060762	XM_001716779.1	PREDICTED: Homo sapiens similar to hCG2041183 (LOC100128989), partial mRNA.	LOC100128989	97	90.3167	98.13	93.2543	96.3083	96.805	99.022	93.2543	94.472	100.228		98	96.8033	99.4733	97.518	98.61	101.627	95.14	96.8171	96.674
5960328	XM_927939.2	PREDICTED: Homo sapiens hypothetical LOC644844 (LOC644844), mRNA.	LOC644844	110	109.87	103.227	112.59	114.303	106.16	110.958	112.59	106.596	113.91		117	124.707	114.853	119.6	138.648	124.897	121.414	110.314	119.468
5550242	Z38819	HSC0QD082 normalized infant brain cDNA Homo sapiens cDNA clone c-0qd08 3, mRNA sequence		106	102.683	115.713	108.171	114.31	117.97	106.444	108.171	110.742	106.705		103	111.317	115.523	101.458	106.68	109.083	104.714	112.797	105.19
5310328	NM_024727.2	Homo sapiens leucine rich repeat containing 31 (LRRC31), mRNA.	LRRC31	95	93.6733	96.4767	93.6471	91.46	92.8025	90.526	93.6471	92.58	94.005		99	104.253	103.71	117.976	97.474	97.69	131.522	110.444	137.046
6110040	XM_932504.1	PREDICTED: Homo sapiens hypothetical protein LOC642917, transcript variant 2 (LOC642918), mRNA.	LOC642918	93	99.88	96.9433	97.1057	99.77	98.2775	101.36	97.1057	103.67	97.775		99	105.16	99.49	99.394	97.348	99.1267	101.262	102.813	98.606
3420520	XM_001132072.2	PREDICTED: Homo sapiens hypothetical LOC730011 (LOC730011), mRNA.	LOC730011	98	101.483	96.5767	100.746	99.5133	98.3875	97.19	100.746	98.368	95.88		99	98.1733	99.59	97.738	96.778	98.6133	99.418	98.2514	103.27
5860110	NM_173825.3	Homo sapiens RAB, member of RAS oncogene family-like 3 (RABL3), mRNA.	RABL3	213	209.593	207.42	257.276	191.572	189.75	192.466	257.276	235.58	281.673		423	305.483	292.987	222.232	233.838	266.833	221.524	274.273	349.248
1190240	NM_001009611.1	Homo sapiens PRAME family member 4 (PRAMEF4), mRNA.	PRAMEF4	100	103.76	104.393	102.957	100.243	102.953	106.142	102.957	104.438	105.232		101	94.8133	109.933	101.668	103.742	100.643	101.156	103.429	98.516
4060142	NM_001009611.1	Homo sapiens PRAME family member 4 (PRAMEF4), mRNA.	PRAMEF4	101	101.633	98.6633	98.8286	97.9183	97.2975	103.496	98.8286	104.676	101.72		105	101.96	101.063	102.382	99.44	102.587	100.074	101.817	99.24
2260390	XM_001715698.1	PREDICTED: Homo sapiens hypothetical protein LOC100133599 (LOC100133599), mRNA.	LOC100133599	99	97.49	101.13	101.009	99.795	97.3825	101.136	101.009	97.182	101.072		100	99.0833	96.4333	99.414	100.93	100.83	97.994	101.071	99.826
5340086	XM_001715698.1	PREDICTED: Homo sapiens hypothetical protein LOC100133599 (LOC100133599), mRNA.	LOC100133599	97	96.95	93.9933	95.6857	101.532	97.335	99.67	95.6857	98.456	100.71		100	96.17	99.7133	96.418	94.802	97.4467	100.704	97.5586	95.598
1450619	NM_000893.2	Homo sapiens kininogen 1 (KNG1), transcript variant 2, mRNA.	KNG1	93	93.9133	94.88	93.7871	92.955	95.5225	92.608	93.7871	93.906	100.737		96	104.47	97.49	101.84	92.866	92.0567	93.636	92.7614	96.834
6660672	AI039233	ox32e08.s1 Soares_total_fetus_Nb2HF8_9w Homo sapiens cDNA clone IMAGE:1658054 3, mRNA sequence		115	111.743	112.553	111.127	111.19	111.668	111.602	111.127	124.658	111.808		120	110.583	116.17	111.802	115.352	112.11	110.408	112.403	120.99
450626	NM_016206.2	Homo sapiens vestigial like 3 (Drosophila) (VGLL3), mRNA.	VGLL3	487	1036.47	176.45	460.581	630.328	648.91	534.764	460.581	531.43	292.82		154	144.697	182.693	132.392	185.336	243.39	329.412	282.541	108.728
4060722	NM_007273.3	Homo sapiens prohibitin 2 (PHB2), transcript variant 2, mRNA.	PHB2	1132	1268.57	984.547	861.531	1142.45	943.255	1092.18	861.531	1223.1	1208.93		1905	1937.64	953.13	1279.57	1330.92	1072.17	1075.12	1362.73	1712.56
7570484	NM_003226.2	Homo sapiens trefoil factor 3 (intestinal) (TFF3), mRNA.	TFF3	102	103.143	99.6233	104.023	104.127	306.143	274.246	104.023	101.326	101.897		99	93.63	99.0633	97.822	105.51	135.437	111.588	102.989	102.392
1780278	NM_005227.2	Homo sapiens ephrin-A4 (EFNA4), transcript variant 1, mRNA.	EFNA4	161	158.033	150.483	162.843	152.07	169.41	167.522	162.843	200.776	189.63		187	145.103	188.293	163.314	163.874	150.603	160.856	176.291	172.006
4900594	NM_020389.1	Homo sapiens transient receptor potential cation channel, subfamily C, member 7 (TRPC7), mRNA.	TRPC7	92	92.5767	88.47	93.21	91.18	89.72	91.614	93.21	93.51	91.5925		96	91.2867	92.04	93.516	93.926	90.2233	95.094	92.8386	93.668
7050601	XM_936970.1	PREDICTED: Homo sapiens similar to islet cell autoantigen 1 isoform 1 (LOC647910), mRNA.	LOC647910	108	105.977	106.44	106.984	109.84	105.493	103.736	106.984	106.254	109.383		116	98.5133	122.267	104.26	109.89	106.96	108.068	109.433	110.176
6110070	NM_198944.1	Homo sapiens olfactory receptor, family 7, subfamily C, member 1 (OR7C1), mRNA.	OR7C1	91	89.13	91.0567	91.2186	91.3767	92.09	93.928	91.2186	89.712	92.94		89	91.87	91.6233	91.25	92.458	91.2867	92.782	94	91.758
2640041	XM_927932.1	PREDICTED: Homo sapiens hypothetical protein LOC644836 (LOC644836), mRNA.	LOC644836	106	106.863	105.953	104.466	102.353	106.285	108.638	104.466	105.226	103.495		109	106.26	105.32	103.72	106.092	98.8133	106.132	103.471	114.04
2970113	XM_001131072.1	PREDICTED: Homo sapiens similar to hCG1809904 (LOC729698), mRNA.	LOC729698	96	87.5833	93.7433	96.3157	94.605	91.3925	94.672	96.3157	100.278	95.3375		95	94.5167	98.7433	96.902	95.114	95.7533	94.296	92.14	97.834
3370240	NM_178536.2	Homo sapiens lipocalcin 12 (LCN12), mRNA.	LCN12	101	104.913	108.15	105.873	104.23	106.573	111.332	105.873	107.7	103.017		106	110.92	98.94	106.878	104.222	100.283	107.498	109.606	107.92
4860152	NM_000300.2	Homo sapiens phospholipase A2, group IIA (platelets, synovial fluid) (PLA2G2A), mRNA.	PLA2G2A	112	589.557	104.33	102.45	103.44	97.5575	102.198	102.45	97.81	102.725		2850	796.737	106.647	145.804	100.234	101.633	115.944	613.786	252.868
5860669	NR_024054.1	Homo sapiens glucuronidase, beta pseudogene (LOC100170939), non-coding RNA.	LOC100170939	110	124.907	112.533	105.541	121.527	124.235	123.516	105.541	109.576	112.045		102	94.4533	102.76	104.114	106.05	98.1833	110.858	101.179	106.586
4210563	NM_152671.3	Homo sapiens phosphoinositide kinase, FYVE finger containing (PIKFYVE), transcript variant 3, mRNA.	PIKFYVE	100	99.84	91.7267	97.2257	98.3833	100.472	92.006	97.2257	97.244	98.5		95	102.433	97.72	96.502	98.888	98.6567	93.486	98.9657	98.852
7040338	NM_012413.3	Homo sapiens glutaminyl-peptide cyclotransferase (QPCT), mRNA.	QPCT	98	100.223	98.71	104.09	100.327	95.6925	109.318	104.09	101.636	104.888		105	105.13	99.7633	105.442	101.246	98.16	98.166	101.109	103.57
5570139	NM_012413.3	Homo sapiens glutaminyl-peptide cyclotransferase (QPCT), mRNA.	QPCT	444	351.667	149.83	461.913	123.913	350.562	129.376	461.913	508.402	850.653		1212	763.47	172.423	475.604	110.866	114.373	120.678	343.473	391.296
830717	XM_001717875.1	PREDICTED: Homo sapiens similar to alpha 7 neuronal nicotinic acetylcholine receptor (LOC732445), mRNA.	LOC732445	100	93.1667	113.227	94.37	108.44	97.5025	98.82	94.37	99.074	105.665		96	101.903	103.007	102.492	97.71	95.9867	96.574	98.5329	95.8
830343	XM_941815.2	PREDICTED: Homo sapiens similar to 40S ribosomal protein S16 (LOC647190), mRNA.	LOC647190	99	98.93	94.5367	99.3543	99.2667	95.8625	104.454	99.3543	96.594	99.51		100	96.5633	102.003	100.134	94.582	100.66	101.126	100.46	96.598
620246	NM_152587.3	Homo sapiens chromosome 11 open reading frame 65 (C11orf65), mRNA.	C11orf65	96	94.7133	101.477	94.2871	98.0567	97.09	96.586	94.2871	96.666	99.265		97	99.03	94.4767	94.124	99.366	100.143	97.24	98.8629	97.992
3420279	AI820955	nc09c12.y5 NCI_CGAP_Pr1 Homo sapiens cDNA clone IMAGE:1007638 similar to contains element L1 L1 repetitive element ;, mRNA sequence		101	101.607	102.31	104.504	99.8033	106.71	103.204	104.504	103.036	97.2625		108	102.747	102.62	104.164	104.066	103.347	98.944	106.144	106.154
1850689	XM_941573.2	PREDICTED: Homo sapiens similar to CG14980-PB (LOC652200), mRNA.	LOC652200	96	95.78	96.0467	99.6171	97.0367	97.29	97.706	99.6171	103.11	99.6475		99	97.94	102.5	95.068	97.526	95.9967	98.85	101.961	96.914
4010427	NM_017424.2	Homo sapiens cat eye syndrome chromosome region, candidate 1 (CECR1), transcript variant 1, mRNA.	CECR1	95	95.2667	90.2767	93.6543	91.1933	91.7025	92.832	93.6543	90.242	93.3025		91	93.4867	89.75	92.718	96.012	93.54	92.492	93.4771	89.21
5910703	XM_927686.1	PREDICTED: Homo sapiens hypothetical protein LOC644571 (LOC644571), mRNA.	LOC644571	100	105.107	110.24	103.461	103.572	97.57	106.066	103.461	109.324	112.51		103	106.003	108.443	107.478	108.672	99.4833	102.044	108.331	104.382
2100296	NM_004851.1	Homo sapiens napsin A aspartic peptidase (NAPSA), mRNA.	NAPSA	100	111.873	105.203	99.1586	106.733	109.117	112.242	99.1586	103.714	99.725		107	100.867	102.14	99.374	100.224	101.87	103.668	102.349	97.106
5090193	XM_946081.1	PREDICTED: Homo sapiens chromosome 7 open reading frame 20, transcript variant 8 (C7orf20), mRNA.	C7orf20	96	104.197	99.7033	97.8171	103.308	102.142	102.18	97.8171	105.904	95.235		104	101.133	99.65	103.512	94.476	99.8733	103.584	105.423	100.34
2900674	NM_001542.2	Homo sapiens immunoglobulin superfamily, member 3 (IGSF3), transcript variant 1, mRNA.	IGSF3	227	238.07	99.8967	116.306	360.518	406.1	179.578	116.306	575.036	133.145		125	101.29	96.19	109.66	146.18	154.023	237.852	192.017	97.314
2190133	NM_175923.3	Homo sapiens hypothetical protein MGC42630 (MGC42630), mRNA.	MGC42630	122	114.66	123.243	109.017	114.418	117.98	109.64	109.017	111.458	114.27		102	115.857	110.81	111.676	106.936	113.33	110.18	111.854	112.568
2750730	XM_001718675.1	PREDICTED: Homo sapiens hypothetical LOC100130705 (LOC100130705), mRNA.	LOC100130705	102	101.353	104.71	99.5571	101.075	106.445	101.798	99.5571	100.554	100.025		104	98.01	99.1733	102.524	104.636	99.9	105.188	101.417	102.52
6180138	XM_936831.2	PREDICTED: Homo sapiens IQ motif and Sec7 domain 3 (IQSEC3), mRNA.	IQSEC3	105	101.57	106.477	103.913	109.103	105.745	110.372	103.913	108.542	110.325		108	106.283	120.253	112.648	108.338	107.543	111.076	111.494	113.604
2350070	AW337833	he11a05.x1 NCI_CGAP_CML1 Homo sapiens cDNA clone IMAGE:2918672 3, mRNA sequence		103	100.183	103.433	108.031	106.808	102.04	104.332	108.031	102.928	101.093		99	103.46	97.8367	103.782	104.738	100.677	104.278	104.241	104.108
3130026	NM_012324.3	Homo sapiens mitogen-activated protein kinase 8 interacting protein 2 (MAPK8IP2), transcript variant 1, mRNA.	MAPK8IP2	99	100.983	97.0967	99.3371	97.955	97.3625	96.588	99.3371	99.776	99.8275		102	104.913	96.5333	98.326	97.636	105.787	99.146	100.767	99.43
1770019	NM_012324.3	Homo sapiens mitogen-activated protein kinase 8 interacting protein 2 (MAPK8IP2), transcript variant 1, mRNA.	MAPK8IP2	106	112.36	93.52	105.809	106.377	99.5925	104.06	105.809	98.812	98.7825		118	104.163	111.73	108.864	99.982	104.093	107.64	109.463	101.214
1660270	NM_005956.2	Homo sapiens methylenetetrahydrofolate dehydrogenase (NADP+ dependent) 1, methenyltetrahydrofolate cyclohydrolase, formyltetrahydrofolate synthetase (MTHFD1), mRNA.	MTHFD1	165	146.93	151.167	139.169	158.25	159.39	149.324	139.169	133.348	146.445		308	300.557	174.203	279.344	197.488	166.29	163.016	245.756	279.256
2810192	NM_170678.2	Homo sapiens integrin beta 1 binding protein 3 (ITGB1BP3), mRNA.	ITGB1BP3	102	98.32	100.29	101.304	101.312	101.495	98.632	101.304	97.654	100.805		99	92.63	105.337	102.428	98.196	101.24	102.108	100.194	106.67
6250541	NM_170678.2	Homo sapiens integrin beta 1 binding protein 3 (ITGB1BP3), mRNA.	ITGB1BP3	100	96.57	96.7167	96.0943	96.8517	91.195	95.348	96.0943	96.722	95.8475		100	94.6567	101.407	96.404	93.324	94.9567	95.194	97.6057	93.514
1070161	XM_372913.3	PREDICTED: Homo sapiens hypothetical LOC391347 (LOC391347), mRNA.	LOC391347	99	105.397	102.767	102.976	104.685	101.7	100.834	102.976	102.132	105.66		106	102.48	99.9467	99.948	98.856	100.397	101.714	100.597	101.454
1050632	NM_207310.1	Homo sapiens coiled-coil domain containing 74B (CCDC74B), mRNA.	CCDC74B	97	106.877	100.67	97.0929	101.283	99.2925	104.182	97.0929	96.856	100.11		95	92.5233	95.02	91.648	101.71	117.517	104.376	96.0243	94.056
2370424	NM_207310.1	Homo sapiens coiled-coil domain containing 74B (CCDC74B), mRNA.	CCDC74B	127	206.08	185.987	117.03	173.15	153.88	154.168	117.03	144.116	147.088		101	108.977	158.01	107.764	181.368	273.57	180.266	122.609	110.56
2030110	NM_021574.1	Homo sapiens breakpoint cluster region (BCR), transcript variant 2, mRNA.	BCR	116	106.977	112.777	113.644	110.278	107.947	111.204	113.644	116.56	110.475		120	116.593	120.023	115.414	110.362	113.68	109.15	106.873	111.54
510437	AF009307	Homo sapiens clone TEE11 Cri-du-chat region mRNA		105	105.78	99.7367	103.89	102.422	107.555	105.294	103.89	105.656	104.915		102	105.693	104.57	100.678	103.816	106.557	98.52	100.54	102.942
2350154	NR_024064.1	Homo sapiens defender against cell death 1-like (DAD1L), non-coding RNA.	DAD1L	127	118.267	130.95	123.557	111.623	121.752	113.19	123.557	104.68	114.22		97	102.97	111.31	102.424	97.316	102.86	101.964	98.6757	105.93
6350020	NM_001038706.1	Homo sapiens chromosome 8 open reading frame 54 (C8orf54), mRNA.	C8orf54	103	100.7	101.46	99.9557	109.845	101.825	103.278	99.9557	102.642	100.94		110	105.257	106.033	103.282	110.696	111.927	105.86	110.687	108.788
2100670	NM_020406.2	Homo sapiens CD177 molecule (CD177), mRNA.	CD177	98	110.587	95.3933	94.3286	99.4933	93.095	98.17	94.3286	98.12	96.575		100	94.9467	93.8933	95.524	96.968	94.8533	99.116	92.6514	98.338
1300465	NM_020406.2	Homo sapiens CD177 molecule (CD177), mRNA.	CD177	96	104.16	100.037	100.657	94.125	97.47	101.374	100.657	99.844	98.5525		101	98.6267	96.16	102.876	98.346	97.1767	100.71	96.3257	100.674
1500431	NM_144644.2	Homo sapiens spermatogenesis associated 4 (SPATA4), mRNA.	SPATA4	121	113.15	116.103	113.237	113.053	114.21	109.66	113.237	118.268	127.023		154	129.397	115.863	138.224	132.244	129.553	120.236	135.2	149.822
1340669	BX537514	Homo sapiens mRNA; cDNA DKFZp313N0919 (from clone DKFZp313N0919)		447	422.137	459.47	423.824	510.597	572.393	614.576	423.824	442.046	465.697		476	363.19	429.903	414.94	481.354	475.643	473.892	424.09	496.918
7610725	BX097369	BX097369 Soares_NFL_T_GBC_S1 Homo sapiens cDNA clone IMAGp998C223714, mRNA sequence		100	104.2	105.05	99.5014	101.422	106.453	98.584	99.5014	102.214	99.86		103	101.24	105.157	98.412	101.196	103.457	99.44	103.397	99.108
4830301	NM_021078.2	Homo sapiens K(lysine) acetyltransferase 2A (KAT2A), mRNA.	KAT2A	456	528.36	523.147	394.56	630.592	763.61	694.038	394.56	559.934	527.788		287	320.87	434.15	391.818	413.194	704.293	525.416	351.973	506.406
830541	XM_001127908.1	PREDICTED: Homo sapiens similar to centaurin, gamma-like family, member 1 (LOC728608), mRNA.	LOC728608	106	127.28	113.013	116.14	111.682	111.705	104.318	116.14	108.082	105.867		102	105.86	106.98	102.35	100.114	104.663	103.208	107.947	105.182
7400386	XM_001717889.1	PREDICTED: Homo sapiens hypothetical protein LOC100128267 (LOC100128267), partial mRNA.	LOC100128267	94	97.27	100.227	97.1243	100.157	97.2075	99.712	97.1243	95.75	99.3925		97	94.41	97.2467	100.998	100.976	99.2033	100.348	97.9014	102.58
5080184	XM_942012.1	PREDICTED: Homo sapiens similar to T-cell receptor beta chain V region CTL-L17 precursor (LOC650107), mRNA.	LOC650107	98	101.64	105.547	96.4829	99.6933	98.985	101.704	96.4829	102.668	100.83		96	102.003	97.2433	100.088	101.33	96.0367	97.776	99.6286	98.176
7560689	XM_001720028.1	PREDICTED: Homo sapiens hypothetical LOC100131172 (LOC100131172), mRNA.	LOC100131172	99	100.27	96.8467	98.4329	95.6167	95.4175	100.688	98.4329	103.03	103.19		99	98.59	98.57	94.264	99.618	98.8667	101.656	101.567	97.768
6040605	XM_942793.1	PREDICTED: Homo sapiens synovial sarcoma, X breakpoint 4, transcript variant 4 (SSX4), mRNA.	SSX4	100	103.783	103.153	102.031	100.628	98.8575	99.658	102.031	105.762	102.412		107	103.577	99.6767	104.22	105.426	101.11	106.488	101.389	105.47
4010368	NM_006542.2	Homo sapiens S-phase response (cyclin-related) (SPHAR), mRNA.	SPHAR	115	133.573	121.52	125.371	127.388	110.888	106.74	125.371	113.252	125.19		92	111.757	109.38	112.152	108.432	127.56	110.084	124.081	98.182
10647	NR_029662.1	Homo sapiens microRNA 1-2 (MIR1-2), microRNA.	MIR1-2	97	94.7767	100.323	98.2771	95.97	96.375	103.23	98.2771	100.744	104.035		98	106.563	108.943	99.092	96.81	96.5367	102.272	99.2657	103.422
1740711	NM_005919.1	Homo sapiens myocyte enhancer factor 2B (MEF2B), mRNA.	MEF2B	118	113.66	114.907	104.893	108.143	112.125	105.292	104.893	110.618	106.517		114	113.803	119.853	122.856	110.886	104.923	114.914	116.504	119.414
240181	XM_942715.1	PREDICTED: Homo sapiens matrix metallopeptidase 17 (membrane-inserted), transcript variant 1 (MMP17), mRNA.	MMP17	100	105.17	97.1467	94.8257	94.6	98.76	93.95	94.8257	103.502	105.36		100	96.06	100.387	97.702	96.376	97.7033	96.574	101.416	94.582
7560474	AL831877	Homo sapiens mRNA; cDNA DKFZp547H1510 (from clone DKFZp547H1510)		100	107.67	101	100.3	108.073	103.655	107.576	100.3	105.792	101.755		102	106.19	103.653	100.77	103.942	104.28	103.794	103.989	99.934
6020224	NM_000507.2	Homo sapiens fructose-1,6-bisphosphatase 1 (FBP1), mRNA.	FBP1	105	157.907	110.7	99.0886	104.755	103.853	104.374	99.0886	101.02	102.575		133	107.65	98.7467	96.422	99.628	95.5467	97.282	100.29	98.884
5560463	BM987531	UI-H-CO0-ask-g-10-0-UI.s1 NCI_CGAP_Sub9 Homo sapiens cDNA clone IMAGE:5859258 3, mRNA sequence		105	103.643	103.56	105.034	99.895	101.227	108.186	105.034	103.196	105.447		103	105.123	99.8367	102.772	107.35	108.357	102.404	102.673	108.562
730220	CN358159	17000600003772 GRN_PREHEP Homo sapiens cDNA 5, mRNA sequence		102	105.487	107.277	105.587	104.957	103.763	105.038	105.587	100.54	101.962		105	103.91	103.72	105.558	106.06	105.593	108.886	103.496	107.378
1450204	XM_931838.1	PREDICTED: Homo sapiens similar to Annexin A8 (Annexin VIII) (Vascular anticoagulant-beta) (VAC-beta), transcript variant 13 (LOC653145), mRNA.	LOC653145	95	101.177	99.96	101.364	95.2483	95.3075	98.036	101.364	97.768	98.62		100	96.14	100.237	99.618	97.126	99.47	93.656	99.47	96.88
5900411	NM_207375.1	Homo sapiens C-type lectin domain family 2, member A (CLEC2A), mRNA.	CLEC2A	102	99.5967	96.3833	101.206	102.952	100.055	95.956	101.206	107.334	142.56		100	101.007	93.9533	99.908	99.656	99.99	99.646	101.14	106.254
3710739	BM806922	AGENCOURT_6552744 NIH_MGC_85 Homo sapiens cDNA clone IMAGE:5551930 5, mRNA sequence		113	116.207	117.8	110.42	119.108	119.04	119.394	110.42	105.952	111.852		111	117.24	129.06	114.692	124.354	117.963	123.438	108.884	111.308
3710768	XM_944513.1	PREDICTED: Homo sapiens similar to ribonucleic acid binding protein S1 (predicted), transcript variant 2 (LOC648763), mRNA.	LOC648763	103	104.127	101.517	103.96	96.6533	100.097	103.396	103.96	105.556	99.8375		103	103.53	97.74	104.364	101.924	104.297	101.706	102.044	101.9
430747	NM_000442.3	Homo sapiens platelet/endothelial cell adhesion molecule (PECAM1), mRNA.	PECAM1	108	125.12	136.963	119.023	176.558	145.172	123.598	119.023	138.752	151.92		162	134.807	124.88	137.472	272.838	122.667	129.218	145.517	191.964
4560546	XM_943049.2	PREDICTED: Homo sapiens hypothetical LOC647839 (LOC647839), mRNA.	LOC647839	100	101.567	95.1667	96.4086	97.925	97.3425	97.39	96.4086	98.072	97.785		99	94.1567	101.177	99.234	98.246	99.3367	96.184	98.2671	100.478
6040431	NM_000845.1	Homo sapiens glutamate receptor, metabotropic 8 (GRM8), mRNA.	GRM8	97	99.0967	97.1167	95.7857	97.7933	104.688	96.936	95.7857	98.216	92.8675		95	96.7333	96.7133	95.81	100.904	98.2767	94.962	95.78	97.508
5720139	NM_020641.1	Homo sapiens chromosome 9 open reading frame 11 (C9orf11), mRNA.	C9orf11	89	95.6933	91.42	93.86	89.715	94.535	93.574	93.86	93.654	97.08		98	93.5533	97.4733	100.078	95.976	93.8967	93.886	93.3229	93.028
6450372	NM_000284.1	Homo sapiens pyruvate dehydrogenase (lipoamide) alpha 1 (PDHA1), mRNA.	PDHA1	537	353.887	618.787	517.847	720.47	552.935	558.724	517.847	481.598	524.602		1948	1680.18	527.797	1438.64	1234.16	1098.61	796.774	1007	1547.49
7510711	NM_177536.1	Homo sapiens sulfotransferase family, cytosolic, 1A, phenol-preferring, member 1 (SULT1A1), transcript variant 5, mRNA.	SULT1A1	92	95.62	89.9433	91.5	90.5617	92.13	93.702	91.5	92.946	93.62		94	91.5333	91.6867	91.964	96.464	93.9933	92.184	93.5114	92.802
6270725	NM_177536.1	Homo sapiens sulfotransferase family, cytosolic, 1A, phenol-preferring, member 1 (SULT1A1), transcript variant 5, mRNA.	SULT1A1	268	271.94	259.197	225.413	260.122	293.508	326.202	225.413	249.536	239.478		260	234.667	218.857	269.514	242.024	609.773	327.872	617.68	703.258
990669	NM_177536.1	Homo sapiens sulfotransferase family, cytosolic, 1A, phenol-preferring, member 1 (SULT1A1), transcript variant 5, mRNA.	SULT1A1	97	101.477	102.687	99.8729	101.785	98.4725	99.01	99.8729	101.736	97.0325		110	106.78	101.603	101.766	100.41	95.3833	101.978	96.1486	100.108
3800605	XM_001134308.1	PREDICTED: Homo sapiens hypothetical protein LOC732275 (LOC732275), mRNA.	LOC732275	99	97.89	99.5067	100.071	103.337	102.668	104.964	100.071	100.746	97.88		113	102.89	96.8167	102.064	101.172	105.49	101.744	105.343	105.156
6280020	XM_926567.1	PREDICTED: Homo sapiens hypothetical protein LOC643203 (LOC643203), mRNA.	LOC643203	104	96.88	95.95	99.41	100.663	101.405	99.616	99.41	98.566	96.775		96	97.1967	100.503	101.704	96.236	99.2933	95.554	96.5429	95.572
2260215	NM_032991.2	Homo sapiens caspase 3, apoptosis-related cysteine peptidase (CASP3), transcript variant beta, mRNA.	CASP3	715	523.767	511.657	903.191	781.237	748.352	767.486	903.191	1671.77	983.138		449	271.557	487.61	402.508	323.804	413.333	381.89	442.329	339.378
1570541	NM_001013671.1	Homo sapiens hypothetical gene supported by AK126539 (LOC400499), mRNA.	LOC400499	100	101.173	97.41	96.3843	95.4033	97.0825	98.238	96.3843	100.504	97.5675		101	97.7833	95.0033	98.114	98.992	97.71	97.094	98.4629	100.412
4060717	NM_001013671.1	Homo sapiens hypothetical gene supported by AK126539 (LOC400499), mRNA.	LOC400499	102	103.913	104.187	100.496	100.928	103.055	104.204	100.496	103.006	99.6825		101	99.81	104.17	99.838	100.996	98.2667	99.124	101.851	100.582
3830301	XM_940028.2	PREDICTED: Homo sapiens hypothetical protein LOC197350 (LOC197350), mRNA.	LOC197350	100	100.963	99.86	96.9014	100.278	105.055	97.54	96.9014	99.998	100.49		101	96.4967	106.763	108.02	107.046	100.177	100.076	102.376	104.626
2480136	NM_152740.2	Homo sapiens 3-hydroxyisobutyrate dehydrogenase (HIBADH), mRNA.	HIBADH	1034	1550.55	1152.78	934.151	1233.81	1227.68	1194.22	934.151	1535.74	1486.53		3397	3558.68	965.227	2838.13	2512.17	1489.17	2052.6	2261.51	2536.93
2470072	NR_028084.1	Homo sapiens family with sequence similarity 41, member A, Y-linked 2 (FAM41AY2), non-coding RNA.	FAM41AY2	100	104.683	95.45	97.7043	95.8967	97.82	98.712	97.7043	98.574	94.9975		96	96.4033	101.487	97.638	97.934	105.147	101.464	100.473	99.406
2100360	XM_001725913.1	PREDICTED: Homo sapiens similar to mCG1031965 (LOC100132856), mRNA.	LOC100132856	95	95.8867	94.92	96.7257	97.1333	95.8125	97.91	96.7257	99.99	96.6825		99	102.397	95.54	97.59	97.172	99.9833	96.438	97.5057	97.75
1410392	NM_194457.1	Homo sapiens ubiquitin-conjugating enzyme E2, J2 (UBC6 homolog, yeast) (UBE2J2), transcript variant 4, mRNA.	UBE2J2	142	125.337	133.193	129.401	140.37	139.545	145.996	129.401	124.474	131.002		155	153.03	143.087	155.18	160.828	134.193	155.064	145.83	152.464
610017	NM_182535.1	Homo sapiens hypothetical protein LOC200261 (LOC200261), mRNA.	LOC200261	101	103.62	102.313	102.771	102.003	105.625	99.77	102.771	106.994	105.022		104	100.463	103.03	102.698	105.084	104.003	101.584	104.466	103.724
6420465	NM_031412.2	Homo sapiens GABA(A) receptor-associated protein like 1 (GABARAPL1), mRNA.	GABARAPL1	660	1267.18	670.58	973.47	836.465	899.325	988.2	973.47	681.322	554.41		1175	866.763	762.55	1014.11	1382.88	1971.96	1102.18	575.823	599.244
4540377	XM_001125942.1	PREDICTED: Homo sapiens similar to cis-Golgi matrix protein GM130 (LOC727849), mRNA.	LOC727849	101	106.13	103.963	102.494	102.63	103.117	111.292	102.494	108.102	103.773		99	106.473	111.057	104.054	105.234	106.433	102.828	102.64	101.982
4640035	XM_001125942.1	PREDICTED: Homo sapiens similar to cis-Golgi matrix protein GM130 (LOC727849), mRNA.	LOC727849	103	109.423	115.573	105.971	105.225	107.175	104.268	105.971	109.012	110.618		107	100.48	102.01	104.212	109.64	111.733	105.942	110.246	110.556
3890192	NM_014829.2	Homo sapiens DEAD (Asp-Glu-Ala-Asp) box polypeptide 46 (DDX46), mRNA.	DDX46	183	175.1	240.407	176.531	198.04	215.97	204.092	176.531	214.164	188.633		210	168.92	235.863	180.186	252.066	276.82	270.814	199.461	196.176
520519	NM_020348.1	Homo sapiens cyclin M1 (CNNM1), mRNA.	CNNM1	100	107.31	147.297	103.351	98.9333	103.835	100.298	103.351	98.268	97.5675		103	103.773	137.287	102.204	106.294	105.653	100.814	101.184	107.462
5550364	XM_001719528.1	PREDICTED: Homo sapiens hypothetical protein LOC100129002 (LOC100129002), mRNA.	LOC100129002	103	101.22	100.263	100.167	101.555	102.312	108.586	100.167	97.646	104.575		110	96	100.833	103.004	101.174	99.7	98.578	101.514	100.498
3140025	XM_001719528.1	PREDICTED: Homo sapiens hypothetical protein LOC100129002 (LOC100129002), mRNA.	LOC100129002	100	101.323	99.0167	102.864	100.583	106.855	102.678	102.864	101.704	97.905		100	108.013	100.083	98.888	107.322	100.54	102.178	97.3271	106.788
2940435	NM_003234.1	Homo sapiens transferrin receptor (p90, CD71) (TFRC), mRNA.	TFRC	1307	1336.47	993.463	1824	656.813	826.925	693.472	1824	2014.34	2466.28		1561	2025.34	2018.41	1449.77	1002.96	1295.69	650.26	1548.44	1801.71
5960653	NM_018710.1	Homo sapiens transmembrane protein 55A (TMEM55A), mRNA.	TMEM55A	177	205.463	224.82	228.313	274.157	207.15	192.15	228.313	203.236	236.257		128	183.623	319.25	219.502	342.646	252.92	253.082	250.754	164.784
3710129	XM_938315.1	PREDICTED: Homo sapiens similar to Zinc finger protein 92 (Zfp-92) (LOC649248), mRNA.	LOC649248	102	96.2233	101.17	104.623	99.7433	101.205	105.856	104.623	106.438	105.267		97	100.23	100.99	101.764	99.708	101.18	100.678	99.0057	104.17
3440025	NM_020133.2	Homo sapiens 1-acylglycerol-3-phosphate O-acyltransferase 4 (lysophosphatidic acid acyltransferase, delta) (AGPAT4), mRNA.	AGPAT4	185	174.95	117.103	140.944	140.903	180.303	132.256	140.944	222.064	172.612		122	140.977	119.227	207.934	131.578	156.633	136.108	231.304	161.804
780129	NM_032214.2	Homo sapiens Src-like-adaptor 2 (SLA2), transcript variant 1, mRNA.	SLA2	96	96.6733	96.7933	96.1329	98.9333	97.4425	95.962	96.1329	98.13	97.91		100	100.343	97.4533	100.828	95.062	94.3233	96.702	95.3329	100.626
6840711	NM_001349.2	Homo sapiens aspartyl-tRNA synthetase (DARS), mRNA.	DARS	4440	3732.17	2353.46	3182.67	4106.53	4309.7	5048.3	3182.67	3800.35	3626.63		2944	3269.82	2242.42	2203.21	3829.06	3274.94	3978.58	2621.96	2343.42
520468	XR_038253.1	PREDICTED: Homo sapiens misc_RNA (LOC402175), miscRNA.	LOC402175	1384	1866.84	1928.71	1886.38	1919.98	1647.36	1664.57	1886.38	2396.34	2050.29		3952	2763.43	3150.14	2407.34	3046.06	3829.13	2313.01	3022.62	3608.17
3170209	NM_001247.1	Homo sapiens ectonucleoside triphosphate diphosphohydrolase 6 (putative function) (ENTPD6), mRNA.	ENTPD6	111	116.73	123.89	127.779	119.342	121.602	131.652	127.779	118.516	123.638		118	136.267	120.417	119.702	115.584	110.4	112.482	116.633	133.802
7200215	NM_001247.1	Homo sapiens ectonucleoside triphosphate diphosphohydrolase 6 (putative function) (ENTPD6), mRNA.	ENTPD6	353	223.303	342.06	321.819	307.918	304.46	413.6	321.819	268.96	292.232		303	335.377	247.67	272.604	229.772	212.723	249.2	254.656	329.086
5490719	NM_032029.2	Homo sapiens Fc receptor, IgA, IgM, high affinity (FCAMR), mRNA.	FCAMR	100	100.027	97.9167	104.02	102.65	103.237	103.004	104.02	101.926	99.5975		103	97.3567	101.133	101.766	101.802	102.533	99.608	101.756	105.276
4570438	NM_001251.2	Homo sapiens CD68 molecule (CD68), transcript variant 1, mRNA.	CD68	298	720.723	358.173	333.714	354.977	393.988	372.33	333.714	459.798	424.505		244	325.52	259.243	421.112	249.972	380.513	335.344	390.609	277.414
6220382	NM_001251.2	Homo sapiens CD68 molecule (CD68), transcript variant 1, mRNA.	CD68	110	158.507	117.84	128.726	124.588	127.895	144.08	128.726	173.804	163.795		156	146.083	123.577	144.886	118.288	132.663	131.298	169.303	151.532
5960240	XM_001726406.1	PREDICTED: Homo sapiens hypothetical protein LOC100134634 (LOC100134634), mRNA.	LOC100134634	130	133.21	127.643	121.961	153.887	150.53	152.592	121.961	133.382	136.15		117	112.89	110.037	115.86	121.466	141.9	135.978	121.973	122.904
1110440	NM_024102.2	Homo sapiens WD repeat domain 77 (WDR77), mRNA.	WDR77	257	170.373	180.377	234.767	204.55	207.025	201.014	234.767	179.444	198.137		333	316.483	240.12	302.39	317.826	335.453	278.822	316.437	438.634
2650750	NM_001080125.1	Homo sapiens caspase 8, apoptosis-related cysteine peptidase (CASP8), transcript variant G, mRNA.	CASP8	103	117.177	120.733	107.29	120.678	105.815	111.32	107.29	117.72	132.703		102	112.003	120.313	109.642	112.536	131.157	112.722	119.363	131.23
2320026	XM_939766.1	PREDICTED: Homo sapiens hypothetical protein LOC650678 (LOC650678), mRNA.	LOC650678	98	98.3467	96.76	99.9171	100.543	97.7375	101.75	99.9171	99.668	100.612		102	97.6233	100.013	101.758	98.934	102.607	101.882	96.15	101.872
380341	NM_173605.1	Homo sapiens potassium channel regulator (KCNRG), transcript variant 1, mRNA.	KCNRG	102	108.737	106.143	103.066	107.58	108.68	106.242	103.066	104.68	103.45		101	105.687	105.773	101.786	105.406	107.52	103.87	104.616	104.208
2630692	NM_198839.1	Homo sapiens acetyl-Coenzyme A carboxylase alpha (ACACA), transcript variant 2, mRNA.	ACACA	606	449.057	342.497	415.669	477.188	491.757	381.346	415.669	584.006	712.735		4134	3943.52	292.913	1994.6	429.622	379.383	495.382	2467.81	5012.47
6650328	NM_198839.1	Homo sapiens acetyl-Coenzyme A carboxylase alpha (ACACA), transcript variant 2, mRNA.	ACACA	94	99.4033	93.5167	91.1829	91.9067	92.0225	92.616	91.1829	91.244	91.8425		91	110.983	94.4167	88.618	92.058	88.88	89.558	94.5671	177.728
4050494	NM_001039615.3	Homo sapiens zinc finger protein 705D (ZNF705D), mRNA.	ZNF705D	97	99.3667	99.66	100.811	106.498	107.36	101.892	100.811	101.698	104.145		104	93.8067	100.94	99.164	98.262	96.2067	101.916	102.45	102.348
6840243	NM_001039615.3	Homo sapiens zinc finger protein 705D (ZNF705D), mRNA.	ZNF705D	99	96.62	96.6967	95.5986	97.835	94.31	99.944	95.5986	99.634	96.435		96	100.033	95.8733	100.922	96.25	96.63	94.35	99.1257	94.948
1850369	NM_001039615.3	Homo sapiens zinc finger protein 705D (ZNF705D), mRNA.	ZNF705D	109	112.88	106.573	104.537	106.855	109.358	109.616	104.537	109.72	106.107		117	108.343	113.047	104.336	110.666	113.217	111.054	108.133	118.032
2030768	XM_943550.1	PREDICTED: Homo sapiens hypothetical LOC339782 (LOC339782), mRNA.	LOC339782	110	114.133	111.83	110.167	111.018	113.393	112.214	110.167	112.744	107.775		108	111.897	111.417	113.87	112.156	113.957	115.456	107.974	111.162
670494	XM_944097.2	PREDICTED: Homo sapiens hypothetical gene supported by AK124295 (LOC389641), mRNA.	LOC389641	102	112.34	103.973	115.97	144.227	119.05	123.018	115.97	102.698	101.095		103	101.747	96.7533	105.14	105.844	100.517	100.198	97.0329	97.622
6900114	NM_006080.2	Homo sapiens sema domain, immunoglobulin domain (Ig), short basic domain, secreted, (semaphorin) 3A (SEMA3A), mRNA.	SEMA3A	121	146.71	588.153	228.406	510.912	301.113	290.888	228.406	358.198	467.69		159	127.51	309.98	153.262	162.084	129.147	153.204	153.097	127.912
360630	XM_944149.1	PREDICTED: Homo sapiens hypothetical LOC650323 (LOC650323), mRNA.	LOC650323	98	96.05	99.2567	99.6357	96.9467	99.2675	100.478	99.6357	98.528	97.09		97	100.133	100.56	97.104	97.976	97.53	95.742	99.1186	97.616
5900050	XR_017411.1	PREDICTED: Homo sapiens similar to Group 10 secretory phospholipase A2 precursor (Group X secretory phospholipase A2) (Phosphatidylcholine 2-acylhydrolase GX) (GX sPLA2) (sPLA2-X) (LOC653800), mRNA.	LOC653800	102	107.343	103.183	104.471	106.175	103.072	100.98	104.471	103.74	102.45		97	101.403	105.41	102.804	100.006	97.4767	105.866	100.804	106.584
5700554	XM_001714474.1	PREDICTED: Homo sapiens hypothetical LOC100133173 (LOC100133173), mRNA.	LOC100133173	100	96.29	98.5033	94.9757	96.445	95.955	98.984	94.9757	99.87	99.205		98	100.747	91.6267	100.088	95.204	95.8233	98.904	94.6557	100.232
6450538	NM_006706.3	Homo sapiens transcription elongation regulator 1 (TCERG1), transcript variant 1, mRNA.	TCERG1	172	187.767	221.363	168.739	180.853	168.19	164.994	168.739	160.224	185.903		160	182.32	180.653	160.926	150.784	166.68	146.878	180.54	178.096
4490600	NM_006706.3	Homo sapiens transcription elongation regulator 1 (TCERG1), transcript variant 1, mRNA.	TCERG1	115	105.05	109.75	102.663	108.13	107.735	105.046	102.663	101.918	109.715		101	105.283	117.657	110.256	103.954	105.55	111.468	104.097	101.204
4060646	NM_006706.3	Homo sapiens transcription elongation regulator 1 (TCERG1), transcript variant 1, mRNA.	TCERG1	149	150.217	170.347	153.047	167.085	173.463	176.186	153.047	170.408	186.478		177	152.36	161.807	165.43	183.704	171.16	166.116	156.847	201.25
510040	NR_004403.1	Homo sapiens small nucleolar RNA, C/D box 97 (SNORD97), small nucleolar RNA.	SNORD97	100	105.98	97.5267	100.941	103.165	98.0975	104.918	100.941	102.712	99.3025		95	107.03	100.94	97.008	99.714	99.2933	100.27	99.7743	96.016
5260630	NM_003955.3	Homo sapiens suppressor of cytokine signaling 3 (SOCS3), mRNA.	SOCS3	119	105.953	117.113	111.671	111.473	126.72	113.688	111.671	146.682	107.922		110	107.497	116.69	108.924	110.484	105.08	111.546	108.463	113
6270706	NM_173156.1	Homo sapiens Smg-7 homolog, nonsense mediated mRNA decay factor (C. elegans) (SMG7), transcript variant 1, mRNA.	SMG7	509	388.193	621.62	366.186	415.725	479.61	473.922	366.186	319.112	285.555		366	374.837	494.357	533.51	713.888	561.86	764.602	458.874	386.704
5550114	NM_173156.1	Homo sapiens Smg-7 homolog, nonsense mediated mRNA decay factor (C. elegans) (SMG7), transcript variant 1, mRNA.	SMG7	100	101.983	100.8	101.901	103.007	105.815	103.784	101.901	105.51	103.032		107	101.287	101.577	103.798	104.978	107.74	105.696	102.53	102.214
5910129	AI732602	zo26g12.x5 Stratagene colon (#937204) Homo sapiens cDNA clone IMAGE:588070 3, mRNA sequence		122	109.243	114.54	115.284	115.17	116.185	110.952	115.284	116.974	111.08		111	113.547	106.843	112.884	109.234	111.387	111.572	115.546	108.804
3840632	NM_005622.3	Homo sapiens acyl-CoA synthetase medium-chain family member 3 (ACSM3), transcript variant 1, mRNA.	ACSM3	98	101.387	96.7667	102.514	101.035	101.727	100.374	102.514	102.382	102.687		113	104.937	106.26	99.26	104.44	100.327	108.402	99.9686	107.23
6580735	NM_005622.3	Homo sapiens acyl-CoA synthetase medium-chain family member 3 (ACSM3), transcript variant 1, mRNA.	ACSM3	107	112.627	106.14	114.073	110.643	110.32	113.304	114.073	109.586	121.585		195	159.803	110.957	109.222	118.304	102.563	112.66	113.097	123.802
5290131	NM_006141.2	Homo sapiens dynein, cytoplasmic 1, light intermediate chain 2 (DYNC1LI2), mRNA.	DYNC1LI2	2795	2206.73	1823.75	3028.08	2463.28	3098.23	2860.91	3028.08	1572.67	1430.42		1991	1777.95	1783.01	2840.71	2137.77	2299.92	2494.78	2027.31	1537.15
5050594	AI150140	qf44g09.x1 Soares_testis_NHT Homo sapiens cDNA clone IMAGE:1752928 3, mRNA sequence		97	98.91	102.677	97.8314	100.677	96.9025	104.698	97.8314	98.942	101.438		103	101.037	99.2233	102.22	100.23	97.43	99.956	101.589	100.458
4120026	XM_930661.1	PREDICTED: Homo sapiens similar to Tektin-3, transcript variant 6 (LOC653050), mRNA.	LOC653050	96	96.7067	96.27	96.9229	97.0567	99.8875	94.316	96.9229	100.078	100.017		100	97.7367	99.69	94.898	96.746	96.6667	95.956	96.8257	100.664
990390	NM_015517.3	Homo sapiens histone H4 transcription factor (HINFP), transcript variant 1, mRNA.	HINFP	105	101.127	102.227	101.35	102.813	98.2275	101.008	101.35	100.718	97.9		105	100.493	100.97	101.08	102.996	103.863	102.58	101.156	101.248
4120692	NM_001009909.2	Homo sapiens leucine zipper protein 2 (LUZP2), mRNA.	LUZP2	129	107.533	105.047	106.247	104.858	106.442	104.174	106.247	106.768	101.208		111	106.857	101.54	105.178	105.26	103.583	101.352	106.296	109.268
5550433	XM_937684.1	PREDICTED: Homo sapiens hypothetical protein LOC648615 (LOC648615), mRNA.	LOC648615	107	102.81	100.583	104.671	99.9667	102.06	107.746	104.671	112.308	108.442		107	101.61	108.31	108.256	105.268	103.167	103.378	103.197	102.588
3360592	XR_016133.2	PREDICTED: Homo sapiens misc_RNA (LOC388925), miscRNA.	LOC388925	107	107.807	108.61	107.9	101.865	109.637	110.544	107.9	112.106	109.642		113	122.72	120.517	120.784	111.564	114.757	111.362	107.754	112.896
1820110	XM_001717513.1	PREDICTED: Homo sapiens similar to coiled-coil domain containing 25 (LOC100130263), mRNA.	LOC100130263	104	116.51	122.107	109.739	119.85	106.168	113.15	109.739	111.812	104.66		101	107.087	103.937	106.336	106.074	110.993	102.22	102.48	103.02
1170551	XR_017607.1	PREDICTED: Homo sapiens misc_RNA (LOC646785), miscRNA.	LOC646785	4005	5528.04	2663.83	5000.66	5758.97	3321.53	3126.89	5000.66	6546.53	6969.39		1384	4757.37	2159.71	3865.47	1629.91	2423.03	1550.1	5287.7	3135.52
6480402	XR_017607.1	PREDICTED: Homo sapiens misc_RNA (LOC646785), miscRNA.	LOC646785	124	122	108.767	122.637	121.925	117.615	114.444	122.637	111.462	110.752		110	111.713	105.903	121.942	120.776	118.757	113.912	124.177	112.586
2690500	NM_033304.1	Homo sapiens adrenergic, alpha-1A-, receptor (ADRA1A), transcript variant 4, mRNA.	ADRA1A	94	93.9533	101.55	94.0529	96.6	94.4725	97.328	94.0529	98.206	102.345		103	101.063	92.7833	97.396	97.204	101.563	99.91	97.31	96.6
7550348	NM_015354.1	Homo sapiens nucleoporin 188kDa (NUP188), mRNA.	NUP188	289	164.633	188.693	206.176	243.3	297.263	262.654	206.176	193.53	189.772		256	295.997	207.727	231.568	268.044	212.703	276.16	254.431	284.944
6860435	DA162248	DA162248 BRAMY2 Homo sapiens cDNA clone BRAMY2022619 5, mRNA sequence		109	100.393	100.713	100.506	98.9983	107.52	97.72	100.506	98.644	100.483		101	106.227	100.663	104.984	95.718	97.1033	97.04	106.49	97.058
1070626	XM_939618.1	PREDICTED: Homo sapiens similar to Ral guanine nucleotide dissociation stimulator (RalGEF) (RalGDS) (LOC650528), mRNA.	LOC650528	102	106.46	106.503	104.936	103.172	106.843	103.018	104.936	113.128	107.8		104	102.5	101.21	105.272	102.226	102.29	108.156	107.849	107.056
3830528	NM_025169.1	Homo sapiens zinc finger protein 167 (ZNF167), transcript variant 2, mRNA.	ZNF167	114	107.4	104.05	103.964	111.628	111.975	109.4	103.964	111.318	113.143		127	116.05	112.65	114.83	113.406	112.123	113.148	133.66	166.082
6420114	NM_014975.1	Homo sapiens microtubule associated serine/threonine kinase 1 (MAST1), mRNA.	MAST1	100	102.447	96.84	94.4786	98.1517	97.06	100.434	94.4786	102.36	107.245		98	98.8467	99.51	99.114	93.926	92.1633	94.652	93.2757	93.494
1240324	NR_002744.1	Homo sapiens small nucleolar RNA, C/D box 49A (SNORD49A), small nucleolar RNA.	SNORD49A	106	119.247	111.28	115.231	113.3	112.928	109.518	115.231	112.162	118.177		102	102.977	102.247	99.438	99.644	107.487	104.346	100.923	105.734
3840368	XM_928554.1	PREDICTED: Homo sapiens hypothetical protein LOC645535 (LOC645535), mRNA.	LOC645535	103	103.14	106.89	104.741	104.407	111.662	109.518	104.741	107.36	108.987		109	101.9	103.967	102.282	105.648	112.593	104.364	102.493	115.942
1990196	NM_145056.1	Homo sapiens dapper, antagonist of beta-catenin, homolog 3 (Xenopus laevis) (DACT3), mRNA.	DACT3	846	392.327	170.337	238.274	179.192	204.208	207.206	238.274	423.828	683.623		150	166.71	397.227	181.63	228.136	257.08	330.462	323.09	156.468
240546	NM_033630.1	Homo sapiens SCAN domain containing 1 (SCAND1), transcript variant 2, mRNA.	SCAND1	462	431.533	557.143	446.056	465.092	459.243	496.534	446.056	599.306	638.97		991	738.783	807.747	551.236	679.792	588.963	602.916	788.706	972.338
1770692	XM_001134034.1	PREDICTED: Homo sapiens hypothetical protein LOC729744 (LOC729744), mRNA.	LOC729744	94	95.9933	97.06	98.74	97.765	95.2525	101.548	98.74	99.152	97.3325		99	100.3	100.7	98.414	96.124	100.503	95.71	97.6043	95.832
5900040	XM_001134034.1	PREDICTED: Homo sapiens hypothetical protein LOC729744 (LOC729744), mRNA.	LOC729744	97	96.2467	99.24	98.3986	102.197	97.8625	98.074	98.3986	101.128	100.35		99	107.237	98.1967	99.306	96.732	101.24	101.15	101.354	96.714
540307	XM_001134034.1	PREDICTED: Homo sapiens hypothetical protein LOC729744 (LOC729744), mRNA.	LOC729744	101	101.447	101.81	106.98	104.755	103.27	102.964	106.98	102.694	104.14		101	105.75	95.9833	102.54	101.214	99.5133	106.682	105.409	101.466
3180168	XM_929715.1	PREDICTED: Homo sapiens hypothetical protein LOC646764 (LOC646764), mRNA.	LOC646764	96	96.6733	96.9733	104.994	103.917	103.76	102.956	104.994	100.284	99.295		102	102.3	98.9267	96.848	107.374	98.38	99.608	100.41	99.282
4280181	XM_001724912.1	PREDICTED: Homo sapiens similar to SEZ6L2 protein (LOC652900), mRNA.	LOC652900	124	111.607	194.317	100.74	102.153	133.155	121.304	100.74	133.064	244.037		104	115.713	288.773	105.292	110.458	106.083	139.722	135.017	174.642
4200168	BF590496	7h36c01.x1 NCI_CGAP_Co16 Homo sapiens cDNA clone IMAGE:3318048 3 similar to contains L1.t2 L1 repetitive element ;, mRNA sequence		103	103.24	105.317	99.2	98.9333	95.5975	104.306	99.2	100.644	102.237		103	98.08	94.9333	101.15	100.908	102.023	100.702	100.196	96.544
3850739	XM_066484.1	PREDICTED: Homo sapiens similar to testis expressed sequence 13A (LOC139116), mRNA.	LOC139116	101	98.91	98.3167	102.877	101.845	100.127	103.478	102.877	97.858	100.07		100	98.4367	97.1733	106.98	102.18	102.087	103.138	99.6429	105.74
730181	NR_029886.1	Homo sapiens microRNA 330 (MIR330), microRNA.	MIR330	118	104.167	136.39	127.934	101.043	104.642	102.768	127.934	123.682	131.887		107	121.137	120.693	118.52	100.496	100.14	101.044	114.273	118.02
2260711	NR_029898.1	Homo sapiens microRNA 339 (MIR339), microRNA.	MIR339	97	96.6367	101.297	100.983	95.2033	97.31	99.194	100.983	97.276	95.5525		102	100.9	98.3333	96.202	98.02	94.19	100.252	96.2443	96.562
6420722	NM_198141.2	Homo sapiens glucosidase, alpha; neutral C (GANC), mRNA.	GANC	96	98.5467	97.75	94.5986	95.575	98.46	90.57	94.5986	96.044	100.853		96	94.4733	96.0133	97.276	93.624	92.2367	96.816	94.6871	92.188
7560167	XM_001718636.1	PREDICTED: Homo sapiens similar to inward rectifying K+ channel negative regulator Kir2.2v (LOC100131509), mRNA.	LOC100131509	98	98.7333	103.61	97.1714	100.765	102.553	98.518	97.1714	102.642	97.47		98	102.217	101.763	102.546	98.95	101.017	102.514	102.174	96.328
7330008	NM_031464.3	Homo sapiens ribosomal protein S6 kinase-like 1 (RPS6KL1), mRNA.	RPS6KL1	125	116.093	116.157	117.914	112.437	116.525	110.548	117.914	120.066	108.547		137	122.78	115.51	119.906	123.394	110.913	119.93	118.123	134.75
2190703	XM_001130267.1	PREDICTED: Homo sapiens hypothetical LOC729444 (LOC729444), mRNA.	LOC729444	95	98	97.5667	104.524	97.5717	100.728	99.268	104.524	99.34	107.035		99	96.8167	100.523	97.732	98.448	95.98	99.638	98.7543	101.33
2360347	XM_001130267.1	PREDICTED: Homo sapiens hypothetical LOC729444 (LOC729444), mRNA.	LOC729444	99	99.6467	97.5567	96.8686	99.1217	96.64	100.566	96.8686	93.74	97.4775		95	91.96	97.6533	92.74	96.174	93.7133	97.8	94.4543	98.524
5130242	XM_001130267.1	PREDICTED: Homo sapiens hypothetical LOC729444 (LOC729444), mRNA.	LOC729444	105	103.033	103.423	106.217	102.965	100.795	101.284	106.217	107.354	102.345		106	102.047	101.203	106.04	102.284	98.04	106.164	105.266	107.032
540288	NM_203411.1	Homo sapiens transmembrane protein 88 (TMEM88), mRNA.	TMEM88	105	103	115.877	97.78	110.233	123.703	140.686	97.78	96.872	98.2		103	94.1533	102.427	104.984	112.798	527.723	140.292	95.4743	98.742
240112	XM_945018.1	PREDICTED: Homo sapiens hypothetical protein LOC649029, transcript variant 1 (LOC649030), mRNA.	LOC649030	105	101.353	100.247	105.234	104.298	104.105	106.474	105.234	102.25	104.055		104	105.837	103.187	103.67	99.66	107.877	106.27	103.163	107.168
6180327	XM_944520.1	PREDICTED: Homo sapiens hypothetical protein LOC651131 (LOC651131), mRNA.	LOC651131	107	104.443	95.8467	100.351	102.138	98.7625	99.278	100.351	102.242	101.427		214	156.027	99.5933	115.72	102.936	99.9	104.134	117.024	148.074
5360392	NM_021202.1	Homo sapiens tumor protein p53 inducible nuclear protein 2 (TP53INP2), mRNA.	TP53INP2	278	178.703	281.333	265.354	330.173	295.985	225.644	265.354	173.352	220.975		435	338.537	562.073	767.284	1327.43	910.703	870.786	571.856	923.216
7320341	NR_029671.1	Homo sapiens microRNA 125b-1 (MIR125B1), microRNA.	MIR125B1	117	112.167	119.663	117.696	107.6	112.335	101.456	117.696	112.282	119.197		107	98.0533	109.737	98.804	105.4	111.457	104.34	102.807	99.116
4830167	NM_145814.1	Homo sapiens calcium channel, voltage-dependent, gamma subunit 6 (CACNG6), transcript variant 1, mRNA.	CACNG6	98	98.5	101.423	104.684	104.99	100.892	106.744	104.684	104.494	103.625		96	99.23	102.567	108.408	100.58	98.4933	107.088	98.9157	104.264
5270487	XM_931239.1	PREDICTED: Homo sapiens hypothetical protein LOC643012 (LOC643012), mRNA.	LOC643012	104	107.773	109.81	110.004	110.137	105.965	103.82	110.004	115.56	103.247		103	107.603	114.827	103.132	102.866	104.437	108.69	105.134	104.858
3800551	NM_022765.2	Homo sapiens microtubule associated monoxygenase, calponin and LIM domain containing 1 (MICAL1), mRNA.	MICAL1	673	240.973	139.63	312.766	210.028	284.577	275.558	312.766	205.78	159.18		159	163.507	131.567	203.832	179.432	153.36	191.61	202.256	123.282
3400202	NM_018025.2	Homo sapiens G patch domain containing 1 (GPATCH1), mRNA.	GPATCH1	109	109.33	116.287	109.511	111.15	109.343	107.798	109.511	104.684	105.688		101	100.703	113.023	111.972	107.774	111.643	107.904	113.859	106.844
6620435	NM_018439.2	Homo sapiens Impact homolog (mouse) (IMPACT), mRNA.	IMPACT	106	100.65	111.443	104.034	101.808	102.36	105.77	104.034	109.142	107.91		115	110.22	112.553	109.796	110.08	103.383	103.144	113.584	111.42
4670753	NM_030672.2	Homo sapiens Rho GTPase activating protein 28 (ARHGAP28), transcript variant 2, mRNA.	ARHGAP28	111	121.68	106.39	107.414	124.088	130.955	160.688	107.414	189.52	112.337		107	104.487	107.653	105.87	103.704	118.677	113.706	111.849	108.512
1850521	NM_030672.2	Homo sapiens Rho GTPase activating protein 28 (ARHGAP28), transcript variant 2, mRNA.	ARHGAP28	109	106.797	104.173	108.609	121.287	124.598	145.35	108.609	133.018	109.072		103	106.613	106.523	105.268	107.946	122.293	107.598	101.527	98.586
4560753	NM_021023.4	Homo sapiens complement factor H-related 3 (CFHR3), mRNA.	CFHR3	92	92.18	96.45	91.4157	88.955	87.865	90.578	91.4157	92.168	93.2375		94	89.2	88.4733	90.318	87.212	90.2967	92.278	93.3286	92.95
2060528	XM_945148.1	PREDICTED: Homo sapiens similar to ADP-ribosylation factor-like protein 4A, transcript variant 2 (LOC649604), mRNA.	LOC649604	125	116.747	132.403	116.15	117.952	123.215	116.812	116.15	110.922	102.838		208	165.51	122.303	122.216	130.116	268.817	145.27	119.66	122.456
290450	NM_022096.4	Homo sapiens ankyrin repeat domain 5 (ANKRD5), transcript variant 1, mRNA.	ANKRD5	93	92.91	92.7533	90.0371	95.3917	94.7375	94.192	90.0371	89.636	95.8175		99	97.9133	94.62	93.4	93.306	95.3633	93.276	93.2771	94.734
6760133	NM_005788.1	Homo sapiens protein arginine methyltransferase 3 (PRMT3), mRNA.	PRMT3	352	363.737	406.257	309.693	483.508	418.572	511.666	309.693	441.122	447.89		410	567.037	434.457	400.96	463.338	569.587	402.232	456.146	494.91
4900687	NM_181443.1	Homo sapiens BTB (POZ) domain containing 3 (BTBD3), transcript variant 2, mRNA.	BTBD3	99	96.3667	98.15	99.52	95.0583	96.27	95.33	99.52	100.924	91.7		101	94.4533	105.73	96.156	100.556	92.3267	99.62	101.497	102.68
2600403	NR_003009.1	Homo sapiens small Cajal body-specific RNA 8 (SCARNA8), guide RNA.	SCARNA8	100	98.2333	103.927	99.7714	101.995	103.625	104.732	99.7714	101.282	101.422		103	97.2467	97.87	95.864	104.386	101.61	102.488	103.299	104
4230730	NM_006873.2	Homo sapiens stonin 1 (STON1), mRNA.	STON1	124	123.557	104.973	141.626	264.83	207.812	190.05	141.626	168.952	120.825		130	116.283	117.513	210.268	177.31	318.367	187.948	184.867	101.902
1660114	XM_939947.2	PREDICTED: Homo sapiens similar to CG3523-PA (LOC650861), mRNA.	LOC650861	100	103.283	93.99	93.5729	100.092	104.03	93.152	93.5729	100.916	98.7875		111	102.433	101.057	94.008	99.492	95.4333	97.496	100.553	100.408
380523	NM_001011515.1	Homo sapiens PDZ and LIM domain 5 (PDLIM5), transcript variant 4, mRNA.	PDLIM5	250	186.41	194.09	439.553	173.075	228.495	167.866	439.553	442.61	231.62		279	161.64	275.843	165.956	216.738	243.1	248.76	277.786	243.622
110010	NM_004580.3	Homo sapiens RAB27A, member RAS oncogene family (RAB27A), transcript variant 1, mRNA.	RAB27A	173	137.573	131.827	159.554	149.723	150.268	159.92	159.554	184.03	173.988		99	111.567	137.173	115.286	124.934	122.993	136.356	114.759	106.454
3930343	NM_001629.2	Homo sapiens arachidonate 5-lipoxygenase-activating protein (ALOX5AP), mRNA.	ALOX5AP	167	128.977	100.25	128.6	573.753	339.945	285.964	128.6	112.738	256.7		107	105.95	110.003	108.364	200.95	856.963	257.076	155.56	123.744
1240470	NM_139025.2	Homo sapiens ADAM metallopeptidase with thrombospondin type 1 motif, 13 (ADAMTS13), transcript variant 1, mRNA.	ADAMTS13	90	93.4633	93.8967	91.1186	91.99	91.505	86.286	91.1186	92.468	90.8225		95	96.6167	94.0367	93.198	86.928	91.1867	88.504	88.2186	93.088
6450239	XM_379273.2	PREDICTED: Homo sapiens hypothetical gene supported by AK024248; AL137733 (FLJ14186), mRNA.	FLJ14186	108	95.6	104.147	104.369	102.397	104.575	108.456	104.369	112.722	104.25		99	107.63	104.1	102.848	101.004	103.67	101.084	104.67	103.128
2760332	NR_004387.1	Homo sapiens small Cajal body-specific RNA 10 (SCARNA10), guide RNA.	SCARNA10	200	141.08	200.037	197.857	175.702	174.265	214.374	197.857	167.624	193.25		294	203.8	205.873	198.552	210.49	186.78	175.484	202.109	243.642
160390	NM_001014839.1	Homo sapiens neurochondrin (NCDN), transcript variant 1, mRNA.	NCDN	146	128.037	146.727	148.313	137.632	142.688	142.99	148.313	140.474	134.767		146	159.36	165.023	159.88	168.148	142.927	153.91	146.37	164.278
6350280	XM_937048.1	PREDICTED: Homo sapiens hypothetical protein LOC647993 (LOC647993), mRNA.	LOC647993	100	105.983	99.7	103.77	100.262	105.245	100.972	103.77	100.36	98.055		98	105.257	96.66	99.854	104.732	97.67	101.944	101.746	103.6
240167	NM_001014372.2	Homo sapiens chr415 synaptotagmin (CHR415SYT), mRNA.	CHR415SYT	102	99.5767	98.8733	102.616	99.3317	101.085	103.384	102.616	99.3	102.34		100	97.5833	101.127	93.948	99.21	99.56	99.298	99.7086	100.882
1820538	NM_002904.5	Homo sapiens RD RNA binding protein (RDBP), mRNA.	RDBP	266	196.693	197.197	219.349	230.888	223.515	291.81	219.349	234.036	212.357		246	214.58	191.137	238.4	240.376	230.04	263.674	225.639	252.004
110075	NM_015049.1	Homo sapiens trafficking protein, kinesin binding 2 (TRAK2), mRNA.	TRAK2	800	761.693	616.147	811.4	676.198	734.78	631.234	811.4	1126.87	1023.14		538	454.86	859.883	678.334	1014.43	649.427	638.134	744.357	503.578
2100040	XM_001721696.1	PREDICTED: Homo sapiens hypothetical LOC729028 (LOC729028), mRNA.	LOC729028	100	97.25	104.347	99.8957	100.793	98.22	98.886	99.8957	102.222	106.64		102	104.92	101.887	99.436	99.144	101.37	97.606	98.0343	101.124
1500008	XM_001714861.1	PREDICTED: Homo sapiens zinc finger protein 66 (ZNF66), mRNA.	ZNF66	99	100.32	101.947	100.406	100.31	100.095	99.328	100.406	99.366	102.82		103	109.13	102.723	101.352	100.684	101.11	104.568	101.964	102.282
3870370	NM_153005.1	Homo sapiens RIO kinase 1 (yeast) (RIOK1), transcript variant 2, mRNA.	RIOK1	87	89.4667	97.5067	94.3614	93.335	94.9225	91.362	94.3614	90.444	94.055		96	88.32	87.6567	91.316	91.852	92.3333	92.332	96.3843	95.07
6900450	NM_000320.1	Homo sapiens quinoid dihydropteridine reductase (QDPR), mRNA.	QDPR	564	493.863	606.247	745.764	765.665	591.75	630.394	745.764	891.174	848.455		1681	2172.94	821.6	1423.66	610.042	709.49	646.914	1220.31	1590.28
450435	XR_017788.1	PREDICTED: Homo sapiens hypothetical protein LOC641518 (LOC641518), misc RNA.	LOC641518	113	113.677	113.9	108.2	110.822	104.585	107.522	108.2	105.876	100.69		104	107.043	110.597	102.51	100.464	101.273	114.986	110.846	109.058
5090148	XR_017788.1	PREDICTED: Homo sapiens hypothetical protein LOC641518 (LOC641518), misc RNA.	LOC641518	103	101.513	104.59	102.307	104.452	106.43	99.58	102.307	99.006	107.74		127	105.467	98.82	107.134	107.84	98.4533	102.07	109.41	113.798
5700725	NM_033255.2	Homo sapiens epithelial stromal interaction 1 (breast) (EPSTI1), transcript variant 2, mRNA.	EPSTI1	233	250.293	979.657	248.304	609.787	707.085	765.438	248.304	113.918	96.6525		102	113.78	535.407	129.09	249.608	297.76	376.196	121.301	101.768
4390703	NM_002827.2	Homo sapiens protein tyrosine phosphatase, non-receptor type 1 (PTPN1), mRNA.	PTPN1	608	420.08	757.013	686.539	952.312	1083.15	1145.11	686.539	915.274	919.19		1052	735.163	841.653	1012.32	1123.09	1141.41	1224.64	1016.36	1170.68
3830022	NM_019101.2	Homo sapiens apolipoprotein M (APOM), mRNA.	APOM	131	135.35	115.973	133.603	134.05	128.66	136.07	133.603	182.036	143.482		204	191.95	119.023	160.154	132.644	132.807	126.288	176.323	182.246
5820021	XM_001134369.2	PREDICTED: Homo sapiens similar to Glycine cleavage system H protein, mitochondrial (LOC730107), mRNA.	LOC730107	100	94.9733	95.3733	102.68	102.597	97.705	104.728	102.68	98.334	103.222		100	102.907	99.2067	101.824	97.538	102.453	100.864	105.156	102.796
6940646	NM_178536.3	Homo sapiens lipocalin 12 (LCN12), mRNA.	LCN12	101	97.8033	104.57	100.96	100.195	105.475	104.172	100.96	106.318	107.505		104	106.977	102.427	102.244	103.628	101.407	102.532	96.5686	112.79
5340446	DA193949	DA193949 BRAMY3 Homo sapiens cDNA clone BRAMY3018101 5, mRNA sequence		108	104.363	102.59	108.647	110.558	110.332	108.804	108.647	112.09	111.928		110	110.63	102.607	105.522	102.828	102.393	110.146	106.414	109.638
1070603	NM_002069.4	Homo sapiens guanine nucleotide binding protein (G protein), alpha inhibiting activity polypeptide 1 (GNAI1), mRNA.	GNAI1	115	129.353	120.703	123.426	152.548	128.442	123.216	123.426	128.626	142.16		120	138.43	135.337	165.384	171.648	145.467	143.688	170.316	136.676
4260528	NM_002069.4	Homo sapiens guanine nucleotide binding protein (G protein), alpha inhibiting activity polypeptide 1 (GNAI1), mRNA.	GNAI1	112	118.673	117.32	109.241	132.19	112.11	110.884	109.241	108.17	106.425		102	108.333	113.337	119.046	113.158	113.687	117.062	129.727	110.044
730630	NM_024082.2	Homo sapiens proline rich Gla (G-carboxyglutamic acid) 3 (transmembrane) (PRRG3), mRNA.	PRRG3	103	112.647	98.89	97.9614	100.278	105.317	109.534	97.9614	100.226	97.2675		103	98.3933	99.31	101.562	104.284	103.04	102.562	103.007	109.628
780187	NM_145063.2	Homo sapiens chromosome 6 open reading frame 130 (C6orf130), mRNA.	C6orf130	287	339.857	247.643	281.884	460.242	442.41	472.438	281.884	437.398	369.405		469	398.203	237.737	348.67	385.462	503.903	455.948	361.863	400.276
5910288	NM_001042536.1	Homo sapiens inscuteable homolog (Drosophila) (INSC), transcript variant 2, mRNA.	INSC	98	104.517	102.963	100.574	105.712	105.625	102.14	100.574	105.852	104.155		106	103.797	121.073	103.226	101.75	102.137	100.51	106.984	99.764
6650373	NM_001042536.1	Homo sapiens inscuteable homolog (Drosophila) (INSC), transcript variant 2, mRNA.	INSC	105	108.6	108.563	107.029	111.995	110.67	103.752	107.029	104.218	105.215		107	110.707	162.77	104.332	104.598	102.407	108.508	112.336	107.478
6020754	XR_015270.2	PREDICTED: Homo sapiens misc_RNA (LOC728484), miscRNA.	LOC728484	307	426.543	334.51	316.833	415.317	220.567	228.664	316.833	334.852	324.175		182	235.343	190.517	211.54	174.286	188.07	154.166	218.221	183.146
3710008	AF251047	Homo sapiens connexin mRNA, complete cds		97	97.4067	101.84	97.5086	100.745	100.02	98.286	97.5086	100.804	99.055		96	102.553	94.85	101.846	99.318	101.197	97.716	98.6157	99.926
770411	NM_015288.4	Homo sapiens PHD finger protein 15 (PHF15), mRNA.	PHF15	178	304.467	462.89	259.316	428.337	490.607	625.864	259.316	300.25	278.327		326	224.123	443.993	306.864	555.886	418.17	727.358	214.376	316.294
2360224	XM_940244.1	PREDICTED: Homo sapiens similar to T-box 1 isoform C (LOC651115), mRNA.	LOC651115	105	99.4433	101.423	100.483	104.635	109.442	98.898	100.483	101.786	106.56		101	101.117	104.007	101.298	103.43	96.8833	106.63	103.711	99.498
1050091	NM_152989.2	Homo sapiens SRY (sex determining region Y)-box 5 (SOX5), transcript variant 2, mRNA.	SOX5	100	97.54	102.827	103.487	100.047	104.823	105.042	103.487	101.58	102.647		107	102.373	106.55	102.754	105.36	111.087	103.722	105.681	104.37
4070671	NM_152989.2	Homo sapiens SRY (sex determining region Y)-box 5 (SOX5), transcript variant 2, mRNA.	SOX5	95	99.79	97.3667	89.8429	97.6817	94.235	91.926	89.8429	93.934	96.53		101	99.4667	100.11	97.498	98.232	103.173	97.346	103.647	100.358
940639	NM_152321.1	Homo sapiens endoplasmic reticulum protein 27 kDa (ERP27), mRNA.	ERP27	99	101.877	97.7033	102.464	109.812	100.157	96.286	102.464	96.732	99.3575		97	95.48	109.077	110.282	104.198	102.033	97.002	124.583	99.802
2470465	NM_021138.3	Homo sapiens TNF receptor-associated factor 2 (TRAF2), mRNA.	TRAF2	133	117.63	121.697	114.984	126.517	132.995	136.618	114.984	123.566	126.635		108	113.523	115.817	118.306	133.298	118.617	127.242	118.023	118.362
6770280	XM_928997.1	PREDICTED: Homo sapiens similar to ankyrin repeat domain 30A (LOC646036), mRNA.	LOC646036	92	97.74	97.18	95.81	97.0117	96.1725	96.31	95.81	99.184	103.315		93	101.097	91.5433	95.716	96.324	95.71	99.246	100.399	95.658
510021	NM_173357.2	Homo sapiens synovial sarcoma, X breakpoint 6 (SSX6), mRNA.	SSX6	95	93.6667	99.61	93.5514	93.455	96.47	96.868	93.5514	93.984	93.6775		93	91.9767	97.87	96.194	94.182	93.1133	94.55	94.3471	95.804
7550592	XR_039184.1	PREDICTED: Homo sapiens misc_RNA (LOC644237), miscRNA.	LOC644237	2254	864.417	1001.43	2003.37	1233.43	971.283	1299.67	2003.37	1588.29	1523.53		574	934.737	990.523	868.452	1878.92	1185.33	1387.46	919.501	572.264
4050382	NM_138357.1	Homo sapiens coiled-coil domain containing 109A (CCDC109A), mRNA.	CCDC109A	430	327.52	201.453	308.831	262.7	266.412	250.482	308.831	293.384	263.885		162	176.14	247.79	227.662	250.88	246.497	235.822	234.494	187.506
5700279	NM_000947.2	Homo sapiens primase, DNA, polypeptide 2 (58kDa) (PRIM2), mRNA.	PRIM2	104	103.963	104.943	103.623	101.983	97.655	106.706	103.623	99.12	99.855		104	108.91	108.427	109.928	99.376	102.173	100.46	108.606	99.976
1450717	NM_207349.1	Homo sapiens proline rich 17 (PRR17), mRNA.	PRR17	102	100.15	102.733	102.513	100.487	101.44	102.112	102.513	108.438	97.12		101	100.447	99.66	104.026	103.642	103.007	103.338	102.696	103.888
6350301	XR_015669.1	PREDICTED: Homo sapiens similar to THO complex 3 (LOC728554), mRNA.	LOC728554	100	96.0767	98.46	98.9	102.17	99.8425	97.188	98.9	98.658	98.5075		93	101.697	100.783	100.122	105.602	101.957	101.436	99.2457	99.828
670192	XR_015669.1	PREDICTED: Homo sapiens similar to THO complex 3 (LOC728554), mRNA.	LOC728554	119	135.463	152.357	141.283	175.442	134.123	144.582	141.283	161.484	172.325		123	122.657	141.807	124.75	128.536	177.23	127.088	149.033	127.732
1430093	XR_015669.1	PREDICTED: Homo sapiens similar to THO complex 3 (LOC728554), mRNA.	LOC728554	841	955.94	1215.3	1000.43	1624.88	1640.95	2347.78	1000.43	1602.52	1857.18		692	670.413	1515.25	988.618	1894.82	2222.29	2044.47	1395.17	1299.45
20450	XM_001130700.1	PREDICTED: Homo sapiens hypothetical LOC729580 (LOC729580), mRNA.	LOC729580	245	212.793	273.49	402.369	304.053	282.553	323.18	402.369	368	373.582		615	582.057	243.747	387.912	254.542	271.633	287.588	438.677	474.452
290291	XM_940256.1	PREDICTED: Homo sapiens similar to Claudin-22 (LOC651126), mRNA.	LOC651126	102	107.28	104.82	101.184	103.64	103.943	101.838	101.184	102.934	102.36		99	103.737	104.797	100.966	102.184	101.48	98.452	99.4186	103.828
520746	NM_152343.2	Homo sapiens chromosome 17 open reading frame 46 (C17orf46), mRNA.	C17orf46	107	98.5267	103.3	104.229	103.07	105.225	107.722	104.229	99.556	102.82		106	100.98	103.657	104.818	107.814	107.43	104.462	99.53	104.592
4490424	NM_032136.4	Homo sapiens transketolase-like 2 (TKTL2), mRNA.	TKTL2	92	96	91.0167	90.2514	94.01	93.55	92.636	90.2514	89.552	89.9275		94	94.2133	87.9767	91.25	92.04	87.19	88.14	92.3857	90.682
5390561	NM_014044.4	Homo sapiens unc-50 homolog (C. elegans) (UNC50), mRNA.	UNC50	1361	1432.1	1674.89	1519.3	1705.03	1833.12	1709.51	1519.3	1270.12	1628.59		1705	1714.98	2225.84	1766.62	2116.45	2579.35	2127.31	1521.08	1885.84
6100025	XM_001717395.1	PREDICTED: Homo sapiens hypothetical LOC100129630 (LOC100129630), mRNA.	LOC100129630	102	97.5367	97.7233	97.7229	100.89	96.36	99.426	97.7229	99.864	99.205		107	106.917	97.7333	102.908	101.73	98.0567	100.01	98.6171	104.09
6560255	NM_177996.1	Homo sapiens erythrocyte membrane protein band 4.1-like 1 (EPB41L1), transcript variant 2, mRNA.	EPB41L1	112	102.08	103.59	107.163	104.597	103.587	108.192	107.163	103.296	109.313		108	104.923	105.563	108.394	103.304	102.27	104.564	105.923	106.402
130669	NM_004873.2	Homo sapiens BCL2-associated athanogene 5 (BAG5), transcript variant 2, mRNA.	BAG5	557	535.85	657.203	560.82	491.358	497.28	416.742	560.82	489.656	501.77		967	1102.71	585.157	809.558	467.592	488.003	409.27	678.636	1038.26
5550730	XM_001713803.1	PREDICTED: Homo sapiens hypothetical protein LOC100132596 (LOC100132596), mRNA.	LOC100132596	107	100.87	101.657	103.25	100.953	104.25	104.814	103.25	99.53	104.575		106	104.15	103.047	105.144	105.852	108.567	99.878	104.979	108.8
4850524	NM_005097.1	Homo sapiens leucine-rich, glioma inactivated 1 (LGI1), mRNA.	LGI1	102	105.57	96.92	100.243	99.5533	98.83	101.168	100.243	97.054	102.127		112	101.04	98.3733	98.072	100.814	106.967	108.318	102.899	97.478
4150068	NM_005097.1	Homo sapiens leucine-rich, glioma inactivated 1 (LGI1), mRNA.	LGI1	105	105.313	100.377	110.249	111.252	103.778	102.8	110.249	99.118	95.2775		98	102.05	99.2367	98.082	105.246	117.423	121.718	113.543	100.192
4590133	NM_001001936.1	Homo sapiens actin filament associated protein 1-like 2 (AFAP1L2), transcript variant 1, mRNA.	AFAP1L2	161	107.627	120.04	102.446	175.7	183.27	222.56	102.446	102.188	104.228		106	99.3033	106.897	97.454	148.168	129.537	132.386	97.8729	101.894
2350315	NM_023019.1	Homo sapiens dynactin 1 (p150, glued homolog, Drosophila) (DCTN1), transcript variant 2, mRNA.	DCTN1	1781	1534.23	774.29	1664.45	1527.24	1743.6	1600.8	1664.45	1528.64	1317.99		806	862.41	1049.92	1339.19	1597.42	1298.15	1624.05	1096.76	771.624
2680703	NM_152699.4	Homo sapiens SUMO1/sentrin specific peptidase 5 (SENP5), mRNA.	SENP5	235	240.447	295.443	285.437	256.857	263.1	252.196	285.437	246.73	249.218		203	216.433	226.823	267.956	295.998	273.167	250.58	240.839	273.264
5900577	NM_018651.2	Homo sapiens zinc finger protein 167 (ZNF167), transcript variant 1, mRNA.	ZNF167	101	102.173	107.09	107.924	103.462	105.178	106.626	107.924	107.93	104.322		111	110.227	104.103	106.612	102.064	102.37	101.638	110.837	116.022
2480564	NM_018651.2	Homo sapiens zinc finger protein 167 (ZNF167), transcript variant 1, mRNA.	ZNF167	136	148.04	163.11	125.887	151.155	158.26	153.236	125.887	156.81	156.808		142	140.967	179.94	119.48	140.368	133.45	149.998	142.864	135.224
5090414	NM_003776.2	Homo sapiens mitochondrial ribosomal protein L40 (MRPL40), nuclear gene encoding mitochondrial protein, mRNA.	MRPL40	674	569.873	919.023	747.73	738.978	650.623	640.684	747.73	692.798	882.638		1493	1248.86	1181.49	858.894	913.788	1024.77	795.304	1199.67	1532.78
50097	NM_001077182.1	Homo sapiens fascin homolog 2, actin-bundling protein, retinal (Strongylocentrotus purpuratus) (FSCN2), transcript variant 2, mRNA.	FSCN2	90	91.1833	92.6267	97.28	93.7983	92.2825	91.836	97.28	97.072	93.9475		88	85.4133	89.9333	93.62	95.536	91.2967	90.58	94.89	91.058
1570086	NM_001009905.1	Homo sapiens UDP-GlcNAc:betaGal beta-1,3-N-acetylglucosaminyltransferase-like 1 (B3GNTL1), mRNA.	B3GNTL1	131	119.04	109.05	123.561	138.96	131.998	146.996	123.561	118.792	145.188		117	114.507	111.507	118.484	128.928	123.57	127.066	130.697	134.372
510546	NM_022119.3	Homo sapiens protease, serine, 22 (PRSS22), mRNA.	PRSS22	94	98.8	102.053	97.63	97.325	96.33	98.824	97.63	94.868	97.9275		105	97.0467	96.89	100.356	102.192	97.34	94.378	97.3914	101.438
6100142	XM_926100.1	PREDICTED: Homo sapiens similar to chromosome 9 open reading frame 36 (LOC642629), mRNA.	LOC642629	97	98.4467	88.9233	100.904	96.27	96.0525	96.454	100.904	98.316	98.49		101	94.23	97.27	97.5	96.144	92.94	93.856	93.3786	98.006
2710575	NM_001781.1	Homo sapiens CD69 molecule (CD69), mRNA.	CD69	93	92.8567	97.3567	92.9857	94.5367	105.53	100.276	92.9857	91.356	90.33		94	92.34	91.15	93.186	94.654	93.0533	93.524	98.4271	94.692
7000112	AI745199	wg10b09.x1 Soares_NSF_F8_9W_OT_PA_P_S1 Homo sapiens cDNA clone IMAGE:2364665 3, mRNA sequence		109	106.097	107.31	111.229	112.315	112.21	108.82	111.229	101.738	97.0225		101	110.71	100.323	103.708	106.452	102.493	104.08	110.001	100.776
630437	NM_032741.3	Homo sapiens 1-acylglycerol-3-phosphate O-acyltransferase 1 (lysophosphatidic acid acyltransferase, alpha) (AGPAT1), transcript variant 2, mRNA.	AGPAT1	87	94.62	87.6133	91.59	91.8133	88.115	90.382	91.59	87.788	94.715		91	86.0867	97.73	92.086	90.916	92.98	87.288	92.17	90.28
6100259	NM_003385.4	Homo sapiens visinin-like 1 (VSNL1), mRNA.	VSNL1	123	100.857	103.503	127.124	100.442	104.257	102.43	127.124	100.972	107.602		108	98.9567	101.843	110.914	100.978	104.057	100.952	102.753	101.856
4390386	XM_927237.1	PREDICTED: Homo sapiens similar to G antigen, family D, 2 isoform 1a, transcript variant 1 (LOC653219), mRNA.	LOC653219	102	99.3233	101.683	107.344	105.587	100.088	109.892	107.344	107.884	105.91		110	99.7167	99.6	102.346	105.484	99.04	118.75	103.47	104.762
1340176	NM_173644.1	Homo sapiens chromosome 20 open reading frame 197 (C20orf197), mRNA.	C20orf197	98	93.44	96.1167	93.0143	93.4967	92.57	93.66	93.0143	90.742	93.7025		93	93.56	93.9767	95.958	96.2	96.7067	91.432	96.4786	95.748
4010377	NM_005993.4	Homo sapiens tubulin folding cofactor D (TBCD), mRNA.	TBCD	120	110.08	111.173	115.307	119.955	122.98	118.924	115.307	116.854	123.52		107	107.523	104.85	112.832	115.948	113.457	120.374	114.601	119.554
5090543	NM_005993.4	Homo sapiens tubulin folding cofactor D (TBCD), mRNA.	TBCD	376	299.223	232.783	363.556	394.037	405.39	464.272	363.556	376.578	365.82		341	346.357	242.92	438.818	471.38	302.947	435.268	373.114	352.604
240433	NM_001011720.1	Homo sapiens XK, Kell blood group complex subunit-related family, member 9 (XKR9), mRNA.	XKR9	99	98.1033	96.3967	94.9343	93.0367	92.6425	93.432	94.9343	92.846	93.285		96	94.3467	94.0467	97.192	98.724	100.577	98.096	96.3629	98.808
1990440	NM_199346.1	Homo sapiens profilin family, member 4 (PFN4), mRNA.	PFN4	117	120.593	128.527	125.516	130.392	121.698	126.434	125.516	140.378	127.305		153	126.81	138.27	129.044	126.476	121.48	124.246	148.664	132.658
940152	NM_017572.2	Homo sapiens MAP kinase interacting serine/threonine kinase 2 (MKNK2), transcript variant 1, mRNA.	MKNK2	1286	1399.11	2505.45	788.329	979.327	969.852	928.842	788.329	485.922	709.982		6700	5620.65	1894.47	4425.02	1441.72	1301.83	1230.89	3536.45	6689.94
5820753	NM_006462.3	Homo sapiens RanBP-type and C3HC4-type zinc finger containing 1 (RBCK1), transcript variant 1, mRNA.	RBCK1	501	304.56	507.373	363.136	340.465	375.885	378.924	363.136	342.588	400.63		270	286.917	346.49	332.032	466.076	304.42	397.746	302.696	353.618
6840338	XR_039789.1	PREDICTED: Homo sapiens misc_RNA (LOC100134475), miscRNA.	LOC100134475	101	102.063	101.92	99.2129	98.84	95.48	99.646	99.2129	98.086	96.595		100	96.6033	100.42	100.632	98.56	101.583	96.506	101.614	102.144
4070092	XM_939804.2	PREDICTED: Homo sapiens hypothetical LOC645320 (LOC645320), mRNA.	LOC645320	102	101.963	100.307	105.934	103.93	103.737	98.778	105.934	102	100.5		104	100.637	101.677	100.292	99.174	100.497	105.516	105.101	103.124
2810687	NM_014665.1	Homo sapiens leucine rich repeat containing 14 (LRRC14), mRNA.	LRRC14	344	270.71	369.32	270.641	413.705	456.462	478.194	270.641	291.452	298.238		277	223.937	323.47	319.714	444.098	344.187	451.756	306.673	352.332
620673	Z38506	HSC0DH082 normalized infant brain cDNA Homo sapiens cDNA clone c-0dh08 3, mRNA sequence		101	96.8133	96.7333	103.734	99.785	98.6	101.06	103.734	100.238	106.328		98	103.487	100.133	100.572	101.608	98.6833	100.426	101.867	103.18
6270328	NM_031435.1	Homo sapiens THAP domain containing, apoptosis associated protein 2 (THAP2), mRNA.	THAP2	98	104.09	102.803	104.799	105.182	104.625	106.068	104.799	106.426	96.4475		106	99.8667	100.083	101.14	98.23	105.383	101.078	106.69	105.352
1510397	XM_932802.2	PREDICTED: Homo sapiens hypothetical LOC645307 (LOC645307), mRNA.	LOC645307	102	102.057	102.47	103.677	96.7033	102.873	100.264	103.677	104.272	99.99		101	114.713	102.38	99.604	99.742	105.62	98.74	100.863	101.026
4610328	XM_932802.2	PREDICTED: Homo sapiens hypothetical LOC645307 (LOC645307), mRNA.	LOC645307	97	97.5533	103.67	102.36	103.693	99.7075	103.71	102.36	98.906	102.12		109	103.22	105.557	107.632	99.202	102.64	101.108	100.63	103.884
6040685	XM_001714396.1	PREDICTED: Homo sapiens hypothetical protein LOC100132984 (LOC100132984), mRNA.	LOC100132984	110	105.74	98.2	105.74	102.582	104.922	104.116	105.74	105.58	101.99		95	107.653	107.173	107.572	101.238	99.19	105.816	101.183	103.032
3450189	NM_000522.3	Homo sapiens homeobox A13 (HOXA13), mRNA.	HOXA13	97	105.73	94.8533	203.119	96.6467	97.5325	103.28	203.119	100.66	98.3975		94	111.847	94.1933	321.192	101.356	97.8767	100.564	100.833	101.476
5050224	NM_001080490.1	Homo sapiens phospholipase A2, group IVE (PLA2G4E), mRNA.	PLA2G4E	93	92.0067	93.44	94.6771	90.7883	91.185	95.918	94.6771	91.174	91.4375		94	88.61	92.6867	89.268	91.066	90.1633	94.97	95.1686	93.034
6380431	NM_021976.3	Homo sapiens retinoid X receptor, beta (RXRB), mRNA.	RXRB	787	708.21	406.387	739.599	962.307	1111.28	1167.35	739.599	780.81	656.092		560	484.857	496.697	789.88	986.23	772.53	1053.48	538.436	536.634
5810711	XM_372532.3	PREDICTED: Homo sapiens serpin peptidase inhibitor, clade A (alpha-1 antiproteinase, antitrypsin), member 2 (SERPINA2), mRNA.	SERPINA2	101	97.9033	100.46	100.297	95.61	99.15	103.338	100.297	97.804	102.76		100	99.6867	100.49	99.746	100.326	99.5	101.542	95.4014	98.932
5220452	NM_030786.1	Homo sapiens syncoilin, intermediate filament 1 (SYNC1), mRNA.	SYNC1	600	463.93	450.877	1008.17	299.19	268.105	191.708	1008.17	568.612	465.103		157	196.813	344.773	247.992	160.438	200.4	210.834	472.97	144.424
1070128	NM_153716.1	Homo sapiens heat shock transcription factor, Y linked 2 (HSFY2), transcript variant 1, mRNA.	HSFY2	95	96.2233	99.3933	101.284	97.8733	97.36	101.44	101.284	98.486	97.39		96	101.76	95.8567	98.47	99.996	98.1033	98.284	98.9886	96.814
4880564	NM_153716.1	Homo sapiens heat shock transcription factor, Y linked 2 (HSFY2), transcript variant 1, mRNA.	HSFY2	105	101.55	103.887	102.054	102.205	101.555	96.716	102.054	97.462	100.99		106	104.1	104.46	102.276	102.392	102.71	102.886	101.467	102.622
4120477	NM_153716.1	Homo sapiens heat shock transcription factor, Y linked 2 (HSFY2), transcript variant 1, mRNA.	HSFY2	101	95.4833	99.8967	99.7086	98.2283	97.705	103.252	99.7086	98.168	94.8225		98	99.5233	97.2133	98.068	103.172	102.93	100.222	101.184	98.66
1300152	NM_153716.1	Homo sapiens heat shock transcription factor, Y linked 2 (HSFY2), transcript variant 1, mRNA.	HSFY2	100	104.357	103.107	101.836	100.693	99.4125	101.41	101.836	104.602	103.608		106	98.6733	98.5533	101.556	103.424	99.7633	98.154	101.514	101.532
240273	NM_153716.1	Homo sapiens heat shock transcription factor, Y linked 2 (HSFY2), transcript variant 1, mRNA.	HSFY2	102	100.943	100.737	101.854	98.8583	100.403	100.174	101.854	103.168	99.04		101	105.633	100.037	100.066	100.682	100.587	98.998	100.616	99.408
610563	NM_024014.2	Homo sapiens homeobox A6 (HOXA6), mRNA.	HOXA6	153	170.37	128.123	127.826	126.615	124.875	121.842	127.826	136.218	132.577		129	168.727	132.3	142.09	121	126.93	118.206	138.771	134.6
1510722	NM_018434.4	Homo sapiens ring finger protein 130 (RNF130), mRNA.	RNF130	380	586.073	469.04	381.821	310.1	373.045	301.476	381.821	330.49	304.863		353	478.953	428.073	393.664	285.082	188.583	341.752	309.204	266.978
4730279	XR_017287.2	PREDICTED: Homo sapiens misc_RNA (LOC391132), miscRNA.	LOC391132	119	110.52	107.38	116.954	115.215	111.59	116.746	116.954	113.334	116.26		112	114.447	116.753	113.966	112.194	108.247	114.018	112.149	120.502
3170612	XM_938124.1	PREDICTED: Homo sapiens similar to Zinc finger protein 479 (Zinc finger protein Kr19) (HKr19) (LOC649041), mRNA.	LOC649041	108	102.307	101.227	97.7186	95.9067	100.26	99.448	97.7186	100.296	97.6		109	102.013	99.1067	97.458	105.794	105.087	102.224	103.669	99.514
5340592	NM_014659.3	Homo sapiens histidine acid phosphatase domain containing 2A (HISPPD2A), transcript variant 2, mRNA.	HISPPD2A	101	99.3433	95.1167	99.4171	98.51	102.532	95.534	99.4171	98.116	96.485		104	104.443	93.8833	105.822	99.456	97.83	98.038	101.783	106.192
5490646	NM_001034023.1	Homo sapiens DNA methyltransferase 1 associated protein 1 (DMAP1), transcript variant 2, mRNA.	DMAP1	525	467.347	458.053	479.517	573.18	674.587	828.476	479.517	539.788	487.663		635	482.013	416.787	526.714	648.818	586.29	664.97	524.613	557.208
7150176	NM_005911.4	Homo sapiens methionine adenosyltransferase II, alpha (MAT2A), mRNA.	MAT2A	2916	2608.61	2609.26	2056.93	2553.6	2613.59	3227.16	2056.93	3800.04	3161.73		2283	2390.32	3060.53	3185.83	3432.19	4523.64	3496.86	2700.54	3568.59
7320494	NM_153813.2	Homo sapiens zinc finger protein, multitype 1 (ZFPM1), mRNA.	ZFPM1	385	303.97	424.657	317.151	380.95	374.248	407.516	317.151	363.758	328.17		453	443.377	350.743	367.014	456.184	346.18	464.228	423.65	483.906
6450707	AI203662	qf48f04.x1 Soares_testis_NHT Homo sapiens cDNA clone IMAGE:1753279 3, mRNA sequence		95	109.36	91.8367	98.0786	96.6267	98.1525	97.068	98.0786	98.698	94.2725		96	96.0567	94.7667	96.12	93.498	96.1567	96.658	100.169	95.364
840544	NM_002896.2	Homo sapiens RNA binding motif protein 4 (RBM4), mRNA.	RBM4	617	583.493	665.18	701.216	690.793	601.908	653.382	701.216	827.18	812.585		821	627.86	860.873	595.738	836.25	877.85	723.094	748.57	669.224
520243	NM_002896.2	Homo sapiens RNA binding motif protein 4 (RBM4), mRNA.	RBM4	339	261.557	307.607	372.727	353.137	357.415	354.71	372.727	401.448	387.99		382	301.633	384.413	319.442	431.17	428.763	398.266	360.059	346.39
3290291	NM_006527.2	Homo sapiens stem-loop binding protein (SLBP), mRNA.	SLBP	430	412.063	524.497	420.98	500.965	440.79	519.364	420.98	490.352	538.033		460	366.44	489.03	314.398	424.282	383.123	403.982	396.147	394.954
4280603	NM_006527.2	Homo sapiens stem-loop binding protein (SLBP), mRNA.	SLBP	265	321.263	426.12	288.999	382.04	238.965	188.868	288.999	253.722	287.908		104	186.197	241.357	183.014	148.77	227.44	153.378	210.576	137.038
4220176	XR_015123.1	PREDICTED: Homo sapiens misc_RNA (LOC727753), miscRNA.	LOC727753	105	104.287	107.343	106.883	112.363	106.275	107.074	106.883	107.592	103.987		105	105.77	111.26	103.454	102.618	109.403	110.296	109.743	113.786
2230068	NM_005718.3	Homo sapiens actin related protein 2/3 complex, subunit 4, 20kDa (ARPC4), transcript variant 1, mRNA.	ARPC4	108	102.907	107.203	108.25	108.475	107.49	105.076	108.25	108.106	107.305		110	108.393	108.6	109.02	113.234	110.007	121.95	107.183	114.432
5090041	NM_173557.1	Homo sapiens ring finger protein 152 (RNF152), mRNA.	RNF152	105	100.76	104.977	102.527	108.13	108.533	105.934	102.527	108.642	106.37		104	118.63	99.98	106.858	105.158	106.383	103.424	105.934	111.266
2640358	XM_001126276.1	PREDICTED: Homo sapiens similar to 40S ribosomal protein S28 (LOC730288), mRNA.	LOC730288	271	405.027	270.127	292.31	396.47	215.037	208.95	292.31	318.842	344.077		254	259.487	198.343	226.206	181.262	198.733	182.36	262.293	245.042
2900692	NM_031965.2	Homo sapiens germ cell associated 2 (haspin) (GSG2), mRNA.	GSG2	109	100.283	102.367	103.631	104.762	104.225	102.842	103.631	98.108	97.1075		95	97.3567	98.3167	91.254	94.606	95.46	93.176	93.4071	96.56
1820274	NM_003922.3	Homo sapiens hect (homologous to the E6-AP (UBE3A) carboxyl terminus) domain and RCC1 (CHC1)-like domain (RLD) 1 (HERC1), mRNA.	HERC1	260	263.607	239.957	242.881	295.065	348.752	371.132	242.881	261.67	280.475		414	371.74	322.08	528.104	373.428	255.543	399.15	375.519	392.128
5390661	NM_001018056.1	Homo sapiens very low density lipoprotein receptor (VLDLR), transcript variant 2, mRNA.	VLDLR	540	250.473	355.257	541.846	130.213	177.86	208.546	541.846	207.092	164.37		597	674.85	176.93	493.588	201.806	211.067	219.362	463.041	529.182
5420474	NR_024392.1	Homo sapiens heat shock 27kDa protein-like 2 pseudogene (HSPBL2), non-coding RNA.	HSPBL2	704	489.8	314.357	783.447	283.842	410.78	362.454	783.447	374.332	422.692		369	333.743	614.843	666.268	389.948	534.843	533.306	881.193	340.018
6450435	XM_945176.1	PREDICTED: Homo sapiens hypothetical protein LOC652054 (LOC652054), mRNA.	LOC652054	98	98.87	101.317	99.6343	102.183	95.565	98.746	99.6343	96.686	101.345		101	109.447	95.7467	98.39	92.818	98.8767	96.146	94.9857	97.136
1570273	NM_015277.3	Homo sapiens neural precursor cell expressed, developmentally down-regulated 4-like (NEDD4L), mRNA.	NEDD4L	167	159.897	150.783	237.941	254.778	303.56	323.964	237.941	373.016	265.825		161	144.523	160.3	162.544	160.798	180.387	194.606	170.551	161.222
5890220	NM_181739.1	Homo sapiens lines homolog 1 (Drosophila) (LINS1), transcript variant 2, mRNA.	LINS1	105	108.097	107.28	103.59	105.945	100.35	102.364	103.59	98.64	107.045		100	100.827	109.433	101.648	107.148	117.383	110.154	107.841	117.422
6280474	NM_000321.2	Homo sapiens retinoblastoma 1 (RB1), mRNA.	RB1	175	151.423	132.317	197.096	165.068	173.957	160.28	197.096	170.118	145.61		174	158.637	140.38	156.13	177.772	195.827	171.588	178.744	221.196
7650408	XM_002348051.1	PREDICTED: Homo sapiens defensin, beta 117 (DEFB117), mRNA.	DEFB117	93	96.93	100.16	99.4586	98.48	99.4875	96.794	99.4586	95.866	100.76		97	95.7233	95.57	97.096	96.374	98.83	101.23	98.9671	99.158
3840671	NM_152548.1	Homo sapiens family with sequence similarity 81, member B (FAM81B), mRNA.	FAM81B	112	111.987	113.377	111.414	105.773	112.905	111.184	111.414	109.182	111.698		111	106.753	107.107	99.282	114.904	118.507	113.764	108.261	110.948
7380092	NM_152403.2	Homo sapiens EGF-like, fibronectin type III and laminin G domains (EGFLAM), transcript variant 1, mRNA.	EGFLAM	90	88.8267	89.8733	92.8429	94.805	92.1675	94.468	92.8429	91.204	92.4175		93	91.92	90.52	92.62	95.006	88.61	92.796	91.8229	91.792
1230609	NM_203311.1	Homo sapiens CSAG family, member 3A (CSAG3A), mRNA.	CSAG3A	102	99.19	97.62	100.03	102.725	99.995	97.15	100.03	104.456	99.0875		103	102.01	97.73	100.366	101.144	113.8	104.862	102.039	99.998
4010095	NM_203311.1	Homo sapiens CSAG family, member 3A (CSAG3A), mRNA.	CSAG3A	98	92.5367	100.643	99.5443	98.4367	96.62	100.56	99.5443	96.036	96.425		96	95.4767	92.7633	95.806	96.944	93.9767	106.788	91.8743	96.032
7100474	NR_001295.1	Homo sapiens small nucleolar RNA, C/D box 109A (SNORD109A), small nucleolar RNA.	SNORD109A	98	95.5867	98.99	96.2043	97.375	96.6475	97.918	96.2043	92.62	99.8825		98	99.1667	92.4967	99.656	92.746	98.7233	97.37	96.46	98.102
1030681	AA482005	zu98b06.s1 NCI_CGAP_GCB1 Homo sapiens cDNA clone IMAGE:746003 3, mRNA sequence		101	102.9	102.633	104.573	100.22	102.12	103.838	104.573	103.186	99.2475		103	107.233	99.0933	102.182	102.076	99.3867	98.458	104.02	104.366
6550333	NM_006564.1	Homo sapiens chemokine (C-X-C motif) receptor 6 (CXCR6), mRNA.	CXCR6	91	92.5033	92.8567	92.1486	91.27	92.355	89.142	92.1486	92.238	89.695		94	93.7267	92.12	92.376	90.104	91.09	92.418	92.6429	90.622
5810750	NM_032783.3	Homo sapiens carbonyl reductase 4 (CBR4), mRNA.	CBR4	189	208.207	234.86	222.454	263.483	280.132	255.488	222.454	226.98	250		288	305.31	310.823	365.248	376.972	487.047	330.49	315.341	332.268
5570520	NM_004165.1	Homo sapiens Ras-related associated with diabetes (RRAD), mRNA.	RRAD	112	101.387	110.8	114.696	102.335	102.99	104.602	114.696	101.782	109.472		99	98.85	104.787	106.564	99.464	108.07	104.668	189.041	107.858
7200639	NM_004165.1	Homo sapiens Ras-related associated with diabetes (RRAD), mRNA.	RRAD	104	99.4033	103.347	113.626	99.7267	101.933	108.524	113.626	100.276	102.927		101	104.52	98.2033	99.906	101.732	109.62	109.502	157.13	99.176
1260605	NM_000503.3	Homo sapiens eyes absent homolog 1 (Drosophila) (EYA1), transcript variant 3, mRNA.	EYA1	91	93.3633	94.8233	93.8786	91.9217	91.0775	93.316	93.8786	94.78	93.36		96	96.2867	92.3633	96.654	97.348	92.2967	91.728	96.2471	93.446
4180279	NM_199003.1	Homo sapiens THAP domain containing, apoptosis associated protein 1 (THAP1), transcript variant 2, mRNA.	THAP1	107	118.04	120.34	121.077	117.558	110.77	104.15	121.077	103.058	107.565		96	108.363	107.527	104.09	101.868	109.23	101.164	105.396	95.456
3800575	NM_182779.3	Homo sapiens dishevelled, dsh homolog 1 (Drosophila) (DVL1), transcript variant 3, mRNA.	DVL1	113	117.913	126.727	111.376	119.365	114.312	107.71	111.376	109.002	111.225		102	111.003	117.07	113.866	114.79	109.97	111.764	109.947	112.032
5960609	NM_182779.3	Homo sapiens dishevelled, dsh homolog 1 (Drosophila) (DVL1), transcript variant 3, mRNA.	DVL1	128	126.01	133.43	128.661	126.262	121.657	121.888	128.661	130.7	124.433		128	128.393	132.917	119.386	128.836	111.977	123.714	121.804	140.82
380072	XM_933228.1	PREDICTED: Homo sapiens hypothetical protein LOC645871 (LOC645871), mRNA.	LOC645871	102	100.78	100.483	101.079	100.855	100.242	100.572	101.079	101.496	106.71		102	99.4933	99.5033	100.624	104.464	98.23	97.482	100.041	103.788
5670291	NM_014512.1	Homo sapiens killer cell immunoglobulin-like receptor, two domains, short cytoplasmic tail, 1 (KIR2DS1), mRNA.	KIR2DS1	97	98.6	103.597	101.734	99.9633	98.9	101.21	101.734	99.828	98.78		104	102.79	97.4967	99.804	103.854	100.033	103.984	99.4757	98.77
580386	NM_138408.2	Homo sapiens general transcription factor IIIC, polypeptide 6, alpha 35kDa (GTF3C6), mRNA.	GTF3C6	89	93.8867	90.1867	90.8757	93.0817	90.3125	94.5	90.8757	90.452	91.4775		94	94.99	92.78	99.45	92.886	92.7333	95.86	91.9314	90.812
4200110	NM_138408.2	Homo sapiens general transcription factor IIIC, polypeptide 6, alpha 35kDa (GTF3C6), mRNA.	GTF3C6	302	277.24	268.417	471.773	417.35	328.553	345.752	471.773	315.046	335.347		379	342.72	287.29	408.552	308.748	419.673	290.218	463.849	322.204
870575	NM_022062.2	Homo sapiens PBX/knotted 1 homeobox 2 (PKNOX2), mRNA.	PKNOX2	233	129.53	253.26	326.166	152.482	293.048	266.924	326.166	319.888	285.627		128	99.9333	151.84	192.27	156.556	157.15	312.792	222.63	172.87
150482	NM_032539.2	Homo sapiens SLIT and NTRK-like family, member 2 (SLITRK2), mRNA.	SLITRK2	104	99.6333	107.037	102.907	99.945	100.23	101.082	102.907	101.602	101.257		107	100.257	104.817	103.218	107.702	107.787	104.194	102.284	104.766
1660725	NR_024060.1	Homo sapiens family with sequence similarity 27, member A (FAM27A), non-coding RNA.	FAM27A	101	100.867	102.303	102.584	102.2	102.97	108.084	102.584	103.144	100.58		109	107.15	101.9	101.018	101.394	109.53	103.086	102.739	101.154
7160504	NM_002081.1	Homo sapiens glypican 1 (GPC1), mRNA.	GPC1	501	216.24	308.117	239.566	197.812	215.608	216.24	239.566	193.28	182.868		265	246.367	543.987	271.266	277.706	159.287	315.614	355.613	331.96
4570270	NM_001005517.1	Homo sapiens olfactory receptor, family 5, subfamily K, member 4 (OR5K4), mRNA.	OR5K4	94	96.5833	96.99	96.5371	95.0167	91.815	94.458	96.5371	97.782	95.94		103	93.0867	97.5833	94.718	98.872	92.8567	98.95	94.7071	96.142
6840044	NM_004176.3	Homo sapiens sterol regulatory element binding transcription factor 1 (SREBF1), transcript variant 2, mRNA.	SREBF1	151	127.337	115.323	123.863	124.813	129.112	138.658	123.863	104.954	128.235		756	824.447	107.367	427.54	141.568	137.45	155.592	404.087	575.078
4490561	AI302557	qn52b08.x1 NCI_CGAP_Kid5 Homo sapiens cDNA clone IMAGE:1901847 3, mRNA sequence		107	101.207	98.25	99.4557	104.693	106.71	105.248	99.4557	111.778	100.45		103	103.86	98.73	101.878	100.138	101.123	97.488	102.784	97.556
5820500	NM_024319.2	Homo sapiens chromosome 1 open reading frame 35 (C1orf35), mRNA.	C1orf35	215	182.397	257.247	227.216	226.303	239.283	264.606	227.216	213.752	221.202		216	190.803	233.59	204.254	208.736	185.903	221.466	197.041	245.518
1740131	NM_017545.2	Homo sapiens hydroxyacid oxidase (glycolate oxidase) 1 (HAO1), mRNA.	HAO1	99	105	102.617	97.82	103.433	100.108	97.764	97.82	97.892	102.875		102	101.03	100.213	99.93	102.122	104.957	100.054	98.2286	101.37
7610403	NM_017545.2	Homo sapiens hydroxyacid oxidase (glycolate oxidase) 1 (HAO1), mRNA.	HAO1	96	102.173	96.2533	101.319	99.2933	99.815	101.052	101.319	99.626	99.945		98	95.49	108.203	98.41	100.726	104.807	101.2	97.2714	97.306
650129	BX093310	BX093310 NCI_CGAP_GC4 Homo sapiens cDNA clone IMAGp998F143166 ; IMAGE:1257997, mRNA sequence		113	107.63	111.373	106.894	101.617	109.46	109.762	106.894	106.032	112.505		114	107.097	115.99	102.566	103.31	106.46	99.83	106.973	123.972
4390661	NM_175066.2	Homo sapiens DEAD (Asp-Glu-Ala-Asp) box polypeptide 51 (DDX51), mRNA.	DDX51	1025	1795.93	1501.97	1273.38	1327.79	1681.97	1063.12	1273.38	1251.22	982.885		246	340.46	460.35	566.036	479.602	993.373	730.382	639.731	425.856
7160180	NM_006002.3	Homo sapiens ubiquitin carboxyl-terminal esterase L3 (ubiquitin thiolesterase) (UCHL3), mRNA.	UCHL3	610	374.98	209.903	996.254	505.643	525.543	576.048	996.254	597.806	755.562		838	892.637	266.883	666.114	529.33	662.767	512.63	659.081	913.596
360551	NR_002730.2	Homo sapiens bromodomain containing 7 pseudogene 3 (BRD7P3), non-coding RNA.	BRD7P3	109	106.867	106.053	109.529	109.77	106.835	110.79	109.529	110.34	107.532		117	108.773	106.993	110.91	109.658	108.887	109.22	108.706	113.956
3290437	NM_152590.1	Homo sapiens intermediate filament tail domain containing 1 (IFLTD1), mRNA.	IFLTD1	100	96.9133	104.237	99.0171	100.828	95.76	98.854	99.0171	102.824	99.7575		101	102.027	102.683	102.578	103.34	96.5433	99.502	104.709	99.3
830519	NM_000564.2	Homo sapiens interleukin 5 receptor, alpha (IL5RA), transcript variant 1, mRNA.	IL5RA	135	121.567	129.803	125.139	125.655	128.785	125.5	125.139	125.276	126.375		179	125.51	138.807	132.11	129.176	137.003	119.278	137.207	141.614
2000162	NM_130848.2	Homo sapiens chromosome 5 open reading frame 20 (C5orf20), mRNA.	C5orf20	106	105.707	101.797	107.474	108.345	105.11	105.21	107.474	109.842	104.963		104	108.883	104.593	104.258	109.162	111.89	107.316	106.403	111.556
6620253	XM_929610.2	PREDICTED: Homo sapiens similar to proline-rich glycoprotein (sgp158) (LOC646667), mRNA.	LOC646667	99	98.5367	100.043	101.953	101.112	98.97	115.81	101.953	102.16	104.898		103	103.267	102.86	99.338	98.01	105.647	98.706	100.206	99.814
5340273	NM_201550.2	Homo sapiens leucine rich repeat containing 10 (LRRC10), mRNA.	LRRC10	103	105.597	105.767	106.987	105.655	105.487	107.156	106.987	106.108	105.612		101	104.403	105.64	103.762	107.79	102.2	105.44	98.8957	104.976
4610162	NM_005054.1	Homo sapiens RAN binding protein 2-like 1 (RANBP2L1), transcript variant 1, mRNA.	RANBP2L1	104	101.363	105.263	108.05	107.468	102.138	106.714	108.05	102.798	104.58		101	108.197	105.003	103.462	108.898	106.887	103.62	103.369	104.958
240397	AK022085	Homo sapiens cDNA FLJ12023 fis, clone HEMBB1001785		123	120.12	112.413	111.556	116.618	129.368	130.442	111.556	130.688	122.597		102	117.513	101.877	102.87	112.132	108.923	118.542	111.189	102.024
780451	XM_001724220.1	PREDICTED: Homo sapiens hypothetical protein LOC100132202 (LOC100132202), mRNA.	LOC100132202	96	93.3067	88.5567	97.1286	96.4533	98.37	95.218	97.1286	93.568	93.2525		91	91.5833	99.0333	97.454	93.618	98.3233	95.276	95.2771	94.538
5490619	NM_021954.3	Homo sapiens gap junction protein, alpha 3, 46kDa (GJA3), mRNA.	GJA3	100	92.2567	92.9667	94.6743	92.4967	92.5675	95.552	94.6743	93	93.775		96	93.0067	92.9867	96.69	95.324	94.8567	93.546	94.2843	95.802
1580128	NM_021954.3	Homo sapiens gap junction protein, alpha 3, 46kDa (GJA3), mRNA.	GJA3	107	105.007	107.807	106.966	106.127	103.278	108.37	106.966	102.976	103.752		104	96.0667	102.693	103.484	101.61	102.877	101.342	99.44	104.408
4590577	NM_016529.4	Homo sapiens ATPase, aminophospholipid transporter-like, class I, type 8A, member 2 (ATP8A2), mRNA.	ATP8A2	107	101.433	107.603	104.33	102.372	106.722	109.198	104.33	104.966	102.875		110	103.677	104.83	108.262	110.174	109.903	108.594	106.844	109.878
6020692	AV737943	AV737943 CB Homo sapiens cDNA clone CBDAEG06 5, mRNA sequence		871	993.837	1068.09	1151.35	820.953	903.358	580.754	1151.35	1373.37	848.295		449	655.64	874.14	828.87	518.172	502.373	525.47	991.643	718.636
1030427	NM_001014838.1	Homo sapiens cutA divalent cation tolerance homolog (E. coli) (CUTA), transcript variant 4, mRNA.	CUTA	3567	2779.19	1767.4	3223.7	4232.06	4195.06	4264.09	3223.7	3445.07	4365.84		4252	2717.01	1583.27	3479.63	5018.35	3845.95	4165.2	3018.24	4018.09
5130070	XM_933934.1	PREDICTED: Homo sapiens KIAA1751, transcript variant 2 (KIAA1751), mRNA.	KIAA1751	108	102.78	102.857	99.4943	102.43	105.635	104.864	99.4943	99.744	105.755		102	108.353	97.1433	103.688	100.924	106.18	105.962	102.134	98.828
6590408	NR_002564.1	Homo sapiens small nucleolar RNA, C/D box 26 (SNORD26), small nucleolar RNA.	SNORD26	97	98.3833	100.233	100.149	99.25	96.4425	103.424	100.149	101.636	100.25		103	98.5267	100.033	101.304	96.172	99.2567	102.98	98.4457	100.374
2370088	NM_052962.2	Homo sapiens interleukin 22 receptor, alpha 2 (IL22RA2), transcript variant 1, mRNA.	IL22RA2	99	95.18	99.0767	101.867	98.1633	97.3775	98.938	101.867	100.798	102.277		101	103.153	104.91	96.388	99.124	99.5167	104.852	99.0414	101.588
6550068	NM_052962.2	Homo sapiens interleukin 22 receptor, alpha 2 (IL22RA2), transcript variant 1, mRNA.	IL22RA2	103	98.1	92.7467	101.561	99.8617	96.745	100.554	101.561	96.63	99.005		106	104.363	99.6633	97.032	99.21	96.4367	102.602	96.5643	99.728
1070180	NR_024249.1	Homo sapiens family with sequence similarity 86, member A pseudogene (LOC645332), non-coding RNA.	LOC645332	167	169.82	212.943	158.494	152.788	157.218	146.564	158.494	154.118	151.392		189	171.773	185.723	167.618	165.762	158.323	161.932	185.933	196.268
1850435	NM_152312.3	Homo sapiens glycosyltransferase-like 1B (GYLTL1B), mRNA.	GYLTL1B	110	103.087	98.5567	103.08	104.418	98.325	105.22	103.08	106.78	108.155		104	99.2467	98.63	102.204	109.246	109.693	100.986	105.124	105.234
2570768	NM_198205.1	Homo sapiens MAX-like protein X (MLX), transcript variant 1, mRNA.	MLX	106	110.387	106.95	115.067	108.79	105.53	102.924	115.067	106.76	107.035		109	119.157	106.203	113.912	107.602	115.89	104.22	106.92	113.534
4810519	AK127956	Homo sapiens cDNA FLJ46067 fis, clone TESOP2002110		105	103.093	103.04	100.139	102.532	108.545	104.256	100.139	105.106	106.933		105	110.867	103.28	105.208	106.19	104.017	105.722	105.034	105.826
6200195	NM_052844.3	Homo sapiens WD repeat domain 34 (WDR34), mRNA.	WDR34	268	209.43	266.07	156.833	188.465	224.473	196.68	156.833	182.778	156.627		146	127.04	170.627	136.562	156.108	162.06	173.298	160.157	135.03
6020358	NM_001006606.1	Homo sapiens hypothetical LOC388882 (LOC388882), mRNA.	LOC388882	99	102.52	95.3133	99.0314	100.003	100.588	96.902	99.0314	99.586	102.438		115	101.227	101.03	98.076	137.15	100.003	113.682	99.4557	101.91
4260382	XM_940790.1	PREDICTED: Homo sapiens hypothetical protein LOC651609 (LOC651609), mRNA.	LOC651609	102	98.8667	97.8267	101.566	102.303	103.817	104.812	101.566	102.198	103.672		99	106.443	99.7933	103.232	102.498	101.81	102.506	106.421	101.436
2360246	NM_002836.2	Homo sapiens protein tyrosine phosphatase, receptor type, A (PTPRA), transcript variant 1, mRNA.	PTPRA	162	166.487	160.607	162.88	183.05	185.838	191.122	162.88	202.072	178.115		199	200.587	174.027	176.86	211.442	198.27	199.486	173.767	207.576
2140088	XM_933749.1	PREDICTED: Homo sapiens myosin VB, transcript variant 3 (MYO5B), mRNA.	MYO5B	108	104.647	101.757	98.4214	99.7217	101.532	105.978	98.4214	101.648	101.692		106	105.34	106.65	101.884	103.678	111.1	105.612	106.871	105.02
5960014	NM_052849.2	Homo sapiens chromosome 15 open reading frame 57 (C15orf57), transcript variant 2, mRNA.	C15orf57	552	615.077	482.16	507.294	605.985	596.497	690.342	507.294	515.08	711.388		733	704.22	803.437	539.294	771.22	672.483	848.218	689.581	868.628
1410722	XM_930030.1	PREDICTED: Homo sapiens hypothetical protein LOC152084 (LOC152084), mRNA.	LOC152084	96	103.45	103.797	102.086	98.99	106.45	100.726	102.086	99.544	98.195		99	98.3433	102.767	99.75	98	106.78	100.63	103.729	98.016
5290112	XM_001726297.1	PREDICTED: Homo sapiens hypothetical LOC100129413 (LOC100129413), mRNA.	LOC100129413	97	94.6333	100.5	98.2486	97.9367	96.11	96.922	98.2486	99.826	101.108		99	93.5367	104.403	99.18	99.702	99.8233	97.862	95.1471	101.012
5360491	BX111977	BX111977 Soares_fetal_heart_NbHH19W Homo sapiens cDNA clone IMAGp998E15839, mRNA sequence		99	100.77	105.703	102.294	105.207	107.51	105.592	102.294	103.554	101.785		105	106.5	102.76	98.604	105.34	100.223	105.15	100.957	103.906
4730369	NM_001731.1	Homo sapiens B-cell translocation gene 1, anti-proliferative (BTG1), mRNA.	BTG1	2631	3488.51	7123.04	1739.73	3915.17	3615.55	3851.1	1739.73	3271.06	2204.54		3211	5053.8	8088.05	3886.48	3459.13	4390.99	3094.44	3266.34	2553.59
2940075	NM_018571.5	Homo sapiens STE20-related kinase adaptor beta (STRADB), mRNA.	STRADB	329	341.543	418.05	411.179	437.662	482.562	584.544	411.179	608.088	762.602		680	550.24	223.093	425.462	194.2	279.767	277.818	503.709	952.546
5080632	NM_018693.2	Homo sapiens F-box protein 11 (FBXO11), transcript variant 2, mRNA.	FBXO11	130	125.403	123.013	150.337	133.783	132.26	130.138	150.337	151.124	169.993		136	136.21	113.897	132.708	133.358	141.257	139.22	132.784	150.054
290037	NM_018693.2	Homo sapiens F-box protein 11 (FBXO11), transcript variant 2, mRNA.	FBXO11	126	113.52	119.133	130.357	124.927	120.823	124.724	130.357	124.79	137.585		104	111.26	107.343	116.764	99.05	114.62	105.286	117.347	110.93
2710441	XM_926409.1	PREDICTED: Homo sapiens hypothetical protein LOC643040 (LOC643040), mRNA.	LOC643040	106	104.327	105.49	109.154	102.975	103.787	104.632	109.154	102.742	105.1		107	101.133	98.2533	103.546	103.726	109.113	102.824	102.31	98.026
6420035	NM_001566.1	Homo sapiens inositol polyphosphate-4-phosphatase, type I, 107kDa (INPP4A), transcript variant b, mRNA.	INPP4A	95	95.56	93.1267	97.3686	97.7883	90.2325	95.398	97.3686	95.278	97.1925		96	94.0033	94.0133	96.808	95.026	96.5767	94.208	97.9257	97.686
3170491	NM_006810.2	Homo sapiens protein disulfide isomerase family A, member 5 (PDIA5), mRNA.	PDIA5	712	390.83	508.667	982.481	356.905	405.91	488.738	982.481	1296.1	1236.3		304	167.767	552.987	474.986	299.992	340.687	507.948	726.194	220.766
3060040	NM_002568.3	Homo sapiens poly(A) binding protein, cytoplasmic 1 (PABPC1), mRNA.	PABPC1	1527	1681.93	1569	1901.67	2536.5	1162.41	691.142	1901.67	1535.74	1575.11		260	1101.4	502.58	604.12	323.976	418.127	399.044	969.023	464.652
780100	NM_000131.3	Homo sapiens coagulation factor VII (serum prothrombin conversion accelerator) (F7), transcript variant 1, mRNA.	F7	98	97.8867	91.98	92.9986	95.5783	92.3725	92.906	92.9986	92.826	92.3225		92	91.2633	92.14	91.13	93.184	88.9633	91.584	89.0586	96.052
3190280	NM_000131.3	Homo sapiens coagulation factor VII (serum prothrombin conversion accelerator) (F7), transcript variant 1, mRNA.	F7	114	107.283	111.34	108.786	110.782	109.407	108.598	108.786	109.4	101.83		121	105.897	103.57	110.704	108.386	107.603	108.818	107.417	105.254
6650170	NM_000131.3	Homo sapiens coagulation factor VII (serum prothrombin conversion accelerator) (F7), transcript variant 1, mRNA.	F7	106	109.303	107.843	107.199	108.338	108.425	106.914	107.199	104.918	108.008		109	107.507	107.54	103.068	108.088	103.637	105.87	108.924	108.308
5310176	XM_929213.1	PREDICTED: Homo sapiens hypothetical protein LOC643799 (LOC643799), mRNA.	LOC643799	98	98.0867	96.79	100.09	99.37	100.955	96.332	100.09	101.702	102.235		97	103.427	99.7067	96.634	100.062	92.17	100.418	100.117	97.504
4250341	XM_939236.2	PREDICTED: Homo sapiens similar to hCG1812818 (LOC650155), mRNA.	LOC650155	111	124.677	122.943	117.553	120.222	119.765	117.854	117.553	126.266	119.725		107	112.76	114.637	111.006	118.448	125.203	115.64	110.836	112.604
6370494	NM_015636.3	Homo sapiens eukaryotic translation initiation factor 2B, subunit 4 delta, 67kDa (EIF2B4), transcript variant 3, mRNA.	EIF2B4	942	868.43	591.423	897.786	1095.31	1170.01	1220.53	897.786	833.976	921.148		899	926.66	827.563	886.726	1150.4	1158.21	1075.24	904.32	950.84
670594	NM_000063.3	Homo sapiens complement component 2 (C2), mRNA.	C2	108	163.03	111.42	103.893	108.02	107.615	108.754	103.893	145.458	111.657		113	123.62	107.407	105.424	109.282	107.593	108.296	111.08	113.61
6130110	XM_172860.4	PREDICTED: Homo sapiens hypothetical LOC255649 (LOC255649), mRNA.	LOC255649	98	108.467	99.4667	100.104	100.08	106.335	102.814	100.104	103.104	100.775		101	100.4	98.4	102.886	103.49	97.1633	101.264	104.723	103.056
6060433	NM_001006944.1	Homo sapiens ribosomal protein S6 kinase, 90kDa, polypeptide 4 (RPS6KA4), transcript variant 2, mRNA.	RPS6KA4	587	387.08	556.703	486.617	313.387	338.21	339.984	486.617	427.564	372.148		340	446.557	399.303	390.73	312.378	264.263	376.256	414.479	447.36
4780609	NM_000741.2	Homo sapiens cholinergic receptor, muscarinic 4 (CHRM4), mRNA.	CHRM4	102	104.803	99.6633	98.6429	99.78	100.45	105.41	98.6429	102.454	97.885		102	100.5	97.48	99.822	103.822	103.28	104.746	102.444	97.624
610364	XM_001720206.1	PREDICTED: Homo sapiens hypothetical LOC644079 (LOC644079), mRNA.	LOC644079	100	105.847	101.207	101.664	97.7983	103.507	98.606	101.664	99.27	102.3		106	99.16	98.3567	99.44	99.378	100.57	97.038	101.966	97.9
7150537	NM_178026.2	Homo sapiens gamma-glutamyltransferase 7 (GGT7), mRNA.	GGT7	107	111.217	104.933	104.763	106.448	115.232	115.912	104.763	120.61	128.528		101	99.3	102.637	102.46	104.68	126.49	106.764	108.733	106.642
2140725	XM_939090.1	PREDICTED: Homo sapiens chromosome X open reading frame 48 (CXorf48), mRNA.	CXorf48	121	111.663	115.14	113.82	108.238	102.825	119.26	113.82	113.97	112.28		122	114.85	116.313	112.402	114.184	113.257	111.346	115.727	114.318
6620431	NM_152237.1	Homo sapiens growth arrest-specific 2 like 1 (GAS2L1), transcript variant 3, mRNA.	GAS2L1	106	98.3067	110.29	105.746	102.688	100.405	102.632	105.746	103.24	103.892		105	109.283	102.42	106.002	104.704	102.07	103.73	102.487	105.218
610537	NM_058184.1	Homo sapiens chromosome 21 open reading frame 42 (C21orf42), mRNA.	C21orf42	107	95.4633	101.653	103.019	103.453	99.845	99.95	103.019	103.976	104.805		95	96.4667	106.043	108.154	102.59	107.01	101.534	103.916	107.868
4780347	NM_207338.2	Homo sapiens lactase-like (LCTL), mRNA.	LCTL	97	100.127	94.9833	100.794	97.0417	100.965	96.682	100.794	96.362	99.3775		97	100.817	97.2533	101.088	98.046	95.6733	96.434	96.8914	98.344
4590086	XM_927073.1	PREDICTED: Homo sapiens similar to Contactin-associated protein-like 3 precursor (Cell recognition molecule Caspr3) (LOC643792), mRNA.	LOC643792	112	104.613	107.033	111.427	106.187	107.78	108.392	111.427	110.112	114.04		111	109.507	112.603	104.266	108.844	108.123	106.944	108.604	116.042
5090468	XM_932872.1	PREDICTED: Homo sapiens hypothetical protein LOC645396 (LOC645396), mRNA.	LOC645396	99	98.16	99.3333	100.107	99.0517	101.74	100.468	100.107	98.746	102.957		101	94.61	96.7533	99.666	97.186	92.81	98.188	103.551	96.922
670136	NM_001004322.1	Homo sapiens FLJ38717 protein (FLJ38717), mRNA.	FLJ38717	207	278.327	140.843	159.317	179.308	230.882	215.478	159.317	221.484	233.913		153	135.903	127.087	156.21	149.21	178.947	194.558	164.459	163.814
5340703	NM_016618.1	Homo sapiens lysine-rich coiled-coil 1 (KRCC1), mRNA.	KRCC1	199	261.05	215.463	237.674	218.093	168.245	148.158	237.674	187.292	185.623		128	177.153	169.397	205.908	144.482	182.667	148.134	222.946	147.108
2370538	NM_016618.1	Homo sapiens lysine-rich coiled-coil 1 (KRCC1), mRNA.	KRCC1	530	523.247	468.38	585.067	478.718	433.14	364.054	585.067	454.842	408.69		421	410.713	357.963	481.686	299.31	420.14	378.018	483.95	325.308
430431	NM_004240.2	Homo sapiens thyroid hormone receptor interactor 10 (TRIP10), mRNA.	TRIP10	204	330.857	298.21	220.434	361.978	302.007	279.586	220.434	232.082	225.375		130	134.383	239.69	222.71	268.04	313.353	277.326	200.15	176.624
1090056	NM_033642.1	Homo sapiens fibroblast growth factor 13 (FGF13), transcript variant 1B, mRNA.	FGF13	93	101.677	91.4667	94.0814	94.965	93.35	95.524	94.0814	96.142	96.735		100	94.24	97.84	93.904	92.186	89.85	93.998	94.5143	98.998
4830239	NM_002221.2	Homo sapiens inositol 1,4,5-trisphosphate 3-kinase B (ITPKB), mRNA.	ITPKB	138	141.413	121.113	119.149	152.982	213.053	215.328	119.149	245.15	205.627		279	232.59	151.477	228.648	153.332	132.803	167.434	210.607	245.174
4900575	NM_016077.3	Homo sapiens peptidyl-tRNA hydrolase 2 (PTRH2), nuclear gene encoding mitochondrial protein, mRNA.	PTRH2	537	511.387	875.097	729.359	696.015	571.133	751.302	729.359	574.194	820.64		927	1101.52	803.517	710.806	646.428	670.767	569.218	653.333	1218.25
3140221	XM_926628.1	PREDICTED: Homo sapiens hypothetical protein LOC643266 (LOC643266), mRNA.	LOC643266	102	101.57	102.86	103.817	100.007	102.395	100.936	103.817	101.366	97.7575		103	102.45	100.727	101.078	102.338	104.303	103.99	101.576	101.528
10358	NM_001030288.1	Homo sapiens sialophorin (SPN), transcript variant 1, mRNA.	SPN	132	163.377	142.933	139.789	142.978	149.075	128.23	139.789	130.166	127.655		102	108.207	114.11	120.376	119.442	138.46	132.138	117.167	109.92
4220373	NM_001030288.1	Homo sapiens sialophorin (SPN), transcript variant 1, mRNA.	SPN	98	100.95	98.7967	97.5514	95.6533	99.335	97.064	97.5514	93.052	100.76		104	99.55	101.817	96.842	97.34	101.62	96.588	97.7471	95.144
6960670	XM_935723.1	PREDICTED: Homo sapiens hypothetical protein LOC641957 (LOC641957), mRNA.	LOC641957	99	94.01	92.92	98.9743	100.148	92.85	99.652	98.9743	99.658	99.3825		103	105.167	109.017	98.484	100.328	96.17	99.564	99.7843	101.702
1430164	XM_930130.1	PREDICTED: Homo sapiens similar to zinc finger protein 469 (LOC644962), mRNA.	LOC644962	94	100.237	97.2133	98.2186	99.99	101.732	105.36	98.2186	103.17	105.67		104	100.657	99.4967	104.244	101.744	101.147	99.002	102.411	100.656
4850546	NR_024281.1	Homo sapiens hypothetical LOC157627 (LOC157627), non-coding RNA.	LOC157627	98	96.5133	95.2567	97.7114	95.8383	95.1125	95.764	97.7114	100.188	92.605		103	99.9867	97.8133	99.494	95.286	102.073	97.798	97.5814	95.148
1170730	NM_078471.3	Homo sapiens myosin XVIIIA (MYO18A), transcript variant 1, mRNA.	MYO18A	118	104.173	106.35	106.311	123.995	119.572	132.578	106.311	110.3	108.14		103	94.5967	108.167	112.638	133.308	120	134.986	108.399	94.464
270093	NM_078471.3	Homo sapiens myosin XVIIIA (MYO18A), transcript variant 1, mRNA.	MYO18A	138	127.617	124.887	141.8	162.702	142.045	137.746	141.8	132.42	126.157		107	113.673	131.11	126.332	135.588	144.573	149.276	128.939	103.692
360441	XM_930958.1	PREDICTED: Homo sapiens hypothetical LOC642622 (LOC642622), mRNA.	LOC642622	101	102.363	101.247	103.337	99.0717	106.098	104.284	103.337	104.824	105.815		103	102.493	109.74	104.492	105.992	104.643	102.338	105.123	103.116
2600709	XM_935579.1	PREDICTED: Homo sapiens hypothetical protein LOC641834 (LOC641834), mRNA.	LOC641834	106	102.233	104.993	102.786	102.973	103.912	102.412	102.786	108.604	103.947		114	102.19	100.073	100.9	104.442	108.29	105.674	103.447	110.534
3780465	NM_003601.2	Homo sapiens SWI/SNF related, matrix associated, actin dependent regulator of chromatin, subfamily a, member 5 (SMARCA5), mRNA.	SMARCA5	210	213.02	200.447	275.206	257.855	187.405	178.084	275.206	187.428	195.505		142	174.703	192.617	172.786	161.934	190.673	145.404	168.99	155.836
2340445	NM_015844.1	Homo sapiens methyl-CpG binding domain protein 1 (MBD1), transcript variant 3, mRNA.	MBD1	179	175.677	192.04	195.441	201.325	206.29	245.028	195.441	173.086	174.78		187	195.427	182.817	178.13	215.484	174.05	206.908	164.094	191.778
6620288	NR_029861.1	Homo sapiens microRNA 376c (MIR376C), microRNA.	MIR376C	105	100.7	96.5933	107.234	101.945	101.023	101.766	107.234	102.18	100.933		102	100.693	99.73	102.492	102.598	101.707	103.758	103.396	104.592
2350682	NM_001004299.1	Homo sapiens FLJ43980 protein (FLJ43980), mRNA.	FLJ43980	92	92.3867	94.73	91.0214	93.0883	91.0525	90.368	91.0214	90.406	97.695		94	91.0433	87.5567	90.518	96.504	89.2967	93.87	92.2043	93.616
1940561	NM_006568.2	Homo sapiens cell growth regulator with ring finger domain 1 (CGRRF1), mRNA.	CGRRF1	311	340.857	444.9	321.323	302.047	286.315	270.592	321.323	317.142	333.428		379	376.453	413.757	296.412	345.924	338.477	285.072	313.084	374.726
3850209	XM_937862.2	PREDICTED: Homo sapiens similar to zinc finger protein 469 (LOC644962), mRNA.	LOC644962	100	91.43	98.67	96.4057	94.96	96.0475	100.324	96.4057	98.296	99.455		93	103.66	98.7233	97.662	101.344	97.9833	98.594	98.1514	95.436
4830482	XM_938356.1	PREDICTED: Homo sapiens similar to Beta-defensin 131 precursor (Beta-defensin 31) (DEFB-31) (LOC649292), mRNA.	LOC649292	99	104.733	105.03	100.683	101.742	104.1	103.988	100.683	103.336	107.162		108	104.103	106.08	105.174	101.908	101.163	99.13	101.409	108.088
4260692	NM_006735.3	Homo sapiens homeobox A2 (HOXA2), mRNA.	HOXA2	194	120.593	99.31	107.723	104.943	107.965	111.67	107.723	105.958	441.72		148	113.66	99.9033	109.458	107.244	107.107	107.538	103.141	208.646
2060471	NM_006735.3	Homo sapiens homeobox A2 (HOXA2), mRNA.	HOXA2	165	121.073	98.64	101.274	98.9367	106.093	101.694	101.274	103.956	320.587		124	103.947	98.29	103.328	104.976	107.887	104.504	103.009	139.368
5900685	NM_176801.1	Homo sapiens adducin 1 (alpha) (ADD1), transcript variant 4, mRNA.	ADD1	3937	3801.73	2793.43	3126.12	4215.7	4594.33	4648.69	3126.12	3272.35	2713.26		2438	2625.09	3683.94	3462.04	3489.66	3589.45	5084.52	3009.59	2176.63
4200465	NM_001080520.1	Homo sapiens dorsal root ganglia homeobox (DRGX), mRNA.	DRGX	101	96.96	105.113	106.829	108.232	99.8025	106.922	106.829	109.43	102.795		101	102.793	102.893	103.004	105.594	106.577	103.822	104.36	105.41
2140692	XM_928363.1	PREDICTED: Homo sapiens similar to ectonucleoside triphosphate diphosphohydrolase 6 (putative function) (LOC653605), mRNA.	LOC653605	106	95.55	103.617	101.274	99.9333	99.2575	104.672	101.274	105.95	102.34		97	99.7167	97.1233	103.976	102.148	100.513	99.784	101.626	99.996
4890392	DB341223	DB341223 TESTI4 Homo sapiens cDNA clone TESTI4035696 3, mRNA sequence		106	97.7667	103.403	100.05	104.203	104.297	101.954	100.05	102.65	103.71		104	103.79	107.69	106.202	102.018	97.49	95.348	100.64	103.194
2120600	NM_198904.1	Homo sapiens gamma-aminobutyric acid (GABA) A receptor, gamma 2 (GABRG2), transcript variant 1, mRNA.	GABRG2	103	103.013	100.9	101.321	100.34	95.6925	102.88	101.321	103.542	98.585		98	107.28	104.677	100.444	99.614	98.53	98.354	100.834	102.046
2630619	NM_019592.5	Homo sapiens ring finger protein 20 (RNF20), mRNA.	RNF20	536	446.823	381.733	510.079	485.793	531.288	397.55	510.079	445.052	452.745		224	327.743	447.783	483.91	369.266	409.263	430.218	442.934	279.968
5080044	NM_001248.1	Homo sapiens ectonucleoside triphosphate diphosphohydrolase 3 (ENTPD3), mRNA.	ENTPD3	101	99.2367	105.297	103.6	99.3017	104.99	104.198	103.6	101.448	99.4825		101	95.7067	101.58	98.212	94.984	98.47	104.54	99.4586	100.178
4850504	NM_001248.1	Homo sapiens ectonucleoside triphosphate diphosphohydrolase 3 (ENTPD3), mRNA.	ENTPD3	221	228.06	195.277	196.644	155.738	170.875	190.018	196.644	226.796	239.53		385	279.987	220.513	213.232	201.488	207.363	201.52	237.894	312.846
6900682	NM_007073.3	Homo sapiens blood vessel epicardial substance (BVES), transcript variant 4, mRNA.	BVES	93	94.25	95.28	93.7029	93.0317	94.3975	93.046	93.7029	96.468	96.1975		95	92.1367	92.42	93.71	94.424	94.87	95.8	95.2957	93.432
5900458	NM_001005165.1	Homo sapiens olfactory receptor, family 52, subfamily E, member 4 (OR52E4), mRNA.	OR52E4	96	93.21	88.3233	93.1114	93.4817	92.885	94.248	93.1114	92.938	90.7175		96	89.7967	91.9	92.272	95.694	95.94	95.294	95.3586	92.728
3450114	XM_001130258.1	PREDICTED: Homo sapiens family with sequence similarity 69, member B (FAM69B), mRNA.	FAM69B	99	95.9067	283.32	116.479	219.968	389.105	366.092	116.479	497.596	419.178		98	93.4733	251.35	96.454	268.364	177.97	241.072	179.157	236.292
4290152	XM_001130258.1	PREDICTED: Homo sapiens family with sequence similarity 69, member B (FAM69B), mRNA.	FAM69B	102	97.1733	111.55	98.4157	99.925	101.59	103.73	98.4157	106.174	103.077		94	96.17	100.113	90.186	98.392	103.543	98.782	99.5071	100.026
3420246	XM_001716940.1	PREDICTED: Homo sapiens claudin-24-like (CLDN24), mRNA.	CLDN24	98	98.3033	101.497	102.587	100.597	102.825	103.262	102.587	107.812	99.985		102	108.68	100.013	104.968	98.73	99.9367	100.3	101.613	105.454
5340093	XM_001716940.1	PREDICTED: Homo sapiens claudin-24-like (CLDN24), mRNA.	CLDN24	97	103.747	104.087	96.9471	100.143	100.487	103.058	96.9471	99.672	104.735		97	100.31	101.46	98.274	101.88	97.48	99.8	100.249	103.256
6550292	NM_014276.2	Homo sapiens recombination signal binding protein for immunoglobulin kappa J region-like (RBPJL), mRNA.	RBPJL	111	109.967	114.277	106.923	113.943	112.375	112.326	106.923	114.856	114.047		115	113.45	110.697	109.788	112.57	106.9	115.09	117.007	110.746
7330097	NM_001112.2	Homo sapiens adenosine deaminase, RNA-specific, B1 (RED1 homolog rat) (ADARB1), transcript variant 1, mRNA.	ADARB1	916	1058.46	696.757	423.624	776.335	1041.86	1094.85	423.624	328.116	515.62		665	440.23	425.557	320.42	384.566	1413.63	1273.86	429.866	417.168
2320228	NM_001112.2	Homo sapiens adenosine deaminase, RNA-specific, B1 (RED1 homolog rat) (ADARB1), transcript variant 1, mRNA.	ADARB1	114	126.093	121.19	110.513	114.802	120.112	123.28	110.513	104.86	115.487		114	106.85	109.323	109.012	106.508	146.203	128.266	106.637	106.202
6130468	XR_037031.1	PREDICTED: Homo sapiens misc_RNA (LOC100134816), miscRNA.	LOC100134816	107	110.83	106.707	113.121	110.453	109.765	115.054	113.121	115.726	113.51		107	111.273	108.9	112.326	113.402	115.637	109.758	112.929	109.446
580500	NM_013356.2	Homo sapiens solute carrier family 16, member 8 (monocarboxylic acid transporter 3) (SLC16A8), mRNA.	SLC16A8	95	109.157	93.39	92.8586	92.27	95.7575	90.634	92.8586	91.448	93.6025		99	96.89	113.327	97.708	94.784	94.4033	92.43	93.3557	95.68
4250181	NM_006544.3	Homo sapiens exocyst complex component 5 (EXOC5), mRNA.	EXOC5	173	150.72	135.573	171.819	156.77	160.72	164.364	171.819	162.592	171.545		164	170.303	158.41	154.29	177.64	153.667	167.114	164.486	155.472
1580044	NM_182625.2	Homo sapiens Gen homolog 1, endonuclease (Drosophila) (GEN1), mRNA.	GEN1	94	92.45	92.4767	93.91	90.985	94.0825	92.564	93.91	90.436	91.1225		96	91.9433	91.9933	93.612	93.666	88.5533	91.042	92.5714	93.846
2810408	NM_182625.2	Homo sapiens Gen homolog 1, endonuclease (Drosophila) (GEN1), mRNA.	GEN1	107	105.287	102.983	109.229	108.242	105.64	105.102	109.229	104.31	108.058		100	103.52	101.84	100.34	106.674	105.027	108.744	105.374	102.956
4590026	NM_000884.2	Homo sapiens IMP (inosine monophosphate) dehydrogenase 2 (IMPDH2), mRNA.	IMPDH2	2588	2993.05	3704.86	2431.19	2680.63	2972.38	3558.71	2431.19	3198.59	4123.82		1543	1847.24	1864.35	1493.68	1555.34	832.747	1401.38	1608.33	1763.86
7330338	NM_018369.1	Homo sapiens DEP domain containing 1B (DEPDC1B), mRNA.	DEPDC1B	110	101.01	120.19	107.607	113.875	115.257	118.872	107.607	112.146	117.295		101	108.61	112.567	99.678	113.754	108.213	103.666	110.017	109.494
2370441	NM_018369.1	Homo sapiens DEP domain containing 1B (DEPDC1B), mRNA.	DEPDC1B	121	102.727	112.007	102.157	117.052	112.695	109.404	102.157	101.25	101.09		94	99.4633	102.19	102.846	95.358	102.497	100.966	105.034	101.142
5390315	BC073918	Homo sapiens cDNA clone IMAGE:5169062, partial cds		112	102.533	111.56	105.463	114.657	112.84	112.096	105.463	116.56	109		105	108.923	107.69	116.494	110.38	102.617	106.824	118.887	103.934
3840278	NM_016643.1	Homo sapiens zinc finger protein 771 (ZNF771), mRNA.	ZNF771	114	113.057	121.133	118.211	124.703	123.317	122.754	118.211	123.784	123.843		584	536.64	120.367	331.314	140.494	124.94	137.264	381.826	439.274
5820035	NM_004289.5	Homo sapiens nuclear factor (erythroid-derived 2)-like 3 (NFE2L3), mRNA.	NFE2L3	124	110.957	245.89	213.806	279.922	327.12	386.024	213.806	108.138	167.252		98	104.123	126.927	118.972	162.16	197.377	170.822	106.054	109.508
7400440	CB049010	NISC_gj08b07.x1 NCI_CGAP_Pr28 Homo sapiens cDNA clone IMAGE:3270877 3, mRNA sequence		101	96.5467	99.2167	98.9229	97.4267	100.775	99.644	98.9229	105.46	101.137		93	98.4267	100.013	98.996	98.214	94.9433	100.042	97.2943	98.836
160022	XM_001717976.1	PREDICTED: Homo sapiens similar to hCG2041320 (LOC100133224), mRNA.	LOC100133224	141	116.447	141.173	134	151.833	140.912	136.448	134	140.11	129.947		136	133.043	153.287	144.226	172.22	158.22	161.972	145.079	139.21
4610747	XM_001717976.1	PREDICTED: Homo sapiens similar to hCG2041320 (LOC100133224), mRNA.	LOC100133224	103	96.8233	100.433	95.5357	97.285	101.353	96.586	95.5357	103.44	98.88		100	96.8833	92.27	99.206	98.824	100.867	100.388	94.9586	103.592
5690619	BX482494	DKFZp686C15231_r1 686 (synonym: hlcc3) Homo sapiens cDNA clone DKFZp686C15231 5, mRNA sequence		102	151.243	237.88	126.464	145.252	108.23	126.406	126.464	131.854	142.455		101	103.293	108.687	103.16	115.03	102.707	107.564	99.0671	101.144
60706	NM_001039708.1	Homo sapiens serologically defined colon cancer antigen 3 (SDCCAG3), transcript variant 3, mRNA.	SDCCAG3	253	214.527	269.89	244.013	279.74	301.1	347.242	244.013	258.116	330.587		273	326.557	273.67	271.974	283.584	264.517	258.512	289.337	405.642
7040553	NM_001039708.1	Homo sapiens serologically defined colon cancer antigen 3 (SDCCAG3), transcript variant 3, mRNA.	SDCCAG3	477	424.343	608.84	451.3	548.243	642.885	702.272	451.3	487.214	577.803		453	593.957	492.8	485.534	465.818	527.157	458.992	484.237	756.292
4210059	NM_000742.1	Homo sapiens cholinergic receptor, nicotinic, alpha 2 (neuronal) (CHRNA2), mRNA.	CHRNA2	113	115.39	114.793	117.47	115.008	115.797	117.864	117.47	124.18	116.66		121	118.883	118.88	118.04	125.44	111.65	111.14	122.51	123.706
3310161	NM_016614.2	Homo sapiens TRAF and TNF receptor associated protein (TTRAP), mRNA.	TTRAP	103	112.59	105.643	111.654	120.67	101.02	98.308	111.654	99.822	98.815		96	97.8833	99.2033	100.774	100.51	105.85	98.99	102.039	94.808
3190189	NM_016614.2	Homo sapiens TRAF and TNF receptor associated protein (TTRAP), mRNA.	TTRAP	113	108.22	111.07	116.343	119.265	110.953	108.266	116.343	115.128	110.562		101	110.78	112.12	110.808	107.936	116.71	107.552	114.496	103.954
4290402	NM_018133.2	Homo sapiens male-specific lethal 2 homolog (Drosophila) (MSL2), mRNA.	MSL2	103	101.687	98.5367	98.4186	102.145	98.335	100.038	98.4186	104.528	101.852		107	98.4	96.7733	97.966	99.842	100.517	99.36	98.7929	98.278
6520026	NM_006184.3	Homo sapiens nucleobindin 1 (NUCB1), mRNA.	NUCB1	5960	6612.31	5126.59	5816.23	6445.63	6731.18	6950.22	5816.23	8896	6318.59		4780	5379.16	6639.52	6565.47	8034.18	7503.27	10039.8	5973.26	4607.84
1660110	NM_207646.1	Homo sapiens eosinophil lysophospholipase-like (LOC400696), mRNA.	LOC400696	97	100.62	99.6433	97.4843	95.36	95.275	95.548	97.4843	95.086	96.23		105	98.0433	101.167	99.162	94.334	96.4033	99.804	99.4514	95.532
1990630	NM_021158.3	Homo sapiens tribbles homolog 3 (Drosophila) (TRIB3), mRNA.	TRIB3	3443	1733.69	4266.55	1203.58	577.948	999.555	1519.23	1203.58	397.39	743.192		1021	2476.36	866.087	575.414	1205.48	759.303	514.742	713.916	2226.39
60551	NM_181335.2	Homo sapiens Rho GTPase activating protein 8 (ARHGAP8), transcript variant 2, mRNA.	ARHGAP8	106	102.193	99.5533	103.68	106.707	105.352	110.492	103.68	99.454	100.627		107	102.113	104.337	105.902	102.23	96.5867	101.978	112.011	104.656
510164	NM_181871.2	Homo sapiens pyruvate kinase, liver and RBC (PKLR), nuclear gene encoding mitochondrial protein, transcript variant 2, mRNA.	PKLR	94	90.8467	96.8267	93.4714	89.4533	91.33	96.592	93.4714	90.554	93.5225		86	95.1067	98.79	95.704	94.92	96.0133	92.672	92.6386	96.242
5720646	NM_181871.2	Homo sapiens pyruvate kinase, liver and RBC (PKLR), nuclear gene encoding mitochondrial protein, transcript variant 2, mRNA.	PKLR	110	106.877	110.443	107.349	113.977	109.755	109.46	107.349	113.904	112.763		104	101.06	105.32	105.07	108.56	105.62	111.464	102.136	105.906
5910523	NM_006769.2	Homo sapiens LIM domain only 4 (LMO4), mRNA.	LMO4	1350	1373.6	870.28	1204.71	562.268	579.508	549.346	1204.71	1151.23	1338.06		1327	1576.98	749.947	1771.19	1392.74	565.033	850.698	1068.21	1477.14
7210450	NM_006769.2	Homo sapiens LIM domain only 4 (LMO4), mRNA.	LMO4	1928	1465.4	986.937	1473.67	821.537	686.798	571.484	1473.67	1156.31	1078.65		638	1568.89	815.167	1481.35	741.08	558.043	708.494	977.63	892.742
150343	AK095855	Homo sapiens cDNA FLJ38536 fis, clone HCHON2001200		4392	3438.07	3513.13	3130.72	4373.79	4372.38	4594.54	3130.72	4360.96	3822.81		2801	2328.18	3450.61	3010.2	3434.14	2797.35	4297.44	3604.41	2389.29
3520228	NM_001080509.1	Homo sapiens tetraspanin 11 (TSPAN11), mRNA.	TSPAN11	92	98.7833	101.233	92.3129	96.0983	99.6475	95.406	92.3129	91.582	96.66		97	90.5333	95.7167	105.248	94.826	92.2	97.604	94.3643	95.126
5050709	NM_001080509.1	Homo sapiens tetraspanin 11 (TSPAN11), mRNA.	TSPAN11	100	94.4467	98.33	99.2214	102.263	99.0575	101.136	99.2214	103.702	100.715		98	95.2667	111.6	110.654	102.682	101.127	103.038	98.1929	99.628
6940086	NM_002102.3	Homo sapiens glycophorin E (GYPE), transcript variant 1, mRNA.	GYPE	104	105.29	96.5733	97.6329	101.325	98.12	101.68	97.6329	101.532	99.4		105	101.64	98.4667	106.398	105.248	100.553	104.332	101.16	100.934
3520300	NM_002102.3	Homo sapiens glycophorin E (GYPE), transcript variant 1, mRNA.	GYPE	108	106.397	100.467	99.0557	99.29	97.2375	97.746	99.0557	100.648	99.0025		104	105.853	99.7833	95.29	95.24	96.0567	97.75	98.69	97.154
3840372	XR_042392.1	PREDICTED: Homo sapiens misc_RNA (LOC440225), miscRNA.	LOC440225	97	97.5667	105.19	100.999	99.61	100.433	101.408	100.999	96.506	100.08		103	100.663	98.5067	103.618	95.676	100.5	102.638	96.01	97.11
3170075	XR_038751.1	PREDICTED: Homo sapiens misc_RNA (LOC648927), miscRNA.	LOC648927	107	105.267	110.233	105.221	108.523	106.185	104.838	105.221	99.988	104.198		97	96.7767	110.973	103.304	98.024	98.87	103.09	100.597	95.494
870450	XR_039107.1	PREDICTED: Homo sapiens misc_RNA (LOC729135), miscRNA.	LOC729135	101	97.21	106.973	103.579	104.863	100.775	99.94	103.579	103.36	96.2325		97	102.95	107.19	104.47	105.26	100.113	96.892	104.526	101.66
6510692	NM_001135241.1	Homo sapiens aldo-keto reductase family 1, member C2 (dihydrodiol dehydrogenase 2; bile acid binding protein; 3-alpha hydroxysteroid dehydrogenase, type III) (AKR1C2), transcript variant 3, mRNA.	AKR1C2	97	102.033	97.7633	99.49	98.9717	99.19	97.284	99.49	101.438	100.49		111	98.87	96.8933	102.42	102.876	95.9967	100.362	98.3486	105.752
520100	XM_941322.1	PREDICTED: Homo sapiens similar to mindbomb homolog 2 (LOC652022), mRNA.	LOC652022	99	98.32	103.317	99.2929	98.555	100.395	102.372	99.2929	97.972	98.6675		100	100.577	95.39	103.644	98.216	101.843	98.048	99.6371	99.958
6060356	NM_012423.2	Homo sapiens ribosomal protein L13a (RPL13A), mRNA.	RPL13A	4768	6307.63	5004.64	5147.12	8272.53	7070.41	9147.17	5147.12	7559.87	8730.23		7758	7033.76	4322.34	5463.46	6931.76	5217.15	5968.18	5424.67	6601.52
6200274	XM_001717393.1	PREDICTED: Homo sapiens similar to hCG2042446 (LOC100129480), mRNA.	LOC100129480	96	104.047	92.6567	96.3271	96.68	96.285	97.026	96.3271	97.826	94.625		100	97.4367	96.8933	99.548	98.182	95.3	100.984	96.7529	99.642
2450575	NM_001014368.1	Homo sapiens heat shock protein 90kDa alpha (cytosolic), class B member 2 (pseudogene) (HSP90AB2P), mRNA.	HSP90AB2P	101	102.213	97.2867	96.5314	96.9667	97.6925	100.062	96.5314	101.266	100.04		98	102.803	101.993	98.064	97.282	101.037	102.352	100.994	94.768
6100356	NM_000478.3	Homo sapiens alkaline phosphatase, liver/bone/kidney (ALPL), transcript variant 1, mRNA.	ALPL	1226	1435.82	130.26	317.786	107.347	266.558	110.486	317.786	849.884	2617.79		566	833.06	764.617	2195.25	211.212	215.813	788.55	2027.75	918.45
6660110	XR_037921.1	PREDICTED: Homo sapiens misc_RNA (LOC100132306), miscRNA.	LOC100132306	95	99.5533	94.77	95.8871	97.065	96.3825	97.798	95.8871	95.926	97.7525		103	99.4567	96.5933	95.968	95.87	96.7167	99.066	98.6943	94.344
2570091	NM_015651.1	Homo sapiens PHD finger protein 19 (PHF19), transcript variant 1, mRNA.	PHF19	383	291.063	348.98	237.987	633.305	538.227	427.704	237.987	280.788	214.037		241	202.34	336.77	199.902	321.408	299.08	423.696	242.599	167.586
460360	XM_926699.1	PREDICTED: Homo sapiens hypothetical protein LOC643369 (LOC643369), mRNA.	LOC643369	95	93.4367	100.93	94.9914	93.6267	93.38	92.368	94.9914	97.098	96.0825		94	99.0633	97.5933	92.49	92.054	93.03	93.432	98.1414	97.168
7610743	XM_293943.2	PREDICTED: Homo sapiens similar to HIStone family member (his-72) (LOC340096), mRNA.	LOC340096	103	94.86	103.79	100.336	100.393	101.42	99.614	100.336	101.408	106.38		99	99.37	103.757	103.772	100.38	101.743	98.128	102.534	101.258
3420301	NM_022902.2	Homo sapiens solute carrier family 30 (zinc transporter), member 5 (SLC30A5), transcript variant 1, mRNA.	SLC30A5	107	114.61	118	112.206	116.835	100.765	95.674	112.206	95.338	100.063		98	99.7567	99.8433	100.118	97.422	107.49	95.03	103.407	94.476
1230730	NM_022902.2	Homo sapiens solute carrier family 30 (zinc transporter), member 5 (SLC30A5), transcript variant 1, mRNA.	SLC30A5	432	434.373	515.107	584.837	500.462	493.49	480.348	584.837	439.932	480.183		434	559.927	724.207	539.454	544.462	726.397	566.246	527.259	563.244
4810451	NM_022902.2	Homo sapiens solute carrier family 30 (zinc transporter), member 5 (SLC30A5), transcript variant 1, mRNA.	SLC30A5	326	374.2	356.273	482.774	388.377	364.23	339.286	482.774	372.898	394.26		357	351.777	406.73	355.052	398.214	428.383	368.332	362.801	369.034
4670561	XM_001714086.1	PREDICTED: Homo sapiens similar to cell division cycle 2-like 1 (PITSLRE proteins) (LOC100133692), mRNA.	LOC100133692	153	133.717	201.303	165.901	156.305	162.623	155.22	165.901	148.118	132.52		120	135.227	139.123	144.306	124.396	187.38	148.258	120.231	122.338
2070259	XM_001714187.1	PREDICTED: Homo sapiens similar to hCG1988749 (LOC399936), mRNA.	LOC399936	98	99.5733	96.8867	97.3629	98.2767	99.5875	101.758	97.3629	98.458	100.873		103	100.393	94.1633	95.56	96.982	98.7967	97.722	97.35	98.858
3460682	NM_002852.2	Homo sapiens pentraxin-related gene, rapidly induced by IL-1 beta (PTX3), mRNA.	PTX3	184	535.51	1239.34	450.609	264.438	124.382	194.966	450.609	182.094	258.483		93	99.5733	159.813	110.588	93.746	93.4033	107.664	122.167	93.112
2900068	NM_003373.3	Homo sapiens vinculin (VCL), transcript variant 2, mRNA.	VCL	445	349.683	359.643	513.484	330.058	416.31	410.164	513.484	642.78	485.942		324	243.59	451.657	336.802	401.458	319.123	363.674	676.327	293.99
4830743	BE439524	HTM1-160F1 HTM1 Homo sapiens cDNA, mRNA sequence		103	107.983	106.757	106.204	99.555	100.54	104.552	106.204	106.604	103.6		100	104.7	104.62	105.098	107.572	104.607	97.398	106.697	107.43
2030072	BU855480	AGENCOURT_10457217 NIH_MGC_109 Homo sapiens cDNA clone IMAGE:6644984 5, mRNA sequence		104	100.267	95.5033	103.853	96.925	101.702	102.998	103.853	99.462	103.633		99	102.667	99.0633	99.304	99.584	96.7833	98.826	106.847	100.096
3990474	NM_182610.2	Homo sapiens sterile alpha motif domain containing 7 (SAMD7), mRNA.	SAMD7	102	104.2	106.707	108.674	110.21	109.297	108.222	108.674	103.976	109.462		100	103.403	105.993	104.628	108.028	102.46	112.472	105.73	114.61
5390468	NM_001005278.1	Homo sapiens olfactory receptor, family 6, subfamily N, member 2 (OR6N2), mRNA.	OR6N2	98	91.39	96.94	94.3629	93.595	91.9075	98.788	94.3629	95.534	93.205		93	97.2733	95.38	95.648	94.488	91.9333	93.236	95.4857	91.654
6660722	NM_001042490.3	Homo sapiens general transcription factor IIH, polypeptide 2D (GTF2H2D), mRNA.	GTF2H2D	100	101.97	99.8633	95.2971	99.1317	103.015	99.312	95.2971	104.164	97.275		97	97.66	100.17	97.306	94.81	100.31	100.152	96.6529	99.27
3800482	XM_939432.1	PREDICTED: Homo sapiens similar to ankyrin-repeat protein Nrarp (MGC61598), mRNA.	MGC61598	124	120.503	126.62	122.024	141.302	140.865	128.058	122.024	132.462	139.21		114	122.86	122.653	117.732	124.656	122.133	125.03	122.507	116.758
2940630	NM_001001479.2	Homo sapiens solute carrier family 35, member E4 (SLC35E4), mRNA.	SLC35E4	136	115.123	163.99	126.674	118.487	124.66	113.92	126.674	135.988	154.132		108	129.663	149.593	114.742	130.188	117.59	125.79	136.534	177.388
4850093	XM_938659.1	PREDICTED: Homo sapiens similar to zinc finger protein 329 (LOC649596), mRNA.	LOC649596	99	100.317	101.31	98.4629	104.868	100.998	101.636	98.4629	96.044	100.368		101	95.52	103.553	99.542	101.736	96.1633	101.678	97.5414	96.966
1400273	CX782731	HESC3_16_H10.b1_A036 Human embryonic stem cells Homo sapiens cDNA clone IMAGE:7477126 3, mRNA sequence		120	112.863	107.917	109.669	113.637	113.373	111.394	109.669	116.744	110.3		125	113.77	119.407	106.762	115.372	103.223	102.86	113.529	106.314
380612	XM_928034.1	PREDICTED: Homo sapiens similar to H3 histone, family 3B (LOC644950), mRNA.	LOC644950	105	105.73	107.373	99.2829	99.7833	98.3425	100.404	99.2829	105.706	98.93		106	101.98	98.7	104.908	104.766	101.66	106.126	100.591	100.946
6770482	XM_001722596.1	PREDICTED: Homo sapiens hypothetical protein LOC100128819 (LOC100128819), mRNA.	LOC100128819	96	97.41	96.7467	98.6486	98.1917	96.1325	102.224	98.6486	95.414	95.105		98	97.5467	98.9867	96.54	95.832	90.3133	98.006	98.45	101.122
2320711	XM_928376.1	PREDICTED: Homo sapiens hypothetical protein LOC645342 (LOC645342), mRNA.	LOC645342	95	97.54	98.7367	98.72	101.442	102.547	96.772	98.72	98.166	100.352		101	96.76	96.4733	99.462	95.24	103.973	96.232	98.6229	95.39
3870253	NM_000609.4	Homo sapiens chemokine (C-X-C motif) ligand 12 (stromal cell-derived factor 1) (CXCL12), transcript variant 2, mRNA.	CXCL12	547	544.727	772.917	331.903	584.377	1130.23	410.394	331.903	1839.57	526.037		105	106.077	437.15	126.88	334.668	174.15	278.588	238.814	126.616
4610615	NM_000609.4	Homo sapiens chemokine (C-X-C motif) ligand 12 (stromal cell-derived factor 1) (CXCL12), transcript variant 2, mRNA.	CXCL12	1183	1345.67	3232.58	796.236	1115.85	1393.36	747.302	796.236	6294.91	1622.16		112	99.0233	1204.38	131.354	443.526	247.36	347.654	492.18	136.362
3120377	NM_014404.1	Homo sapiens calcium channel, voltage-dependent, gamma subunit 5 (CACNG5), transcript variant 2, mRNA.	CACNG5	101	109.25	100.477	102.653	99.59	101.515	100.836	102.653	102.516	105.68		107	105.563	100.75	99.564	104.166	99.8567	104.896	97.2514	107.426
3440731	NM_014404.1	Homo sapiens calcium channel, voltage-dependent, gamma subunit 5 (CACNG5), transcript variant 2, mRNA.	CACNG5	94	97.5267	94.4	92.9271	95.3567	92.1975	93.494	92.9271	92.896	89.765		97	93.23	95.3733	93.332	97.576	98.7	93.228	91.9443	96.992
7650348	NM_001004691.1	Homo sapiens olfactory receptor, family 2, subfamily M, member 7 (OR2M7), mRNA.	OR2M7	101	96.13	96.7133	94.97	96.6617	91.7425	99.096	94.97	95.868	92.08		101	91.8433	97.2033	95.524	97.962	98.0567	90.552	97.1957	95.744
1090008	NM_000638.3	Homo sapiens vitronectin (VTN), mRNA.	VTN	92	121.847	89.69	93.2829	92.1633	89.9925	96.828	93.2829	90.278	92.75		92	88.63	87.21	91.764	88.7	94.7333	90.458	112.256	92.066
2850253	XM_930757.1	PREDICTED: Homo sapiens hypothetical protein LOC642370 (LOC642370), mRNA.	LOC642370	106	102.203	103.36	102.954	105.947	102.792	104.892	102.954	107.022	101.197		101	107.35	101.893	101.524	103.486	98.59	110.016	104.457	102.984
3930082	XR_000645.1	PREDICTED: Homo sapiens hypothetical protein FLJ12355 (FLJ12355), misc RNA.	FLJ12355	116	129.353	118.067	109.424	108.35	113.138	115.016	109.424	105.962	126.78		451	297.373	114.823	262.722	116.442	106.06	124.27	202.76	333.992
4290095	XM_001718804.1	PREDICTED: Homo sapiens similar to hCG1743199 (LOC644153), mRNA.	LOC644153	105	101.03	101.953	103.656	99.655	101.785	97.714	103.656	106.358	103.82		101	97.7267	107.25	96.468	100.03	99.2067	100.906	99.6086	95.966
3060192	NM_022770.2	Homo sapiens GINS complex subunit 3 (Psf3 homolog) (GINS3), mRNA.	GINS3	224	144.563	187.053	124.891	152.358	152.775	143.678	124.891	160.248	184.68		256	160.717	170.267	134.702	138.278	132.34	133.378	237.221	291.412
5310273	XM_001714006.1	PREDICTED: Homo sapiens hypothetical LOC100132799 (LOC100132799), mRNA.	LOC100132799	107	107.127	102.027	108.614	105.377	103.477	105.888	108.614	102.694	103.42		102	97.6967	108.767	104.018	102.54	107.247	102.908	104.8	99.696
1430593	XM_378517.4	PREDICTED: Homo sapiens hypothetical protein MGC15885 (MGC15885), mRNA.	MGC15885	103	103.163	96.7	100.306	100.548	99.0625	104.134	100.306	102.5	105.35		98	102.957	100.16	99.19	100.812	99.2167	98.686	100.924	100.746
5700139	NR_003580.1	Homo sapiens general transcription factor II, i, pseudogene (LOC100093631), non-coding RNA.	LOC100093631	115	108.467	104.34	114.931	115.547	117.332	108.92	114.931	111.072	117.332		105	104.093	103.32	108.742	105.594	114.28	109.96	109.231	112.454
4540762	XM_925886.1	PREDICTED: Homo sapiens similar to Nucleoside diphosphate kinase, mitochondrial precursor (NDP kinase, mitochondrial) (NDK) (nm23-H4) (Nucleoside diphosphate kinase D) (NDPKD) (LOC642355), mRNA.	LOC642355	107	100.497	107.1	105.086	105.335	104.442	108.522	105.086	109.554	105.915		116	111.437	104.753	107.334	108.744	108.18	104.72	105.88	105.612
3290603	XM_937570.1	PREDICTED: Homo sapiens hypothetical LOC646508 (LOC646508), mRNA.	LOC646508	118	121.537	120.16	120.766	120.605	121.237	115.614	120.766	123.842	129.102		144	122.347	117.01	127.38	116.652	120.88	124.528	122.84	127.986
4810681	XM_939086.1	PREDICTED: Homo sapiens hypothetical protein LOC649999 (LOC649999), mRNA.	LOC649999	115	124.263	125.8	119.111	116.768	119.205	122.938	119.111	133.78	124.212		134	126.88	130.12	122.46	135.724	131.3	130.422	125.829	136.324
5220538	NM_178583.1	Homo sapiens WD repeat and FYVE domain containing 3 (WDFY3), transcript variant 2, mRNA.	WDFY3	127	127.913	127.84	121.94	117.638	130.252	119.68	121.94	133.726	124.668		119	130.333	132.397	134.812	125.03	116.337	128.48	119.454	112.276
6040379	NM_014415.2	Homo sapiens zinc finger and BTB domain containing 11 (ZBTB11), mRNA.	ZBTB11	108	120.45	122.457	115.574	120.9	107.968	102.89	115.574	110.162	110.71		104	100.923	104.507	109.68	99.564	111.393	102.102	106.606	99.184
7100497	NM_152438.1	Homo sapiens DEAD/H (Asp-Glu-Ala-Asp/His) box polypeptide 11 (CHL1-like helicase homolog, S. cerevisiae) (DDX11), transcript variant 3, mRNA.	DDX11	100	98.4	104.153	98.4957	107.202	103.633	100.834	98.4957	99.462	100.938		104	100.717	94.8133	97.988	97.632	94.3633	103.242	96.7429	100.024
430382	XR_019029.2	PREDICTED: Homo sapiens misc_RNA (LOC645181), miscRNA.	LOC645181	104	100.877	96.88	105.436	104.662	106.543	103.042	105.436	102.276	105.433		110	100.073	101.19	104.57	102.142	96.98	104.536	108.574	102.998
4050129	XR_019029.2	PREDICTED: Homo sapiens misc_RNA (LOC645181), miscRNA.	LOC645181	103	101.3	98.6567	96.9614	98.515	96.2525	102.476	96.9614	101.35	98.8675		93	102.937	103.983	98.776	96.956	104.93	96.942	101.313	98.302
1230685	XM_928021.1	PREDICTED: Homo sapiens hypothetical protein LOC643090 (LOC643090), mRNA.	LOC643090	104	96.2467	94.1833	98.0386	101.022	97.155	98.682	98.0386	97.07	96.095		106	94.7533	103.147	97.422	96.974	100.413	103.742	97.9171	94.608
6650717	XM_926006.1	PREDICTED: Homo sapiens hypothetical protein LOC642509 (LOC642509), mRNA.	LOC642509	102	96.5233	99.1633	99.3443	97.4967	98.985	98.714	99.3443	97.9	103.255		101	106.083	99.28	96.92	96.53	99.86	98.92	99.2243	99.096
3780463	NM_001005503.1	Homo sapiens olfactory receptor, family 11, subfamily G, member 2 (OR11G2), mRNA.	OR11G2	102	102.743	103.587	101.447	105.085	104.04	95.134	101.447	107.086	103.203		104	102.403	98.9333	100.06	100.276	102.137	103.124	105.844	101.016
1340039	NM_006287.4	Homo sapiens tissue factor pathway inhibitor (lipoprotein-associated coagulation inhibitor) (TFPI), transcript variant 1, mRNA.	TFPI	612	549.513	3956.79	1502.8	1383.19	1754.61	1967	1502.8	893.96	1313.58		402	262.12	1772.74	645.642	907.62	1297.43	1377.2	444.806	271.876
4850731	NM_006287.4	Homo sapiens tissue factor pathway inhibitor (lipoprotein-associated coagulation inhibitor) (TFPI), transcript variant 1, mRNA.	TFPI	728	734.453	4502.05	1831.37	1642.44	2387.61	2637.62	1831.37	1169.12	1625.68		396	281.107	2184.59	744.37	963.228	1578.87	1554.77	478.01	281.348
1500370	XR_016431.1	PREDICTED: Homo sapiens similar to WAS protein homology region 2 domain containing 1 (LOC642397), mRNA.	LOC642397	101	94.9367	94.66	98.2743	99.7567	94.0825	96.984	98.2743	96.762	93.0825		95	94.74	96.1733	96.518	95.406	92.7133	93.168	96.9286	97.544
4150768	NM_052845.3	Homo sapiens methylmalonic aciduria (cobalamin deficiency) cblB type (MMAB), nuclear gene encoding mitochondrial protein, mRNA.	MMAB	108	106.13	111.34	112.174	109.283	111.95	120.426	112.174	117.482	120.275		118	119.067	112.35	113.546	114.276	106.663	112.458	129.676	139.8
3360537	NM_001039127.2	Homo sapiens zinc finger protein 718 (ZNF718), mRNA.	ZNF718	113	107.183	111.303	107.724	106.377	108.7	112.788	107.724	113.166	111.662		116	106.397	104.2	114.318	115.654	108.047	103.65	109.836	110.298
4150598	NM_138634.1	Homo sapiens microseminoprotein, beta- (MSMB), transcript variant PSP57, mRNA.	MSMB	93	96.7867	91.8133	92.47	91.8033	91.9725	90.322	92.47	91.682	95.7925		93	94.6467	99.4	92.342	98.598	92.9433	90.63	92.0486	93.276
3400100	XM_936393.1	PREDICTED: Homo sapiens similar to transmembrane 4 L six family member 19 (LOC642245), mRNA.	LOC642245	98	104.457	97.1267	100.243	100.407	97.4625	94.278	100.243	102.038	102.567		100	99.0633	105.01	100.378	97.08	94.5767	101.688	103.493	102.9
2260367	NM_012351.1	Homo sapiens olfactory receptor, family 10, subfamily J, member 1 (OR10J1), mRNA.	OR10J1	107	110.747	105.857	110.437	109.083	109.183	113.576	110.437	118.876	116.482		115	108.673	105.54	112.548	113.78	109.44	108.696	111.869	110.462
7150347	NM_015177.1	Homo sapiens deltex homolog 4 (Drosophila) (DTX4), mRNA.	DTX4	101	101.673	94.94	96.3171	102.628	98.0425	94.548	96.3171	100.764	100.91		96	99.49	97.3033	96.74	99.786	104.007	100.136	106.069	111.54
160348	NM_006001.1	Homo sapiens tubulin, alpha 3c (TUBA3C), mRNA.	TUBA3C	99	91.5633	94.9	97.9386	95.8833	96.1025	96.792	97.9386	92.964	100.463		93	92.33	92.6367	96.838	97.362	148.693	143.334	94.0071	95.5
1030068	NM_198699.1	Homo sapiens keratin associated protein 10-12 (KRTAP10-12), mRNA.	KRTAP10-12	97	98.95	98.61	103.02	103.262	96.52	100.912	103.02	103.828	105.928		106	104.33	105.917	101.866	95.382	95.5467	103.748	97.9857	100.676
1710408	BC042023	Homo sapiens cDNA clone IMAGE:5312516		115	100.11	118.193	122.796	142.397	122.195	118.064	122.796	129.76	126.15		101	105.72	115.433	109.442	108.826	104.82	110.872	127.711	115.262
1710593	NM_032946.1	Homo sapiens nuclear RNA export factor 5 (NXF5), mRNA.	NXF5	102	102.553	98.9133	102.03	101.637	98.0925	102.494	102.03	105.454	103.45		100	106.243	100.893	105.37	100.616	105.773	104.158	101.547	104.588
990082	NM_003052.2	Homo sapiens solute carrier family 34 (sodium phosphate), member 1 (SLC34A1), mRNA.	SLC34A1	110	106.057	102.933	103.063	104.35	109.235	101.272	103.063	99.778	104.255		101	106.307	98.8833	102.25	101.012	103.897	101.158	102.63	101.574
3140048	NM_152387.2	Homo sapiens potassium channel tetramerisation domain containing 18 (KCTD18), mRNA.	KCTD18	169	216.613	189.643	191.357	173.43	166.472	153.336	191.357	186.148	183.602		142	186.05	173.893	171.616	155.598	179.767	153.186	186.913	162.674
7050273	XM_001722895.1	PREDICTED: Homo sapiens similar to Williams Beuren syndrome chromosome region 19 pseudogene (LOC729545), mRNA.	LOC729545	100	96.57	99.5933	98.1529	95.165	94.2775	100.706	98.1529	95.024	101.91		97	97.95	92.66	104.098	99.456	96.4233	99.294	101.514	99.19
110520	XR_038125.1	PREDICTED: Homo sapiens misc_RNA (LOC100134591), miscRNA.	LOC100134591	96	97.7533	94.9433	98.4886	100.223	99.0525	99.506	98.4886	97.69	95.8825		99	100.233	98.39	95.876	100.24	99.8433	97.758	98.57	97.818
5130400	NM_207517.2	Homo sapiens ADAMTS-like 3 (ADAMTSL3), mRNA.	ADAMTSL3	118	118.537	101.093	108.177	105.597	108.103	105.492	108.177	108.8	108.983		149	112.183	108.157	106.156	109.234	110.047	107.38	107.376	109.462
2360148	NM_000095.2	Homo sapiens cartilage oligomeric matrix protein (COMP), mRNA.	COMP	3153	7488.39	97.3367	114.369	100.872	95.635	98.172	114.369	99.758	108.597		830	1136.6	99.0633	1153.64	99.722	95.6567	101.728	108.436	97.87
3420053	NR_002454.2	Homo sapiens coronin, actin binding protein, 1A pseudogene (LOC606724), non-coding RNA.	LOC606724	102	106.643	98.7033	104.691	105.518	100.45	100.638	104.691	101.766	101.417		103	100.243	102.033	101.034	105.592	105.05	100.046	101.856	108.58
5670372	NR_002454.2	Homo sapiens coronin, actin binding protein, 1A pseudogene (LOC606724), non-coding RNA.	LOC606724	102	92.7567	101.633	97.4	98.8233	99.0425	100.99	97.4	95.512	98.715		97	97.3167	98.3833	99	96.89	101.853	99.642	99.1143	97.1
6580538	XM_942470.1	PREDICTED: Homo sapiens similar to long interspersed repetitive DNA sequence LINE4 (L1Rn) (LOC652803), mRNA.	LOC652803	97	95.15	103.14	99.8171	97.5467	98.165	98.988	99.8171	96.424	93.8225		98	97.9067	94.87	96.638	101.046	96.82	97.138	98.6971	99.096
4040053	XM_001134462.1	PREDICTED: Homo sapiens chromosome 20 open reading frame 86 (C20orf86), mRNA.	C20orf86	106	113.443	110.563	113.306	106.182	104.032	109.102	113.306	102.926	110.698		117	105.053	106.233	107.882	107.632	108.583	107.982	114.044	111.904
5130328	XM_001714434.1	PREDICTED: Homo sapiens hypothetical LOC730376 (LOC730376), mRNA.	LOC730376	98	97.6533	103.353	101.094	104.017	99.9125	100.586	101.094	104.472	94.92		97	100.42	103.407	102.546	100.686	104.167	105.75	112.284	101.378
5050324	XM_001714434.1	PREDICTED: Homo sapiens hypothetical LOC730376 (LOC730376), mRNA.	LOC730376	102	106.943	94.8767	101	100.172	102.315	102.086	101	101.78	101.263		102	102.377	101.503	101.18	98.202	98.2433	98.362	102.564	98.176
150706	NM_006759.3	Homo sapiens UDP-glucose pyrophosphorylase 2 (UGP2), transcript variant 1, mRNA.	UGP2	345	432.32	270.007	524.806	392.227	246.43	203.64	524.806	273.636	294.167		160	649.64	219.183	424.578	231.172	416.577	203.758	459.337	335.058
2120520	NM_006759.3	Homo sapiens UDP-glucose pyrophosphorylase 2 (UGP2), transcript variant 1, mRNA.	UGP2	119	116.403	107.73	109.17	103.775	117.358	108.244	109.17	112.024	115.847		118	113.987	117.357	117.064	115.334	112.387	108.542	116.297	123.188
1010500	NM_006759.3	Homo sapiens UDP-glucose pyrophosphorylase 2 (UGP2), transcript variant 1, mRNA.	UGP2	127	137.373	112.407	136.374	114.53	106.54	109.388	136.374	109.408	113.225		114	159.83	118.65	142.982	114.836	128.68	107.08	136.109	125.36
3840053	NM_006759.3	Homo sapiens UDP-glucose pyrophosphorylase 2 (UGP2), transcript variant 1, mRNA.	UGP2	571	713.14	292.827	693.286	408.72	437.12	422.54	693.286	612.646	754.113		804	1474.18	507.227	952.598	538.472	648.54	414.38	808.149	1228.17
3930035	NM_006759.3	Homo sapiens UDP-glucose pyrophosphorylase 2 (UGP2), transcript variant 1, mRNA.	UGP2	1896	2125.19	1029.64	2210.74	1673.83	1566.98	1572.6	2210.74	1799.77	1905.46		2501	3856.33	1372.74	3323.38	2462.58	3074.76	1926.56	2937.41	3139.72
1030307	XM_001719045.1	PREDICTED: Homo sapiens hypothetical protein LOC100129826 (LOC100129826), mRNA.	LOC100129826	104	107.463	108.403	107.431	111.062	106.223	102.754	107.431	105.402	106.54		110	111.223	110.63	100.956	107.608	111.693	104.88	108.007	110.602
6580332	NM_005667.2	Homo sapiens ring finger protein 103 (RNF103), mRNA.	RNF103	486	641.08	632.833	573.834	656.187	582.582	512.314	573.834	713.71	620.78		449	359.77	499.72	357.262	421.716	600.403	521.058	465.257	470.23
6900020	NM_020746.2	Homo sapiens virus-induced signaling adapter (VISA), mRNA.	VISA	164	124.913	151.253	147.44	151.497	148.22	137.99	147.44	128.772	148.365		150	161.003	154.2	153.532	154.012	139.023	147.074	164.086	173.096
2690280	XM_001721880.1	PREDICTED: Homo sapiens hypothetical LOC727895 (LOC727895), mRNA.	LOC727895	105	106.027	102.693	98.8614	105.033	99.1625	103.174	98.8614	104.066	104.945		101	109.703	104.22	108.04	107.68	106.113	106.804	104.829	106.238
1260176	XM_001721880.1	PREDICTED: Homo sapiens hypothetical LOC727895 (LOC727895), mRNA.	LOC727895	104	96.3433	102.66	103.191	103.457	100.438	97.99	103.191	97.916	102.602		101	103.7	100.7	102.218	101.45	105.81	99.17	102.54	103.048
6290082	NM_001098512.1	Homo sapiens protein kinase, cGMP-dependent, type I (PRKG1), transcript variant 1, mRNA.	PRKG1	116	109.163	112.753	110.23	105.617	106.715	107.27	110.23	107.568	109.518		109	108.27	109.99	108.702	108.534	107.183	107.648	107.377	107.134
1510736	NM_005552.4	Homo sapiens kinesin light chain 1 (KLC1), transcript variant 1, mRNA.	KLC1	362	209.707	552.353	411.741	431.36	390.722	481.782	411.741	351.064	439.485		267	204.603	640.313	405.858	583.018	360.193	502.888	364.81	287.222
4250706	NM_005552.4	Homo sapiens kinesin light chain 1 (KLC1), transcript variant 1, mRNA.	KLC1	649	446.083	560.75	532.287	418.923	425.527	463.304	532.287	399.848	453.212		522	431.65	526.663	570.162	686.404	402.137	530.854	448.181	451.498
70703	NM_016943.2	Homo sapiens taste receptor, type 2, member 3 (TAS2R3), mRNA.	TAS2R3	103	98.2233	103.283	103.001	100.593	97.4125	103.012	103.001	103.388	100.403		96	100.817	100.623	105.13	104.002	100.027	100.21	102.591	102.426
2320242	BF366239	IL2-NT0102-160600-105-C03 NT0102 Homo sapiens cDNA, mRNA sequence		105	109.183	99.84	104.893	107.355	108.865	103.842	104.893	104.6	101.812		100	101.557	101.56	100.226	105.074	98.4367	102.854	101.519	103.762
1430280	NM_004364.2	Homo sapiens CCAAT/enhancer binding protein (C/EBP), alpha (CEBPA), mRNA.	CEBPA	107	150.843	117.697	102.62	102.272	106.833	111.732	102.62	104.974	129.438		8250	7410.23	166.217	4652.19	197.288	172.06	330.8	3335.54	5793.85
2760274	NM_001080538.1	Homo sapiens aldo-keto reductase family 1, member B15 (AKR1B15), mRNA.	AKR1B15	93	100.34	102.597	97.97	99.9167	97.3175	97.42	97.97	97.2	95.315		98	103.123	103.823	107.732	187.64	171.5	124.478	138.59	101.992
3290497	XM_939119.1	PREDICTED: Homo sapiens similar to voltage-gated sodium channel type V alpha isoform b (LOC650028), mRNA.	LOC650028	108	101.193	101.27	106.717	103.293	100.907	99.254	106.717	100.242	94.8325		102	101.313	102.213	104.43	104.098	95.34	98.846	99.2043	102.244
6550554	NM_145047.3	Homo sapiens chromosome 1 open reading frame 102 (C1orf102), transcript variant 1, mRNA.	C1orf102	112	114.317	122.82	115.696	102.943	107.32	106.15	115.696	106.278	108.137		179	160.043	125.753	124.96	136.57	124.86	127.564	125.094	155.444
4780154	NM_206999.1	Homo sapiens CCR4-NOT transcription complex, subunit 1 (CNOT1), transcript variant 2, mRNA.	CNOT1	97	95.5867	101.06	93.3386	94.5833	90.0075	94.208	93.3386	94.362	96.1325		94	92.4633	89.8333	95.334	94.256	95.7767	92.842	96.8529	94.136
3180576	NM_206999.1	Homo sapiens CCR4-NOT transcription complex, subunit 1 (CNOT1), transcript variant 2, mRNA.	CNOT1	133	120.643	132.133	125.5	125.047	121.025	123.096	125.5	132.276	131.713		113	123.73	132.433	124.738	132.768	138.41	131.34	119.461	126.848
6280209	NM_203459.1	Homo sapiens calmodulin regulated spectrin-associated protein 1-like 1 (CAMSAP1L1), mRNA.	CAMSAP1L1	457	437.53	498.02	395.574	429.353	492.79	422.64	395.574	355.062	324.94		205	297.02	443.593	338.566	339.888	410.403	358.786	357.403	264.996
2340671	NM_001017405.1	Homo sapiens macrophage erythroblast attacher (MAEA), transcript variant 1, mRNA.	MAEA	157	163.497	182.823	237.199	217.528	202.363	209.412	237.199	223.114	219.17		237	188.373	200.563	176.882	258.646	235.997	208.564	187.727	236.256
1980435	AK022092	Homo sapiens cDNA FLJ12030 fis, clone HEMBB1001868		110	113.357	108.23	114.057	109.475	113.123	108.298	114.057	118.04	110.113		115	107.143	108.47	106.008	111.908	112.72	118.04	109.086	119.362
1990014	XM_943661.2	PREDICTED: Homo sapiens leucine rich repeat containing 38 (LRRC38), mRNA.	LRRC38	107	104.08	105.933	107.801	105.247	105.96	108.434	107.801	107.292	106.315		103	110.107	105.72	108.756	107.672	126.773	170.528	105.474	106.618
160291	NM_017458.2	Homo sapiens major vault protein (MVP), transcript variant 1, mRNA.	MVP	501	480.687	553.93	510.741	658.197	597.082	824.806	510.741	602.552	549.942		213	169.79	383.947	297.904	645.002	423.057	547.326	259.781	177.562
3990445	XM_932259.1	PREDICTED: Homo sapiens hypothetical protein DKFZp686J0529, transcript variant 2 (DKFZp686J0529), mRNA.	DKFZp686J0529	100	104.61	93.69	97.16	100.55	98.02	97.328	97.16	101.478	98.8075		99	100.587	99.86	92.434	97.604	95.3567	94.848	99.9743	100.66
3930053	NM_001303.2	Homo sapiens COX10 homolog, cytochrome c oxidase assembly protein, heme A: farnesyltransferase (yeast) (COX10), nuclear gene encoding mitochondrial protein, mRNA.	COX10	426	273.207	208.17	354.761	307.987	377.445	404.184	354.761	274.54	273.81		749	774.15	237.887	645.266	654.656	615.97	549.23	495.36	720.248
4760241	NM_018486.1	Homo sapiens histone deacetylase 8 (HDAC8), mRNA.	HDAC8	151	141.977	130.747	156.129	143.282	149.502	144.042	156.129	158.258	146.312		160	126.087	140.073	150.048	156.582	149.29	155.84	134.613	148.24
2070646	NM_020370.1	Homo sapiens G protein-coupled receptor 84 (GPR84), mRNA.	GPR84	114	102.427	107.313	107.611	108.193	109.123	107.24	107.611	114.144	110.778		126	110.727	105.61	108.27	110.204	120.163	108.93	109.463	109.85
5560747	XM_001719081.1	PREDICTED: Homo sapiens similar to mCG50656 (LOC100133803), mRNA.	LOC100133803	140	144.52	149.307	137.257	157.977	129.938	122.144	137.257	130.684	139.618		111	113.357	125.78	119.854	115.832	135.487	111.22	122.156	114.47
1190201	NM_153007.3	Homo sapiens outer dense fiber of sperm tails 4 (ODF4), mRNA.	ODF4	103	111.46	105.967	101.731	100.855	99.4225	99.926	101.731	101.81	106.957		111	99.11	102.007	103.132	101.836	102.99	106.78	101.681	101.74
6220703	NM_018969.3	Homo sapiens G protein-coupled receptor 173 (GPR173), mRNA.	GPR173	101	97.1667	96.78	96.4686	98.5533	96.5425	98.328	96.4686	93.322	100.442		94	99.5733	99.0067	94.19	97.406	96.58	97.794	100.034	98.91
10671	NM_018969.3	Homo sapiens G protein-coupled receptor 173 (GPR173), mRNA.	GPR173	103	102.977	102.307	106.239	102.092	104.022	105.246	106.239	106.982	102.553		99	101.997	103.723	105.832	100.232	100.01	105.722	99.1214	101.43
2320706	NM_018969.3	Homo sapiens G protein-coupled receptor 173 (GPR173), mRNA.	GPR173	98	95.7	98.9233	95.22	97.6983	98.8125	98.892	95.22	96.146	99.725		97	95.6367	105.997	95.482	96.368	90.6	99.28	92.7129	99.634
3990576	BE504445	hz86f02.x1 NCI_CGAP_Lu24 Homo sapiens cDNA clone IMAGE:3214875 3, mRNA sequence		122	126.2	122.117	118.809	117.925	120.343	116.888	118.809	124.666	125.412		136	132.453	117.027	122.332	125.036	116.01	123.154	124.529	143.994
5870133	NM_022443.2	Homo sapiens myeloid leukemia factor 1 (MLF1), mRNA.	MLF1	110	107.573	118.807	115.47	98.8	107.935	105.186	115.47	113.658	125.037		94	104.043	109.707	107.334	102.056	99.65	105.786	112.81	103.302
50082	XM_496558.2	PREDICTED: Homo sapiens similar to Ig kappa chain V-III region VH precursor (LOC440871), mRNA.	LOC440871	98	96.7267	101.633	98.5043	95.7233	102.243	98.908	98.5043	96.792	100.188		102	99.85	96.78	97.694	100.296	95.6967	99.064	96.6386	101.834
1660056	XM_059047	PREDICTED: Homo sapiens hypothetical LOC126435 (LOC126435), mRNA		101	97.32	104.853	104.28	99.0467	102.13	106.87	104.28	106.86	99.69		102	104.07	106.26	102.328	96.35	101.34	103.952	103.369	96.716
4850039	NM_001005161.2	Homo sapiens olfactory receptor, family 52, subfamily B, member 4 (OR52B4), mRNA.	OR52B4	95	91.88	96.4533	95.5	97.9133	91.785	96.144	95.5	89.596	94.445		91	94.9267	96.2167	90.726	92.02	87.3733	91.174	92.8586	91.046
5570019	XR_037633.1	PREDICTED: Homo sapiens misc_RNA (LOC100132101), miscRNA.	LOC100132101	100	101.273	96.9867	96.3314	97.5417	97.31	95.388	96.3314	101.338	98.01		98	94.2367	102.673	100.8	100.904	101.46	94.97	100.714	101.188
6130427	XM_929282.1	PREDICTED: Homo sapiens similar to 60S ribosomal protein L39 (LOC646350), mRNA.	LOC646350	102	100.847	101.35	105.277	103.682	103.875	107.05	105.277	100.112	100.983		102	101.697	113.98	104.712	106.324	108.517	101.13	102.114	100.768
5890215	NM_007015.2	Homo sapiens leukocyte cell derived chemotaxin 1 (LECT1), transcript variant 1, mRNA.	LECT1	99	94.7	96.7267	95.7843	102.293	99.25	94.598	95.7843	102.94	100.417		97	106.753	97.33	96.112	103.094	99.05	96.234	97.2114	98.032
1660164	NM_001012986.1	Homo sapiens hypothetical LOC388910 (LOC388910), mRNA.	LOC388910	88	91.7067	89.75	93.1786	89.6867	89.41	89.46	93.1786	90.542	93.54		90	89.6133	88.9333	93.758	91.208	94.4667	90.864	92.5943	94.086
4260291	NM_207406.2	Homo sapiens BEN domain containing 4 (BEND4), mRNA.	BEND4	99	100.66	102.063	100.22	103.39	104.325	117.378	100.22	103.086	105.985		98	103.363	97.7333	101.426	103.18	98.2433	100.894	102.986	105.364
4810750	NM_207406.2	Homo sapiens BEN domain containing 4 (BEND4), mRNA.	BEND4	107	98.0933	101.553	101.311	101.767	105.215	104.338	101.311	104.644	105.678		105	108.77	104.84	106.654	110.856	110.237	106.32	108.587	103.344
430279	NM_207406.2	Homo sapiens BEN domain containing 4 (BEND4), mRNA.	BEND4	100	100.83	100.89	104.234	104.423	105.23	100.034	104.234	100.556	102.615		98	101.197	104.057	102.57	103.154	100.707	103.722	98.0357	110.736
4760121	NR_004054.1	Homo sapiens small nucleolar RNA, C/D box 103A (SNORD103A), small nucleolar RNA.	SNORD103A	101	104.437	105.94	102.953	101.12	104.24	96.466	102.953	98.07	99.6625		99	103.763	103.513	102.848	100.762	105.86	100.604	100.287	102.908
2350386	XR_039155.1	PREDICTED: Homo sapiens misc_RNA (LOC645001), miscRNA.	LOC645001	99	106.55	98.07	98.0871	96.1833	98.605	98.884	98.0871	96.494	95.8575		101	99.2733	98.96	96.894	95.762	94.8633	98.004	99.49	101.638
5720110	XR_039155.1	PREDICTED: Homo sapiens misc_RNA (LOC645001), miscRNA.	LOC645001	116	115.857	107.95	112.477	111.152	116.17	122.036	112.477	109.748	118.562		107	105.95	105.387	103.204	103.832	106.897	107.396	106.406	109.408
460762	XM_372447.3	PREDICTED: Homo sapiens similar to eukaryotic translation initiation factor 3, subunit 5 (epsilon) (LOC390282), mRNA.	LOC390282	103	103.69	93.2867	104.331	104.377	99.81	106.222	104.331	94.8	102.715		102	98.01	99.24	94.248	91.732	96.2267	98.7	107.464	101.47
4560228	NR_003026.1	Homo sapiens small nucleolar RNA, H/ACA box 1 (SNORA1), small nucleolar RNA.	SNORA1	110	109.92	113.49	113.171	106.622	106.865	107.106	113.171	103.806	105.56		107	112.2	106.407	105.224	102.988	111.757	100.12	109.391	106.106
4120279	NM_133172.2	Homo sapiens amyloid beta (A4) precursor protein-binding, family B, member 3 (APBB3), transcript variant 3, mRNA.	APBB3	442	577.11	607.43	471.683	611.57	906.14	743.264	471.683	846.634	769.295		473	602.387	561.4	878.728	560.748	695.947	704.184	918.907	1311.23
520673	NM_152447.2	Homo sapiens leucine rich repeat and fibronectin type III domain containing 5 (LRFN5), mRNA.	LRFN5	108	113.007	99.1767	105.687	105.765	109.6	136.95	105.687	201.074	186.06		111	107.05	105.527	127.882	104.224	96.1667	127.146	172.633	136.544
4010722	XR_038164.1	PREDICTED: Homo sapiens misc_RNA (LOC100130141), miscRNA.	LOC100130141	98	98.75	96.5967	101.79	100.103	97.3625	101.692	101.79	99.564	99.7225		103	101.347	96.0067	100.702	98.376	94.3667	98.056	97.7714	100.108
2600301	NM_152477.2	Homo sapiens zinc finger protein 565 (ZNF565), mRNA.	ZNF565	152	161.617	148.59	153.221	143.463	157.853	151.512	153.221	155.112	178.74		148	141.177	160.63	153.572	135.088	127.777	143.878	156.849	168.016
3370348	XM_930829.1	PREDICTED: Homo sapiens hypothetical LOC642450 (LOC642450), mRNA.	LOC642450	102	100.017	101.38	102.219	102.803	94.8525	107.218	102.219	106.948	101.002		101	103.8	102.1	99.476	102.39	103.327	104.996	104.696	104.69
3140468	CR744189	CR744189 NCI_CGAP_Kid11 Homo sapiens cDNA clone IMAGp971M1891 ; IMAGE:2161000 5, mRNA sequence		108	112.94	105.877	110.201	109.683	108.81	105.51	110.201	110.376	111.795		108	106.927	112.713	107.732	106.988	109.987	109.726	111.434	109.566
6380356	NM_006438.2	Homo sapiens collectin sub-family member 10 (C-type lectin) (COLEC10), mRNA.	COLEC10	101	99.17	118.503	101.967	100.405	99.775	100.218	101.967	97.946	96.015		96	95.6967	100.923	96.528	103.532	112.173	98.932	96.22	96.288
6520605	NM_005871.2	Homo sapiens survival motor neuron domain containing 1 (SMNDC1), mRNA.	SMNDC1	338	352.193	453.86	340.484	343.282	271.005	235.99	340.484	289.22	303.817		123	221.323	321.387	250.472	199.714	275.027	200.356	248.57	169.792
1170091	NM_001100879.1	Homo sapiens suppressor of tumorigenicity 20 (ST20), transcript variant 1, mRNA.	ST20	108	105.473	98.8733	106.033	104.885	104.1	98.724	106.033	106.52	112.532		108	115.527	108.193	107.152	102.692	99.3433	107.818	105.801	108.912
2260088	XM_001717780.1	PREDICTED: Homo sapiens hypothetical protein LOC100133263 (LOC100133263), mRNA.	LOC100133263	116	114.157	108.79	104.724	108.953	115.782	102.386	104.724	115.13	112.068		105	115.837	104.56	102.564	98.824	105.16	100.862	114.943	111.15
1050736	NM_001011724.1	Homo sapiens heterogeneous nuclear ribonucleoprotein A1-like 2 (HNRNPA1L2), transcript variant 1, mRNA.	HNRNPA1L2	125	129.217	120.853	132.587	129.668	132.853	139.93	132.587	127.656	128.08		118	114.973	113.05	119.304	128.938	148.1	127.202	116.239	126.48
630035	NM_001093733.2	Homo sapiens ribosomal protein L17-like (LOC645296), mRNA.	LOC645296	10427	13281.7	11464.9	11772.4	13548.4	12079.6	12264.9	11772.4	13047.7	13100.4		8195	11798.7	10939.4	9524.13	8369.96	10698.6	8702.37	11174.4	9567.41
6370195	NM_032932.3	Homo sapiens RAB11 family interacting protein 4 (class II) (RAB11FIP4), mRNA.	RAB11FIP4	95	96.0767	95.75	92.8214	94.585	95.9675	95.488	92.8214	110.29	99.4575		94	89.7867	97.8	93.876	89.942	96.8767	93.826	95.3829	98.246
2060154	NM_024742.1	Homo sapiens armadillo repeat containing 5 (ARMC5), mRNA.	ARMC5	144	126.843	123.263	131.799	133.402	129.047	132.482	131.799	115.562	117.505		112	129.643	125.55	133.554	123.584	118.137	125.008	122.874	107.91
5900563	XM_498275.2	PREDICTED: Homo sapiens similar to Plasma membrane calcium-transporting ATPase 1 (PMCA1) (Plasma membrane calcium pump isoform 1) (Plasma membrane calcium ATPase isoform 1) (LOC442382), mRNA.	LOC442382	96	89.45	99.5333	98.79	95.0833	98.05	95.1	98.79	101.186	98.3525		107	98.3167	99.5333	100.038	96.746	96.1567	96.776	97.9671	101.404
2140424	NM_020369.1	Homo sapiens fascin homolog 3, actin-bundling protein, testicular (Strongylocentrotus purpuratus) (FSCN3), mRNA.	FSCN3	98	101.423	98.7233	103.123	98.665	100.795	100.56	103.123	100.78	106.722		102	102.297	103.34	104.572	99.598	97.0467	105.306	101.733	101.014
6370168	NM_020794.2	Homo sapiens leucine rich repeat containing 7 (LRRC7), mRNA.	LRRC7	101	98.0367	97.9333	103.981	104.325	101.512	110.124	103.981	100.478	94.5075		100	100.453	101.367	100.578	102.09	96.0667	99.312	99.3386	99.528
4230487	XR_015892.1	PREDICTED: Homo sapiens misc_RNA (LOC728908), miscRNA.	LOC728908	488	251.697	295.047	336.484	311.692	262.653	286.212	336.484	272.314	260.548		309	251.94	350.48	330.956	345.316	245.137	313.194	318.379	285.962
430148	XM_930229.1	PREDICTED: Homo sapiens similar to hect domain and RLD 2 (LOC647193), mRNA.	LOC647193	97	101.623	94.4167	100.277	98.645	95.525	95.804	100.277	97.734	96.5525		101	95.4667	95.6233	101.682	98.34	102.613	99.196	97.7129	98.24
3420577	XM_931217.1	PREDICTED: Homo sapiens hypothetical protein LOC283683, transcript variant 2 (LOC283683), mRNA.	LOC283683	100	98.45	106.663	104.33	106.387	100.78	99.862	104.33	105.696	107.09		103	109.937	102.743	109.16	104.362	112.53	103.52	99.0129	102.77
6620333	CA503089	UI-CF-FN0-afp-k-20-0-UI.s1 UI-CF-FN0 Homo sapiens cDNA clone UI-CF-FN0-afp-k-20-0-UI 3, mRNA sequence		100	98.24	94.6033	98.6657	98.98	98.3825	100.468	98.6657	101.928	99.9125		101	102.937	100.627	96.348	92.368	97.38	100.238	99.4714	104.238
3450767	XM_943996.1	PREDICTED: Homo sapiens hypothetical LOC649971 (LOC649971), mRNA.	LOC649971	97	100.07	103.417	100.044	97.9767	101.382	98.618	100.044	98.626	102.415		103	94.6667	99.44	98.368	99.114	103.11	98.278	99.55	101.212
4880500	NM_006372.3	Homo sapiens synaptotagmin binding, cytoplasmic RNA interacting protein (SYNCRIP), mRNA.	SYNCRIP	834	676.607	532.337	1125.15	760.978	769.283	704.458	1125.15	761.252	658.158		711	916.143	475.077	784.974	644.608	617.837	599.918	645.047	544.848
3440709	BM677010	UI-E-EO1-aib-b-13-0-UI.s1 UI-E-EO1 Homo sapiens cDNA clone UI-E-EO1-aib-b-13-0-UI 3, mRNA sequence		109	101.237	100.567	102.857	108.388	108.312	103.758	102.857	106.57	110.903		113	108.413	104.347	102.748	107.166	104.36	107.356	104.12	106.534
7610468	NM_001001998.1	Homo sapiens exosome component 10 (EXOSC10), transcript variant 1, mRNA.	EXOSC10	343	327.963	371.027	307.04	378.005	405.403	418.528	307.04	344.468	340.06		383	313.267	356.613	322.138	405.402	296.603	359.56	308.786	378.422
4890463	NM_001001998.1	Homo sapiens exosome component 10 (EXOSC10), transcript variant 1, mRNA.	EXOSC10	1092	894.803	1076.51	803.82	1083.23	1190.59	1219.2	803.82	909.756	731.405		720	720.1	1065.68	747.174	831.14	769.837	806.964	736.321	710.528
1070671	XM_001721886.1	PREDICTED: Homo sapiens hypothetical protein LOC100129297 (LOC100129297), mRNA.	LOC100129297	204	164.707	173.187	223.444	187.907	185.995	175.62	223.444	198.896	229.03		279	219.16	243.79	225.62	273.73	276.417	261	245.069	303.482
5270711	XM_001716155.1	PREDICTED: Homo sapiens similar to protein kinase, cAMP-dependent, regulatory, type I, beta (LOC729623), mRNA.	LOC729623	118	111.047	110.707	114.38	108.953	117.238	107.476	114.38	117.858	123.413		110	120.137	104.653	115.954	108.798	114.167	112.938	120.799	118.364
650162	XM_001719745.1	PREDICTED: Homo sapiens similar to zinc finger protein 626 (LOC100128975), mRNA.	LOC100128975	196	177.84	167.293	166.08	134.81	146.262	119.178	166.08	183.472	235.867		221	220.617	229.983	139.772	126.892	115.717	117.198	158.29	164.602
6860598	XM_001714089.1	PREDICTED: Homo sapiens hypothetical protein LOC100128862 (LOC100128862), mRNA.	LOC100128862	99	97.79	95.3433	94.7129	97.0567	94.6475	101.054	94.7129	96.848	92.9275		97	96.1233	92.0867	91.876	97.814	90.2567	99.124	96.3943	93.902
360541	XM_929154.1	PREDICTED: Homo sapiens hypothetical protein LOC646198 (LOC646198), mRNA.	LOC646198	106	106.55	104.54	104.53	102.967	109.143	97.144	104.53	111.082	98.4475		117	102.66	110.277	104.198	101.316	101.843	101.052	107.831	112.506
3520398	NM_170743.2	Homo sapiens interleukin 28 receptor, alpha (interferon, lambda receptor) (IL28RA), transcript variant 1, mRNA.	IL28RA	95	95.05	97.2733	95.6371	93.725	96.045	95.658	95.6371	100.654	90.9375		94	93.0133	98.3033	95.594	94.488	95.9433	91.776	94.3886	96.524
2370239	NM_138275.1	Homo sapiens chromosome 6 open reading frame 25 (C6orf25), transcript variant 5, mRNA.	C6orf25	98	97.7633	100.38	95.2686	97.9417	101.852	96.508	95.2686	102.184	95.8175		107	94.8467	97.9267	98.08	100.684	98.7767	94.514	96.5829	102.274
2340189	XM_927860.1	PREDICTED: Homo sapiens similar to erythrocyte membrane protein band 4.1 like 4B isoform 2 (LOC644763), mRNA.	LOC644763	111	106.777	109.617	107.051	110.743	107.56	106.986	107.051	108.064	104.668		111	101.9	101.837	102.966	106.582	104.927	106.534	108.216	104.626
3460168	NM_032205.3	Homo sapiens PHD finger protein 20-like 1 (PHF20L1), transcript variant 2, mRNA.	PHF20L1	98	103.107	93.42	95.77	101.452	91.62	95.404	95.77	93.11	93.6075		90	94.6533	94.1967	96.802	94.268	97.6533	97.454	92.0771	97.118
2680521	NM_001031712.2	Homo sapiens tRNA methyltransferase 11 homolog (S. cerevisiae) (TRMT11), mRNA.	TRMT11	94	94.12	95.9	91.4571	94.3983	89.8475	91.742	91.4571	89.946	94.02		92	92.9867	99.9433	89.998	92.276	90.28	94.242	94.2457	89.164
6650176	NM_001031712.2	Homo sapiens tRNA methyltransferase 11 homolog (S. cerevisiae) (TRMT11), mRNA.	TRMT11	248	294.577	253.067	295.161	303.408	293.735	313.726	295.161	294.742	255.94		305	311.677	224.84	338.06	298.596	313.55	260.768	275.404	253.952
4070278	NM_001031712.2	Homo sapiens tRNA methyltransferase 11 homolog (S. cerevisiae) (TRMT11), mRNA.	TRMT11	98	100.633	100.797	103.233	100.87	99.255	95.674	103.233	101.958	104.025		104	95.44	96.6267	99.802	103.064	100.533	101.92	100.027	99.098
6330392	BI561918	603254821F1 NIH_MGC_97 Homo sapiens cDNA clone IMAGE:5297356 5, mRNA sequence		110	111.857	107.337	105.419	106.237	106.222	107.388	105.419	108.614	111.23		114	107.617	105.07	106.452	104.054	107.897	103.98	110.834	103.478
5360204	NM_015938.3	Homo sapiens NMD3 homolog (S. cerevisiae) (NMD3), mRNA.	NMD3	218	332.26	346.273	347.729	283.843	216.945	195.902	347.729	232.68	289.507		133	244.16	332.16	212.69	168.88	227.81	159.946	212.74	162.722
6760653	NM_024894.1	Homo sapiens nucleolar protein 10 (NOL10), mRNA.	NOL10	130	128.25	123.47	130.496	133.15	130.065	122.974	130.496	124.048	119.693		135	120.97	117.553	122.144	127.538	128.563	128.81	126.283	122.102
4250424	XM_001718144.1	PREDICTED: Homo sapiens hypothetical protein LOC100131277 (LOC100131277), mRNA.	LOC100131277	104	106.37	100.047	107.586	102.532	103.082	108.058	107.586	105.494	104.32		107	100.317	98.28	103.48	109.306	111.97	112.54	104.887	108.778
4670377	XM_941213.1	PREDICTED: Homo sapiens hypothetical protein LOC651936 (LOC651936), mRNA.	LOC651936	110	105.937	109.843	104.68	108.062	104.483	112.108	104.68	107.382	109.275		112	112.157	109.387	111.522	111.084	109.4	108.234	110.267	111.166
990750	XM_496056.2	PREDICTED: Homo sapiens similar to junction-mediating and regulatory protein, transcript variant 1 (LOC642397), mRNA.	LOC642397	100	99.99	93.41	94.4157	95.03	94.5275	99.246	94.4157	97.396	96.52		99	103.99	98.22	93.38	97.804	95.2767	95.244	100.091	100.486
1300458	XM_937666.1	PREDICTED: Homo sapiens similar to Cytochrome c oxidase subunit 1 (Cytochrome c oxidase polypeptide I) (LOC648600), mRNA.	LOC648600	115	109.09	108.55	109.816	109.383	109.185	103.642	109.816	109.168	108.688		118	115.473	110.86	111.718	114.762	117.267	121.01	110.273	117.906
2450039	XM_940342.1	PREDICTED: Homo sapiens hypothetical protein LOC651208 (LOC651208), mRNA.	LOC651208	98	98.9867	104.24	101.537	99.4833	99.55	100.466	101.537	102.758	100.135		104	106.67	98.4833	102.394	102.172	101.42	97.968	99.2157	94.854
4780133	NM_001005742.1	Homo sapiens glucosidase, beta; acid (includes glucosylceramidase) (GBA), transcript variant 3, mRNA.	GBA	470	623.817	641.557	635.849	728.523	651.072	845.928	635.849	561.712	775.855		606	623.063	803.693	869.696	888.152	958.35	897.466	498.65	639.234
580048	NM_001005742.1	Homo sapiens glucosidase, beta; acid (includes glucosylceramidase) (GBA), transcript variant 3, mRNA.	GBA	331	419.5	479.183	467.524	472.387	427.072	571.27	467.524	415.89	571.405		433	386.777	507.35	549.792	565.786	624.08	572.662	378.281	459.09
4590040	NM_031966.2	Homo sapiens cyclin B1 (CCNB1), mRNA.	CCNB1	236	128.26	262.327	136.411	241.528	165.645	166.016	136.411	116.614	130.798		112	107.97	149.82	126.384	110.474	122.767	124.51	151.9	108.752
990474	NM_016283.4	Homo sapiens TAF9 RNA polymerase II, TATA box binding protein (TBP)-associated factor, 32kDa (TAF9), transcript variant 2, mRNA.	TAF9	128	135.567	190.733	165.263	173.463	126.612	116.49	165.263	147.572	161.002		118	141.25	150.113	127.832	117.816	147.397	113.972	154.074	135.96
1570152	XR_037407.1	PREDICTED: Homo sapiens misc_RNA (LOC100134228), miscRNA.	LOC100134228	99	102.077	100.037	98.5729	101.933	100.517	103.15	98.5729	98.57	98.0525		102	103.177	100.997	103.548	99.846	103.607	101.196	100.414	101.39
1980240	XM_944644.1	PREDICTED: Homo sapiens hypothetical LOC651398 (LOC651398), mRNA.	LOC651398	107	113.93	112.637	104.937	108.568	108.447	108.16	104.937	113.562	105.782		103	107.377	113.587	117.488	108.742	110.4	113.158	110.563	112.17
4200367	NM_203370.1	Homo sapiens chromosome 3 open reading frame 54 (C3orf54), mRNA.	C3orf54	372	191.773	259.69	302.679	282.147	317.3	380.872	302.679	443.038	756.012		109	110.253	582.183	146.82	150.316	129.097	186.204	181.71	133.746
770279	XM_001726057.1	PREDICTED: Homo sapiens hypothetical LOC100128813 (LOC100128813), mRNA.	LOC100128813	98	100.67	100.24	98.81	97.9267	98.4125	102.766	98.81	98.034	99.3925		102	102.873	95.1333	98.826	96.538	96.6233	98.902	96.5686	100.49
5260500	XM_001716439.1	PREDICTED: Homo sapiens similar to D-2-hydroxyglutarate dehydrogenase, mitochondrial (LOC100133930), mRNA.	LOC100133930	126	129.787	120.933	127.42	139.957	143.352	154.082	127.42	135.732	154.93		144	144.447	112.573	147.55	130.344	134.737	137.532	129.079	154.292
4880563	NM_015134.2	Homo sapiens myosin phosphatase Rho interacting protein (MPRIP), transcript variant 1, mRNA.	MPRIP	1489	862.473	609.4	1255.38	446.998	647.908	582.792	1255.38	686.456	688.305		712	762.237	517.46	997	655.458	806.57	822.448	971.406	573.098
430100	NM_001469.3	Homo sapiens X-ray repair complementing defective repair in Chinese hamster cells 6 (XRCC6), mRNA.	XRCC6	599	510.35	557.573	585.254	686.055	542.253	546.99	585.254	432.75	466.788		260	425.33	490.79	474.75	432.04	545.003	436.38	473.109	328.166
6380347	NM_001469.3	Homo sapiens X-ray repair complementing defective repair in Chinese hamster cells 6 (XRCC6), mRNA.	XRCC6	2356	1475.41	1500.02	1460.8	2178.82	2448.51	3098.01	1460.8	1595.71	1670.22		1904	1354.88	1632.19	1718.78	2639.27	2019.76	2909.22	1627.17	1649.16
520162	NM_006665.2	Homo sapiens heparanase (HPSE), mRNA.	HPSE	109	124.063	127.877	131.516	116.082	111.14	136.998	131.516	138.928	117.69		111	116.157	126.773	110.278	116.302	105.39	108.052	117.553	113.058
4070343	XM_933386.1	PREDICTED: Homo sapiens similar to methylenetetrahydrofolate dehydrogenase (NADP+ dependent) 1-like, transcript variant 2 (LOC644311), mRNA.	LOC644311	109	99.7433	102.597	108.599	104.29	104.065	107.416	108.599	109.534	102.713		128	117.823	106.627	112.844	105.58	106.377	106.24	108.149	120.272
1240561	NM_138568.2	Homo sapiens exocyst complex component 3-like 2 (EXOC3L2), mRNA.	EXOC3L2	94	96.57	96.74	98.08	97.5367	99.1125	96.304	98.08	98.844	95.1525		106	96.7433	97.96	95.984	95.226	98.4367	97.048	95.7543	95.188
4590575	NR_031600.1	Homo sapiens microRNA 1234 (MIR1234), microRNA.	MIR1234	104	102.603	101.397	104.804	104.35	104.477	101.172	104.804	102.316	109.905		110	103.723	100.687	107.212	100.828	102.027	107.416	102.081	104.282
830168	NM_018223.1	Homo sapiens checkpoint with forkhead and ring finger domains (CHFR), mRNA.	CHFR	550	386.17	380.803	513.333	492.343	573.993	410.98	513.333	403.632	493.35		608	545.503	452.177	532.89	410.57	454.67	434.878	556.639	616.326
4540544	NR_003065.1	Homo sapiens small nucleolar RNA, C/D box 84 (SNORD84), small nucleolar RNA.	SNORD84	106	109.1	113.433	109.183	114.028	108.07	106.984	109.183	109.95	114.667		120	119.253	106.073	117.886	116.302	120.677	112.296	107.427	114.118
4220743	NM_015167.2	Homo sapiens jumonji domain containing 6 (JMJD6), transcript variant 2, mRNA.	JMJD6	210	127.3	149.393	153.913	173.278	175.095	196.076	153.913	129.646	139.017		158	142.957	158.98	151	209.972	175.533	172.79	139.453	171.736
2340066	NM_001006938.1	Homo sapiens transcription elongation factor A (SII)-like 6 (TCEAL6), mRNA.	TCEAL6	97	96.6233	101.823	95.9529	102.867	94.105	96.574	95.9529	97.83	96.5075		96	99.5133	98.4467	100.194	98.242	108.627	100.916	96.5186	96.582
1010543	XR_016661.1	PREDICTED: Homo sapiens hypothetical LOC643888 (LOC643888), mRNA.	LOC643888	112	124.483	104.46	110.506	127.898	113.275	116.99	110.506	119.36	106.053		110	121.14	119.713	118.788	122.966	132.517	126.862	117.161	120.688
3940541	NM_030671.1	Homo sapiens protein tyrosine phosphatase, receptor type, O (PTPRO), transcript variant 5, mRNA.	PTPRO	103	104.19	94.19	122.844	92.8283	92.54	93.462	122.844	95.198	101.555		103	94.0667	93.3967	99.7	95.542	135.653	100.422	102.397	92.074
240162	NM_018448.2	Homo sapiens cullin-associated and neddylation-dissociated 1 (CAND1), mRNA.	CAND1	402	381.46	307.867	389.676	397.167	427.243	379.964	389.676	379.366	344.34		215	271.48	354.6	363.732	367.048	398.703	391.492	372.939	286.514
4610246	NM_005014.1	Homo sapiens osteomodulin (OMD), mRNA.	OMD	164	467.887	140.5	108.824	192.527	127.972	133.806	108.824	106.548	106.668		218	134.34	630.077	132.646	116.95	111.007	213.988	324.224	105.932
4810291	NM_199046.1	Homo sapiens testis/prostate/placenta-expressed protein (TEPP), transcript variant 1, mRNA.	TEPP	100	99.25	104.04	98.3071	97.075	100.502	108.376	98.3071	102.63	99.8575		96	99.0567	99.0933	101.826	99.484	103.817	98.628	100.837	99.806
7610731	NM_199046.1	Homo sapiens testis/prostate/placenta-expressed protein (TEPP), transcript variant 1, mRNA.	TEPP	111	100.9	103.37	104.667	106.573	104.632	104.706	104.667	105.642	103.278		103	103.527	104.013	105.14	104.098	104.183	103.628	104.804	100.73
4640274	XM_939275.2	PREDICTED: Homo sapiens SH2 domain containing 5 (SH2D5), mRNA.	SH2D5	107	94.8267	100.95	100.794	95.9367	101.453	100.926	100.794	99.624	98.485		101	95.3667	102.47	100.27	102.544	100.403	97.854	100.323	100.932
2600242	NM_006439.3	Homo sapiens mab-21-like 2 (C. elegans) (MAB21L2), mRNA.	MAB21L2	99	98.46	107.19	110.134	112.592	110.59	107.496	110.134	232.638	107.1		104	98.93	112.603	101.602	120.294	100.253	104.962	171.356	99.97
3830053	XM_944408.1	PREDICTED: Homo sapiens similar to oxysterol binding protein-like 6 (LOC654147), mRNA.	LOC654147	101	98.4233	103.503	100.056	100.152	95.5225	105.222	100.056	99.28	98.9925		111	102.707	105.013	97.248	98.784	95.91	100.976	102.867	99.23
1820112	XM_937693.1	PREDICTED: Homo sapiens chromosome 8 open reading frame 30A (C8orf30A), mRNA.	C8orf30A	111	107.03	105.667	104.146	104.707	105.458	115.712	104.146	109.034	104.418		114	108.813	110.923	105.168	105.21	110.773	107.932	107.266	112.972
3890132	NM_005012.2	Homo sapiens receptor tyrosine kinase-like orphan receptor 1 (ROR1), transcript variant 1, mRNA.	ROR1	367	580.56	203.647	260.594	245.463	304.185	315.708	260.594	288.59	203.12		200	225.167	423.077	378.788	374.988	196.17	453.826	494.916	180.222
4060626	NM_005012.2	Homo sapiens receptor tyrosine kinase-like orphan receptor 1 (ROR1), transcript variant 1, mRNA.	ROR1	105	108.38	106.827	111.649	106.013	105.225	114.022	111.649	113.84	107.22		116	111.24	103.163	106.044	108.5	104.963	110.576	109.19	105.58
6020438	NR_003521.1	Homo sapiens WAS protein homolog associated with actin, golgi membranes and microtubules-like 1 (WHAMML1), non-coding RNA.	WHAMML1	101	101.66	104.39	105.141	106.715	104.835	98.464	105.141	102.014	102.007		102	100.577	101.92	103.874	101.858	100.997	100.33	98.33	100.92
6590154	NR_003521.1	Homo sapiens WAS protein homolog associated with actin, golgi membranes and microtubules-like 1 (WHAMML1), non-coding RNA.	WHAMML1	99	98.1667	100.04	96.18	97.7617	99.6825	97.91	96.18	100.76	99.1225		104	101.747	97.6	95.214	96.894	97.6333	99.562	100.98	98.81
2260048	NR_003521.1	Homo sapiens WAS protein homolog associated with actin, golgi membranes and microtubules-like 1 (WHAMML1), non-coding RNA.	WHAMML1	105	105.103	107.293	108.053	104.597	104.44	101.926	108.053	103.056	102.623		96	103.287	104.467	105.664	102.184	106.91	105.486	97.3229	102.408
2600368	NR_026983.1	Homo sapiens basic transcription factor 3, like 1 pseudogene (BTF3L1), non-coding RNA.	BTF3L1	100	100.49	98.5933	101.437	101.893	107.44	102.802	101.437	99.268	97.7875		96	98.84	101.413	98.186	102.932	104.18	94.746	102.031	101.368
6550053	NM_005858.2	Homo sapiens A kinase (PRKA) anchor protein 8 (AKAP8), mRNA.	AKAP8	243	231.277	261.703	230.037	270.017	301.17	319.094	230.037	259.34	242.382		199	205.42	242.533	236.018	287.532	243.18	297.434	215.157	210.574
3850440	NM_004106.1	Homo sapiens Fc fragment of IgE, high affinity I, receptor for; gamma polypeptide (FCER1G), mRNA.	FCER1G	96	93.7567	99.4933	96.8686	97.8817	98.94	95.304	96.8686	96.804	99.005		117	107.127	96.96	100.004	103.578	92.7767	95.69	107.449	111.446
3290392	NM_144666.1	Homo sapiens dynein heavy chain domain 1 (DNHD1), mRNA.	DNHD1	107	108.773	117.853	104.164	104.638	114.71	113.09	104.164	106.858	107.12		107	102.837	106.377	109.686	105.814	104.02	107.572	112.419	124.462
5550079	NM_173167.2	Homo sapiens unc-45 homolog B (C. elegans) (UNC45B), transcript variant 1, mRNA.	UNC45B	93	92.2733	92.9667	97.8957	93.5483	92.6075	93.954	97.8957	96.058	92.8525		93	95.8733	93.74	94.81	94.03	95.85	93.048	93.1686	91.062
1450601	XM_001714020.1	PREDICTED: Homo sapiens hypothetical LOC391205 (LOC391205), mRNA.	LOC391205	99	97.1833	102.12	98.9043	99.5883	96.0675	97.834	98.9043	97.828	97.695		97	100.543	97.2533	98.34	98.5	100.113	100.588	99.9129	94.36
130181	NM_144590.2	Homo sapiens ankyrin repeat domain 22 (ANKRD22), mRNA.	ANKRD22	103	104.007	130.467	102.167	105.928	101.998	110.854	102.167	103.664	106.13		101	105.74	98.2333	101.076	101.952	104.383	99.68	100.716	102.196
7200360	NM_001004302.1	Homo sapiens hypothetical protein LOC155060 (LOC155060), mRNA.	LOC155060	112	124.307	107.883	116.066	125.495	133.215	124.088	116.066	126	131.123		99	105.43	102.64	105.176	111.496	109.483	120.726	113.096	110.7
6400367	NM_018392.3	Homo sapiens chromosome 4 open reading frame 21 (C4orf21), mRNA.	C4orf21	93	92.7533	97.6267	92.4914	93.2733	93.5725	98.594	92.4914	95.022	90.68		85	95.1667	90.3967	90.354	92.116	95.4	93.012	92.4643	93.648
5810338	NM_001013678.1	Homo sapiens hypothetical LOC400968 (LOC400968), mRNA.	LOC400968	98	103.713	102.73	103.419	102.457	101.265	102.578	103.419	101.094	99.3175		105	113.403	103.707	97.26	105.596	99.19	98.544	101.013	101.078
730332	NM_002444.2	Homo sapiens moesin (MSN), mRNA.	MSN	3009	1176.67	1039.29	1879.08	1326.5	1438.44	1513.01	1879.08	1247.1	1225.39		849	670.93	2019.67	1429	1321.62	1108.85	1374.17	1449.59	571.246
2760349	NM_153013.3	Homo sapiens chromosome 5 open reading frame 33 (C5orf33), transcript variant 2, mRNA.	C5orf33	135	190.537	140.253	154.967	139.075	132.257	124.642	154.967	153.01	176.102		105	148.463	124.757	133.14	121.85	126.717	122.47	150.639	127.09
5670605	NM_139354.2	Homo sapiens megakaryocyte-associated tyrosine kinase (MATK), transcript variant 3, mRNA.	MATK	102	101.42	109.96	112.156	107.61	111.95	107.752	112.156	108.472	116.39		107	104.64	113.55	109.9	111.596	108.82	108.254	103.941	109.688
4230615	NM_134426.2	Homo sapiens solute carrier family 26, member 6 (SLC26A6), transcript variant 3, mRNA.	SLC26A6	114	115.503	114.437	110.984	121.382	127.323	111.804	110.984	124.508	129.06		113	122.467	133.95	122.03	115.458	119.477	126.88	139.606	168.736
150692	NM_134426.2	Homo sapiens solute carrier family 26, member 6 (SLC26A6), transcript variant 3, mRNA.	SLC26A6	309	261.617	288.05	305.371	428.728	524.83	406.276	305.371	516.968	535.295		471	326.533	493.657	435.102	378.54	418.95	494.746	650.167	905.728
4590440	NM_007313.2	Homo sapiens c-abl oncogene 1, receptor tyrosine kinase (ABL1), transcript variant b, mRNA.	ABL1	99	100.443	105.377	99.5343	98.1283	97.15	95.676	99.5343	97.038	99.4725		111	110.57	106.59	100.546	102.134	104.99	104.284	101.183	103.008
7320095	XR_015968.1	PREDICTED: Homo sapiens misc_RNA (LOC729404), miscRNA.	LOC729404	126	125.18	123.21	118.85	118.712	112.405	120.242	118.85	125.43	129.12		117	127.54	116.257	130.224	115.924	118.203	115.394	130.354	130.984
1410202	XM_945168.1	PREDICTED: Homo sapiens chromosome 10 open reading frame 93, transcript variant 3 (C10orf93), mRNA.	C10orf93	102	105.43	99.4567	105.406	103.468	105.127	129.318	105.406	103.25	105.38		115	107.53	106.587	106.332	105.28	107.097	103.364	110.954	109.036
2320403	NR_002451.1	Homo sapiens ATP-binding cassette, sub-family A (ABC1), member 11 (pseudogene) (ABCA11) on chromosome 4.	ABCA11	120	109.98	112.27	119.696	107.528	115.397	110.742	119.696	106.104	118.61		112	108.543	111.003	119.706	113.648	114.453	120.44	113.543	112.778
60768	NM_017703.1	Homo sapiens F-box and leucine-rich repeat protein 12 (FBXL12), mRNA.	FBXL12	291	377.017	379.52	295.86	306.483	297.908	288.91	295.86	317.936	394.145		273	249.05	408.977	228.284	234.988	275.053	281.566	320.777	261.786
630184	NR_024120.1	Homo sapiens endozepine-like peptide 2 pseudogene (ELP2P), non-coding RNA.	ELP2P	106	107.65	97.53	110.48	111.182	109.118	101.96	110.48	101.6	104.023		106	95.9533	103.993	105.344	100.634	101.867	106.756	105.737	109.662
2600241	XM_941764.1	PREDICTED: Homo sapiens similar to LIM and senescent cell antigen-like domains 1 (LOC652335), mRNA.	LOC652335	100	101.913	101.507	104.424	102.657	106.317	103.1	104.424	103.826	107.433		102	101.76	101.743	101.744	100.236	102.623	104.64	99.0729	102.36
3440612	XM_928072.1	PREDICTED: Homo sapiens hypothetical protein LOC645010 (LOC645010), mRNA.	LOC645010	114	110.05	111.05	116.239	111.738	116.08	109.992	116.239	108.092	106.928		100	112.057	107.65	111.806	109.264	96.32	110.71	114.024	109.646
1010470	NM_178448.2	Homo sapiens chromosome 9 open reading frame 140 (C9orf140), mRNA.	C9orf140	189	99.1167	180.323	100.616	164.423	156.642	120.48	100.616	104.792	133.57		103	102.33	109.96	102.528	118.524	101.833	106.98	101.406	101.394
5810259	XM_939650.1	PREDICTED: Homo sapiens hypothetical protein LOC650566 (LOC650566), mRNA.	LOC650566	110	98.9967	99.36	104.127	100.612	104.16	102.186	104.127	99.214	106.555		111	102.667	101.73	98.45	98.984	104.603	109.82	106.093	105.082
7380035	XM_933525.1	PREDICTED: Homo sapiens hypothetical protein LOC646302 (LOC646302), mRNA.	LOC646302	99	97.5767	94.36	100.061	97.0867	98.3925	94.846	100.061	97.218	97.125		100	103.49	98.6933	96.106	98.114	99.7767	99.94	101.053	99.526
6250446	NM_181489.5	Homo sapiens zinc finger protein 445 (ZNF445), mRNA.	ZNF445	92	95.5567	95.73	90.1686	94.6983	93.0625	90.468	90.1686	93.41	93.1975		91	91.2933	92.9733	91.08	89.886	90.2833	92.282	92.1229	93.33
7570164	XM_372273.4	PREDICTED: Homo sapiens similar to Serine/threonine-protein kinase PRKX (Protein kinase PKX1) (LOC644379), mRNA.	LOC644379	99	97.7033	94.5967	100.327	95.755	106.63	98.386	100.327	98.516	90.8275		97	98.73	99.4167	94.346	98.266	95.14	99.602	98.1914	98.102
1770619	XM_942291.1	PREDICTED: Homo sapiens hypothetical protein LOC222967 (LOC222967), mRNA.	LOC222967	102	103.043	105.78	102.617	104.002	105.8	103.238	102.617	110.96	103.53		108	98.26	102.723	101.55	105.332	107.503	103.044	100.533	110.652
110605	NM_024707.2	Homo sapiens gem (nuclear organelle) associated protein 7 (GEMIN7), transcript variant 1, mRNA.	GEMIN7	107	112.15	111.493	106.281	108.743	112.175	107.266	106.281	110.328	110.14		111	116.263	111.14	113.732	105.834	113.383	107.896	111.91	108.676
3310735	NM_001005282.1	Homo sapiens olfactory receptor, family 5, subfamily M, member 8 (OR5M8), mRNA.	OR5M8	95	101.503	97.5333	95.5257	98.0167	99.6625	97.382	95.5257	101.704	100.302		98	98.39	100.2	97.308	97.988	95.6867	98.358	103.761	96.938
7040373	NM_001004344.1	Homo sapiens hypothetical gene supported by BC033985 (MGC44328), mRNA.	MGC44328	92	94.3067	96.0133	90.4186	94.8667	95.215	91.044	90.4186	91.276	97.0825		98	95.85	92.9667	97.042	91.586	89.0533	93.636	90.96	95.332
4730538	NM_052901.2	Homo sapiens solute carrier family 25 (mitochondrial carrier; phosphate carrier), member 25 (SLC25A25), nuclear gene encoding mitochondrial protein, transcript variant 1, mRNA.	SLC25A25	116	105.987	118.793	110.477	105.18	113.135	116.69	110.477	107.872	108.923		126	128.753	113.24	122.78	121.472	111.163	109.37	110.833	136.822
10487	NM_052901.2	Homo sapiens solute carrier family 25 (mitochondrial carrier; phosphate carrier), member 25 (SLC25A25), nuclear gene encoding mitochondrial protein, transcript variant 1, mRNA.	SLC25A25	403	302.557	393.347	298.55	275.982	331.343	366.17	298.55	373.082	367.363		728	488.927	355.767	413.344	322.178	373.677	304.602	347.881	658.224
6180075	NM_012465.2	Homo sapiens tolloid-like 2 (TLL2), mRNA.	TLL2	92	94.54	86.6433	91.0729	91.46	89.835	91.042	91.0729	89.212	91.1825		99	90.74	93.5767	92.082	88.68	90.3733	95.006	90.4829	91.764
6060475	NM_001204.5	Homo sapiens bone morphogenetic protein receptor, type II (serine/threonine kinase) (BMPR2), mRNA.	BMPR2	624	503.147	411.847	627.644	547.682	463.41	336.09	627.644	423.75	404.613		217	334.127	326.253	394.41	374.994	472.643	415.32	542.703	215.104
1770538	XM_941146.1	PREDICTED: Homo sapiens hypothetical protein LOC651886 (LOC651886), mRNA.	LOC651886	105	103.373	99.3067	110.77	107.465	107.895	112.378	110.77	106.02	101.767		102	102.567	102.91	105.978	104.372	109.473	101.79	107.314	101.048
4230731	XM_927558.1	PREDICTED: Homo sapiens similar to keratin associated protein 3-3 (LOC644413), mRNA.	LOC644413	98	96.06	97.2933	97.7886	99.8867	96.5275	93.192	97.7886	98.69	102.382		100	95.7633	94.09	94.558	96.334	99.4433	100.232	97.8386	96.366
4060440	NM_173358.2	Homo sapiens synovial sarcoma, X breakpoint 7 (SSX7), mRNA.	SSX7	94	89.3867	92.0033	92.23	91.4667	90.3625	91.268	92.23	90.364	91.595		96	94.46	91.11	92.75	91.234	93.8433	90.21	91.7629	93.002
3440093	XM_930640.1	PREDICTED: Homo sapiens similar to zinc finger protein 595, transcript variant 2 (LOC642280), mRNA.	LOC642280	103	106.043	103.713	100.267	102.457	100.082	103.278	100.267	107.172	111.343		107	109.4	108.677	108.624	102.236	107.107	105.344	106.869	103.838
4480255	NM_001014989.1	Homo sapiens linker for activation of T cells (LAT), transcript variant 4, mRNA.	LAT	99	98.7767	100.987	97.4043	98.045	98.905	100.132	97.4043	97.886	98.1125		98	101.537	105.023	100.494	97.952	101.227	96.542	102.567	97.208
70239	NM_018046.3	Homo sapiens angiogenic factor with G patch and FHA domains 1 (AGGF1), mRNA.	AGGF1	371	420.35	404.727	349.474	397.905	430.652	435.62	349.474	495.876	444.955		418	399.463	457.68	414.638	409.904	409.28	464.93	436.983	423.934
5810754	NM_001004705.1	Homo sapiens olfactory receptor, family 4, subfamily D, member 10 (OR4D10), mRNA.	OR4D10	97	95.4767	98.4633	95.9043	96.48	94.815	91.514	95.9043	93.548	95.2		94	96.1133	97.2933	92.744	98.136	97.7133	93.356	95.57	95.306
4070136	NM_153747.1	Homo sapiens phosphatidylinositol glycan anchor biosynthesis, class C (PIGC), transcript variant 1, mRNA.	PIGC	175	187.463	254.69	170.669	227.082	227.695	229.302	170.669	247.78	217.86		249	235.563	304.96	212.298	293.51	320.197	324.192	269.164	296.366
580601	NM_153747.1	Homo sapiens phosphatidylinositol glycan anchor biosynthesis, class C (PIGC), transcript variant 1, mRNA.	PIGC	361	437.28	612.053	336.874	583.74	509.945	509.81	336.874	583.36	519.038		536	532.513	783.25	455.388	643.878	746.593	735.124	613.829	629.882
1050376	XM_935705.1	PREDICTED: Homo sapiens similar to SH3 domain binding protein CR16, transcript variant 1 (LOC641823), mRNA.	LOC641823	109	100.653	111.78	109.244	105.182	107.385	113.464	109.244	106.564	104.15		112	105.737	102.49	103.484	104.67	105.63	108.722	104.351	99.594
650671	NM_001013626.2	Homo sapiens leucine rich repeat containing 67 (LRRC67), mRNA.	LRRC67	106	108.78	102.373	105.894	106.188	106.145	104.492	105.894	110.512	106.845		111	104.067	110.33	110.758	103.644	106.88	104.044	106.726	108.446
3870138	NM_020705.1	Homo sapiens TBC1 domain family, member 24 (TBC1D24), mRNA. XM_945422	TBC1D24	99	103.497	117.41	99.43	111.6	103.757	97.424	99.43	106.694	98.595		99	104.083	105.17	103.136	101.85	98.5933	97.018	100.169	92.7
3120161	NM_020705.1	Homo sapiens TBC1 domain family, member 24 (TBC1D24), mRNA. XM_945422	TBC1D24	129	127.3	128.277	132.803	128.757	140.79	132.454	132.803	130.386	137.493		130	129.45	129.16	133.392	133.738	123.677	128.62	135.54	167.958
5870253	XM_936778.1	PREDICTED: Homo sapiens hypothetical protein LOC647718 (LOC647718), mRNA.	LOC647718	107	103.96	104.173	106.61	104.182	105.052	103.42	106.61	113.212	106.207		104	99.55	104.273	105.106	107.306	102.367	102.376	105.106	103.02
1340010	NM_001013355.1	Homo sapiens olfactory receptor, family 2, subfamily G, member 6 (OR2G6), mRNA.	OR2G6	95	90.05	92.5967	93.0986	93.615	91.77	94.116	93.0986	94.17	93.68		90	89.6133	95.9533	91.298	91.318	89.9367	93.9	92.1557	93.696
1780609	XM_001717283.1	PREDICTED: Homo sapiens hypothetical protein LOC100128750 (LOC100128750), mRNA.	LOC100128750	95	96.61	101.58	94.7471	98.7767	96.1775	101.83	94.7471	93.892	102.212		105	100.007	95.14	100.102	100.212	97.1733	93.066	98.0643	102.52
6560278	XM_001717283.1	PREDICTED: Homo sapiens hypothetical protein LOC100128750 (LOC100128750), mRNA.	LOC100128750	103	110.78	104.447	104.813	107.223	110.058	106.422	104.813	107.76	104.308		121	121.98	114.777	112.394	110.538	106.043	107.454	108.336	115.964
6510360	NM_032705.2	Homo sapiens chromosome 1 open reading frame 97 (C1orf97), mRNA.	C1orf97	206	165.603	222.05	232.12	240.175	233.713	263.828	232.12	255.278	288.755		853	866.147	302.84	453.304	305.258	283.747	285.086	570.836	609.262
670730	XM_001133215.1	PREDICTED: Homo sapiens similar to F-box and WD-40 domain protein 10 (LOC732391), mRNA.	LOC732391	97	94.4533	103.053	96.6914	95.7467	95.775	101.446	96.6914	101.492	98.27		105	100.4	98.1567	100.404	95.678	98.16	102.758	98.3443	96.946
1990379	NM_152270.2	Homo sapiens schlafen family member 11 (SLFN11), mRNA.	SLFN11	367	967.527	995.397	839.289	393.052	523.03	430.202	839.289	1163.36	290.743		124	206.793	647.37	251.896	182.044	121.817	192.26	234.621	104.68
3440358	NM_152270.2	Homo sapiens schlafen family member 11 (SLFN11), mRNA.	SLFN11	151	293.323	372.327	293.55	172.653	187.66	160.044	293.55	322.024	148.15		105	118.8	209.003	131.318	113.378	117.877	128.584	128.806	105.452
1010630	NM_006170.2	Homo sapiens NOP2 nucleolar protein homolog (yeast) (NOP2), transcript variant 1, mRNA.	NOP2	173	137.027	171.763	153.566	163.263	167.235	158.202	153.566	127.784	145.407		160	178.433	157.23	166.178	169.846	165.227	165.742	151.94	190.742
6960538	NM_006170.2	Homo sapiens NOP2 nucleolar protein homolog (yeast) (NOP2), transcript variant 1, mRNA.	NOP2	217	152.777	232.56	181.504	194.745	207.67	245.998	181.504	151.548	180.945		219	243.703	190.477	224.102	251.588	235.4	209.03	194.684	279.066
4900711	NM_015657.3	Homo sapiens ATP-binding cassette, sub-family A (ABC1), member 12 (ABCA12), transcript variant 2, mRNA.	ABCA12	97	94.1833	91.99	96.06	95.2617	98.9425	94.96	96.06	95.254	92.9		100	91.39	101.45	94.076	96.346	93.5467	95.126	94.1571	95.632
6020017	NM_058201.2	Homo sapiens sperm associated antigen 11B (SPAG11B), transcript variant D, mRNA.	SPAG11B	102	96.19	105.14	102.423	100.273	99.78	96.468	102.423	97.576	104.595		97	100.45	101.313	96.76	100.492	102.5	95.396	97.6171	98.476
7210767	NM_005255.1	Homo sapiens cyclin G associated kinase (GAK), mRNA. XM_943600 XM_943603	GAK	1023	792.117	820.81	786.74	1046.54	1259.33	1368.11	786.74	986.124	811.465		819	792.35	754.737	903.908	1204.98	1441.34	1327.69	747.063	860.648
6250390	NM_058163.1	Homo sapiens TSR2, 20S rRNA accumulation, homolog (S. cerevisiae) (TSR2), mRNA.	TSR2	675	620.543	671.403	700.287	660.612	681.115	755.992	700.287	871.572	900.312		722	624.67	862.13	738.856	798.84	806.507	845.75	778.017	726.442
2190706	XM_001726989.1	PREDICTED: Homo sapiens similar to kelch-like 5 (Drosophila) (LOC284890), mRNA.	LOC284890	109	105.57	105.24	105.553	107.67	104.955	104.27	105.553	106.95	108.465		109	101.557	105.39	108.872	103.514	105.217	107.16	104.383	109.83
2140497	XM_001133074.2	PREDICTED: Homo sapiens similar to transmembrane protein 106A, transcript variant 3 (FLJ77644), mRNA.	FLJ77644	103	102.69	107.837	118.27	103.948	110.337	111.588	118.27	105.43	108.698		100	96.9733	108.207	106.832	100.482	105.523	106.234	103.459	94.996
2490343	NM_001004057.1	Homo sapiens G protein-coupled receptor kinase 4 (GRK4), transcript variant 3, mRNA.	GRK4	148	145.89	136.013	138.006	185.082	193.325	185.574	138.006	172.654	174.732		204	170.863	134.25	151.912	191.378	147.937	191.224	214.646	214.638
2650707	NM_173578.1	Homo sapiens chromosome 11 open reading frame 72 (C11orf72), mRNA.	C11orf72	94	98.6733	95.8367	93.8357	95.9717	88.6925	96.664	93.8357	94.41	95.9725		87	94.4333	99.8267	91.788	94.618	92.79	92.704	96.0657	93.71
70053	NM_138551.2	Homo sapiens thymic stromal lymphopoietin (TSLP), transcript variant 2, mRNA.	TSLP	114	117.613	134.093	123.524	116.055	115.215	120.146	123.524	123.34	116.903		122	113.95	116.293	113.396	110.74	120.967	121.538	119.996	122.762
6250523	NM_020805.1	Homo sapiens kelch-like 14 (Drosophila) (KLHL14), mRNA.	KLHL14	102	97.85	98.14	101.299	100.985	102.215	102.29	101.299	100.256	103.163		97	102.18	95.0967	98.82	98.25	97.2567	100.466	95.2529	105.24
780300	NM_020805.1	Homo sapiens kelch-like 14 (Drosophila) (KLHL14), mRNA.	KLHL14	99	99.31	98.5367	100.69	101.013	111.805	101.014	100.69	98.156	102.32		96	101.66	96.6767	93.048	101.812	94.9733	100.102	98.0757	92.422
5050113	NM_000234.1	Homo sapiens ligase I, DNA, ATP-dependent (LIG1), mRNA.	LIG1	173	135.83	143.107	135.604	162.8	179.683	167.848	135.604	144.064	150.317		122	135.937	120.68	142.82	126.11	119.127	139.506	139.801	126.574
3870441	NM_024344.1	Homo sapiens calpain 3, (p94) (CAPN3), transcript variant 2, mRNA.	CAPN3	115	156.89	133.167	113.65	133.197	137.485	135.056	113.65	119.464	111.97		121	128.483	115.327	123.86	127.838	128.667	130.108	118.413	115.99
2810100	NM_152909.2	Homo sapiens zinc finger protein 548 (ZNF548), mRNA.	ZNF548	197	195.92	222.507	184.14	196.35	200.37	195.558	184.14	212.228	205.037		160	175.58	244.85	175.702	197.346	192.887	198.302	187.929	177.438
6760440	NM_005971.2	Homo sapiens FXYD domain containing ion transport regulator 3 (FXYD3), transcript variant 1, mRNA.	FXYD3	95	102.083	100.233	100.956	99.8133	100.49	100.972	100.956	102.27	99.145		94	100.143	104.04	100.02	99.782	99.0467	100.516	97.77	103.32
2060687	NM_005971.2	Homo sapiens FXYD domain containing ion transport regulator 3 (FXYD3), transcript variant 1, mRNA.	FXYD3	93	90.8333	96.7933	94.8657	94.7717	96.02	94.386	94.8657	95.64	96.5475		92	92.14	93.99	90.094	93.844	94.8933	93.326	94.6814	93.628
3370445	XM_928223.1	PREDICTED: Homo sapiens hypothetical protein LOC645186 (LOC645186), mRNA.	LOC645186	99	102.537	97.5567	96.0129	102.925	104.055	104.894	96.0129	98.446	97.495		102	103.16	105.857	99.194	98.986	107.097	101.336	99.8729	100.16
430605	XR_017971.1	PREDICTED: Homo sapiens transmembrane protein 137 (TMEM137), misc RNA.	TMEM137	219	266.793	215.73	212.193	208.085	258.97	235.432	212.193	232.044	247.288		151	136.507	153.173	172.388	159.888	214.603	204.852	153.679	176.614
6450180	NM_001040702.1	Homo sapiens defensin, beta 104B (DEFB104B), mRNA.	DEFB104B	101	100.927	101.723	101.02	100.413	102.825	105.062	101.02	101.56	106.547		103	99.7233	93.72	101.204	102.13	97.6433	103.062	104.617	102.21
3830626	XR_038241.1	PREDICTED: Homo sapiens misc_RNA (LOC100133773), miscRNA.	LOC100133773	122	125.183	112.01	119.357	119.622	111.552	123.098	119.357	113.572	114.195		119	116.497	116.033	124.616	122.834	134.387	110.048	114.634	112.378
1430433	BX095709	BX095709 Soares pineal gland 3NbHPG Homo sapiens cDNA clone IMAGp998I24464, mRNA sequence		113	108.71	108.94	117.903	117.82	120.557	110.256	117.903	117.592	106.823		117	102.493	112.87	107.258	121.552	108	122.974	111.969	112.294
2970711	AW977064	EST389173 MAGE resequences, MAGO Homo sapiens cDNA, mRNA sequence		102	105.253	104.347	105.189	109.793	103.793	105.16	105.189	99.26	102.033		103	103.87	99.6567	102.796	100.806	101.743	110.044	106.913	102.98
6900750	NM_001527.2	Homo sapiens histone deacetylase 2 (HDAC2), mRNA.	HDAC2	1178	1050.77	747.193	1234.9	1386.75	1301.22	916.178	1234.9	1189.08	860.93		551	938.07	568.717	778.608	639.692	896.823	690.29	974.327	496.082
6330767	NM_001527.2	Homo sapiens histone deacetylase 2 (HDAC2), mRNA.	HDAC2	108	111.243	103.367	105.926	111.607	106.25	111.444	105.926	102.258	99.125		112	106.647	106.223	115.09	112.522	114.13	111.29	102.659	116.368
7210709	XM_936861.1	PREDICTED: Homo sapiens hypothetical protein LOC647802 (LOC647802), mRNA.	LOC647802	103	111.46	108.847	110.141	104.738	110.1	111.682	110.141	103.36	111.242		110	106.73	103.723	107.908	109.042	109.847	112.34	109.524	106.864
70528	NM_176824.1	Homo sapiens Bardet-Biedl syndrome 7 (BBS7), transcript variant 1, mRNA.	BBS7	133	124.357	153.52	159.44	150.283	131.308	138.826	159.44	149.094	145.843		123	132.323	156.51	123.612	139.158	143.52	131.278	136.153	122.748
2230112	NM_176824.1	Homo sapiens Bardet-Biedl syndrome 7 (BBS7), transcript variant 1, mRNA.	BBS7	167	181.05	196.663	200.984	210.663	170.387	186.194	200.984	175.51	174.755		133	154.25	192.82	154.206	176.236	191.357	178.366	195.344	154.086
620136	NM_181879.1	Homo sapiens leukocyte immunoglobulin-like receptor, subfamily A (with TM domain), member 5 (LILRA5), transcript variant 3, mRNA.	LILRA5	102	100.53	100.277	99.9014	97.1117	101.093	103.002	99.9014	97.958	97.8425		99	99.8533	99.15	105.19	101.028	106.623	97.574	98.96	99.62
3520600	NM_001005167.1	Homo sapiens olfactory receptor, family 52, subfamily E, member 6 (OR52E6), mRNA.	OR52E6	109	105.153	104.923	106.471	106.348	108.49	110.434	106.471	110.324	103.985		106	104.217	109.447	107.18	107.922	107.947	106.458	107.396	115.398
5340253	XM_001127514.1	PREDICTED: Homo sapiens hypothetical protein LOC730862 (LOC730862), mRNA.	LOC730862	102	99.53	105.24	104.653	101.423	109.027	100.12	104.653	102.982	101.233		97	105.44	98.83	98.648	102.058	100.127	99.586	100.284	99.292
7100279	XM_942271.1	PREDICTED: Homo sapiens WAS protein homology region 2 domain containing 1-like 2, transcript variant 3 (WHDC1L2), mRNA.	WHDC1L2	109	108.973	105.917	105.699	103.928	112.465	114.734	105.699	105.996	105.528		114	109.997	113.577	110.522	108.332	106.813	110.472	105.267	105.288
3460253	NM_024578.1	Homo sapiens occludin/ELL domain containing 1 (OCEL1), mRNA.	OCEL1	412	495.823	425.27	365.66	454.878	500.94	455.862	365.66	444.486	538.517		767	720.827	463.46	624.002	548.314	541.507	473.84	498.504	848.13
3130576	NM_012110.2	Homo sapiens cysteine-rich hydrophobic domain 2 (CHIC2), mRNA.	CHIC2	1325	1505.53	1792.02	1592.34	1733.54	1813.63	1830.6	1592.34	1529.8	1265.72		696	644.983	1043.26	696.822	1006.04	2192.72	1090.32	721.489	664.174
2650717	NM_181846.1	Homo sapiens zinc finger and SCAN domain containing 22 (ZSCAN22), mRNA.	ZSCAN22	102	104.167	104.583	102.007	104.132	99.0525	99.622	102.007	98.05	96.5425		98	95.8367	97.6833	97.284	100.876	103.147	97.294	102.691	99.988
7550376	NM_016381.3	Homo sapiens three prime repair exonuclease 1 (TREX1), transcript variant 1, mRNA.	TREX1	104	106.523	106.503	105.347	104.922	107.17	101.926	105.347	104.856	103.873		106	96.5633	99.1667	103.102	105.844	109.313	105.664	103.309	107.334
4860520	XR_015967.1	PREDICTED: Homo sapiens hypothetical protein LOC134466 (LOC134466), misc RNA.	LOC134466	110	121.153	109.64	108.26	108.005	107.03	104.208	108.26	102.306	102.515		110	109.067	112.06	110.64	103.226	116.617	117.014	101.744	109.292
1690392	NM_003524.2	Homo sapiens histone cluster 1, H2bh (HIST1H2BH), mRNA.	HIST1H2BH	112	104.187	108.15	104.839	104.997	101.335	105.364	104.839	109.088	109.325		101	102.613	100.71	101.484	99.184	103.773	106.326	109.226	106.916
2940592	XM_001720644.1	PREDICTED: Homo sapiens similar to CDC26 subunit of anaphase promoting complex (LOC729948), mRNA.	LOC729948	101	104.257	96.4	99.3886	108.08	105.572	96.358	99.3886	103.548	100.595		103	100.107	102.98	103.836	101.852	98.1467	101.998	100.003	103.54
6560114	XM_001126195.1	PREDICTED: Homo sapiens similar to phosphodiesterase 4D interacting protein isoform 2 (LOC727942), mRNA.	LOC727942	103	98.58	99.06	105.156	101.09	97.8075	102.104	105.156	102.866	103.905		109	97.6333	106.403	103.084	101.558	109.22	102.076	105.393	99
6650289	AA926825	oi54f08.s1 NCI_CGAP_HN3 Homo sapiens cDNA clone IMAGE:1486503 3, mRNA sequence		105	105.633	103.857	108.757	105.963	114.662	110.642	108.757	112.256	112.87		111	103.643	111.273	106.694	113.346	109.643	113.444	108.401	110.038
4560491	XR_018108.1	PREDICTED: Homo sapiens similar to TBC1 domain family, member 3 (LOC441811), mRNA.	LOC441811	100	96.57	101.39	102.623	100.092	97.7725	101.312	102.623	100.606	98.825		101	101.87	107.343	102.222	105.88	103.2	104.332	99.7671	96.15
1450687	NM_024795.2	Homo sapiens transmembrane 4 L six family member 20 (TM4SF20), mRNA.	TM4SF20	110	114.753	116.427	110.454	102.862	102.385	103.796	110.454	104.848	111.022		101	100.5	101.217	98.374	96.702	98.4933	100.388	107.693	109.454
110167	NM_014294.4	Homo sapiens translocation associated membrane protein 1 (TRAM1), mRNA.	TRAM1	4882	5699.8	4615.77	5813.52	6131.71	6213.41	6923.13	5813.52	5068.29	4746.29		2399	2605.03	4752.78	3127.37	4021.82	3748.27	3792.96	3497.32	1973.3
3930519	BC025734	Homo sapiens, clone IMAGE:5204729, mRNA		118	113.067	116.443	120.16	114.92	116.86	116.19	120.16	124.666	122.987		129	118.22	119.32	117.876	112.094	120.45	119.938	122.836	117.328
1710634	NM_006143.1	Homo sapiens G protein-coupled receptor 19 (GPR19), mRNA.	GPR19	92	93.8033	96.8267	95.1429	94.5133	91.7525	90.854	95.1429	88.886	90.56		90	92.0633	95.2733	94.226	87.778	91.3733	91.676	91.5986	93.44
6200072	NM_006143.1	Homo sapiens G protein-coupled receptor 19 (GPR19), mRNA.	GPR19	107	109.87	123.807	103.433	128.26	110.08	117.69	103.433	115.91	116.642		101	101.793	120.843	103.796	116.574	107.243	110.202	104.776	104.838
6900333	XM_001721786.1	PREDICTED: Homo sapiens hypothetical protein LOC100134091, transcript variant 2 (LOC100134091), mRNA.	LOC100134091	102	108.23	97.2133	102.569	101.82	105.08	103.734	102.569	106.468	104.715		104	107.083	108.453	108.164	105.174	108.603	105.646	103.913	105.474
110170	NR_030336.1	Homo sapiens microRNA 605 (MIR605), microRNA.	MIR605	99	97.4333	102.88	99.8671	100.258	97.9975	101.156	99.8671	100.526	104.895		102	100.59	99.0367	98.04	98.872	96.6933	95.6	95.8114	101.712
3870278	BC039321	Homo sapiens cDNA clone IMAGE:5266832		103	101.66	104.09	104.899	105.638	107.83	109.174	104.899	100.98	109.993		98	103.787	100.36	106.946	105.498	104.737	110.97	103.829	106.672
2230670	NM_153369.1	Homo sapiens KIAA1919 (KIAA1919), mRNA.	KIAA1919	91	91.02	99.5067	95.3529	92.7017	94.1925	91.174	95.3529	90.876	94.19		93	95.7767	90.1933	93.236	96.952	92.3333	92.386	95.0386	92.812
1570722	NM_002137.3	Homo sapiens heterogeneous nuclear ribonucleoprotein A2/B1 (HNRNPA2B1), transcript variant A2, mRNA.	HNRNPA2B1	188	227.61	279.897	221.583	274.285	332.205	259.986	221.583	207.266	217.865		146	168.2	150.567	144.15	153.312	258.063	206.544	170.991	186.2
6130382	NM_030664.3	Homo sapiens phosphotriesterase related (PTER), transcript variant 2, mRNA.	PTER	141	158.87	146.177	123.443	95.495	92.355	92.906	123.443	106.318	92.49		173	443.59	133.947	171.754	92.23	89.66	93.02	163.201	97.846
110674	NM_030664.3	Homo sapiens phosphotriesterase related (PTER), transcript variant 2, mRNA.	PTER	94	93.7	93.3967	91.5757	93.7867	90.85	93.846	91.5757	87.854	93.01		89	90.1367	92.1333	97.13	92.044	88.3267	92.404	94.1229	90.736
4540537	NM_178122.2	Homo sapiens chromosome 1 open reading frame 201 (C1orf201), mRNA.	C1orf201	110	110.337	107.203	111.141	112.163	114.987	110.04	111.141	115.4	110.303		107	109.657	107.52	107.15	112.636	105.96	112.52	119.157	119.404
3840382	XM_931316.1	PREDICTED: Homo sapiens hypothetical protein LOC643100 (LOC643100), mRNA.	LOC643100	103	96.7967	100.34	100.581	100.587	102.987	104.588	100.581	100.976	107.96		174	117.83	120.08	132.772	103.058	128.733	162.922	131.187	181.342
4610348	NM_138484.2	Homo sapiens shugoshin-like 1 (S. pombe) (SGOL1), transcript variant C2, mRNA.	SGOL1	137	104.547	134.653	108.874	123.87	116.28	117.654	108.874	107.9	112.928		104	100.897	111.473	104.19	105.558	98.29	108.184	102.084	102.234
3890386	XM_936229.1	PREDICTED: Homo sapiens similar to v-kit Hardy-Zuckerman 4 feline sarcoma viral oncogene homolog (LOC653882), mRNA.	LOC653882	98	99.2967	97.2733	97.9786	99.6517	102.543	101.108	97.9786	92.432	100.047		104	97.4967	102.253	94.458	93.086	98.36	99.482	102.51	99.388
3870154	NM_058248.1	Homo sapiens deoxyribonuclease II beta (DNASE2B), transcript variant 2, mRNA.	DNASE2B	95	92.97	93.39	94.3143	94.575	93.52	94.29	94.3143	93.764	98.3375		96	97.9667	129.977	97.47	94.576	96.7933	94.6	98.0186	98.898
4210300	NM_023007.1	Homo sapiens jumonji domain containing 4 (JMJD4), mRNA.	JMJD4	179	154.443	160.42	169.83	159.083	155.955	173.812	169.83	160.6	178.882		165	187.457	187.097	190.962	175.144	163.84	186.86	182.003	222.152
3610386	NM_014912.3	Homo sapiens cytoplasmic polyadenylation element binding protein 3 (CPEB3), mRNA.	CPEB3	162	185.613	169.627	162.107	148.052	155.805	149.962	162.107	136.054	151.885		246	180.59	191.8	197.878	283.788	230.227	218.262	167.999	191.724
3780592	XM_001128059.1	PREDICTED: Homo sapiens similar to Contactin-associated protein-like 3 precursor (Cell recognition molecule Caspr3) (LOC653355), mRNA.	LOC653355	168	104.087	101.723	104.801	135.275	150.212	166.53	104.801	106.212	110.375		248	102.873	100.583	103.704	135.66	115.483	135.984	105.479	107.466
540537	XM_938232.1	PREDICTED: Homo sapiens hypothetical protein LOC649162 (LOC649162), mRNA.	LOC649162	100	101.97	101.117	103.657	100.61	104.61	99.368	103.657	100.546	100.447		99	102.237	101.747	99.332	102.542	94.7033	99.61	102.833	103.034
3360037	BG941175	ax09g05.x2 Proliferating Human Erythroid Cells (LCB:ax library) Homo sapiens cDNA clone ax09g05 random, mRNA sequence		104	108.503	105.643	109.767	107.083	104.317	107.268	109.767	105.036	106.808		106	108.797	100.763	103.456	108.142	104.463	109.02	105.199	104.006
6480189	NM_003251.2	Homo sapiens thyroid hormone responsive (SPOT14 homolog, rat) (THRSP), mRNA.	THRSP	103	100.503	102.593	104.6	99.845	97.22	105.576	104.6	101.072	104.748		19304	18247.9	152.043	15035.1	580.026	477.94	836.12	11728.8	15991.4
3850338	NM_001004059.2	Homo sapiens olfactory receptor, family 4, subfamily S, member 2 (OR4S2), mRNA.	OR4S2	99	101.017	96.5767	99.7229	95.31	98.1875	100.488	99.7229	101.482	97.695		98	98.5067	105.177	99.42	99.778	98.98	97.2	102.33	102.468
6620681	NM_014020.2	Homo sapiens transmembrane protein 176B (TMEM176B), mRNA.	TMEM176B	103	115.213	98.06	98.9514	98.5117	101.088	95.426	98.9514	96.146	99.14		106	99.4067	100.537	98.412	98.494	95.7767	97.406	97.3686	98.138
5390064	NM_015245.2	Homo sapiens ankyrin repeat and sterile alpha motif domain containing 1A (ANKS1A), mRNA.	ANKS1A	390	293.883	237.85	312.787	348.713	356.382	429.93	312.787	348.452	380.988		521	260.033	219.557	400.62	250.688	482.353	332.852	323.969	476.374
4900524	XM_944925.1	PREDICTED: Homo sapiens hypothetical protein LOC649241, transcript variant 1 (LOC649242), mRNA.	LOC649242	104	103.26	109.433	102.293	103.623	105.86	103.234	102.293	109.676	104.19		102	105.907	99.21	103.292	105.038	109.14	106.418	102.876	103.542
2350343	XM_001726664.1	PREDICTED: Homo sapiens hypothetical protein LOC100134676 (LOC100134676), mRNA.	LOC100134676	95	97.78	94.0967	97.2471	92.415	97.645	97.398	97.2471	99.698	99.6525		90	97.35	104.987	99.306	95.748	97.7067	99.556	96.5057	98.384
6550717	XM_932171.1	PREDICTED: Homo sapiens hypothetical protein LOC644404 (LOC644404), mRNA.	LOC644404	129	118.557	105.48	108.311	101.137	113.385	103.85	108.311	106.218	108.042		112	120.38	120.753	115.002	106.12	103.307	106.18	108.856	109.964
4290259	NM_024661.3	Homo sapiens coiled-coil domain containing 51 (CCDC51), mRNA.	CCDC51	214	255.953	228.27	211.031	198.522	198.845	215.754	211.031	172.43	191.918		443	340.347	344.273	268.234	275.364	206.067	243.034	272.43	427.622
5860075	NM_004345.3	Homo sapiens cathelicidin antimicrobial peptide (CAMP), mRNA.	CAMP	94	99.8333	90.5833	94.7029	99.8083	95.07	96.95	94.7029	91.312	95.6875		116	118.193	146.093	116.794	139.626	104.41	94.836	109.869	200.508
450102	XR_040704.1	PREDICTED: Homo sapiens similar to HIV TAT specific factor 1; cofactor required for Tat activation of HIV-1 transcription (LOC401233), miscRNA.	LOC401233	102	107.897	102.223	102.553	96.28	101.773	101.684	102.553	104.502	104.17		104	117.347	103.543	102.224	103.202	111.45	100.714	103.747	105.036
3420131	XM_928239.1	PREDICTED: Homo sapiens hypothetical protein FLJ33651 (FLJ33651), mRNA.	FLJ33651	96	91.13	96.2433	98.0171	99.71	92.945	94.448	98.0171	98.162	97.395		97	101.773	98.1533	95.01	94.906	99.3	92.35	94.8271	99.94
60471	XM_939005.1	PREDICTED: Homo sapiens hypothetical protein LOC649926 (LOC649926), mRNA.	LOC649926	108	101.853	102.603	105.389	104.658	105.422	108.22	105.389	106.578	109.91		106	108.91	106.067	109.734	110.852	112.917	109.05	108.684	107.35
2360523	CA394309	cs50a08.y1 Human Retinal pigment epithelium/choroid cDNA (Un-normalized, unamplified): cs Homo sapiens cDNA clone cs50a08 5, mRNA sequence		98	96.0067	104.487	98.0757	100.127	95.8225	98.45	98.0757	102.642	102.993		95	102.773	97.22	98.444	94.458	96.0333	101.224	100.584	100.556
7380189	NR_029608.1	Homo sapiens microRNA 10a (MIR10A), microRNA.	MIR10A	101	99.2733	105.32	100.879	103.668	100.19	104.83	100.879	102.938	101.708		104	102.657	105.17	101.018	104.086	99.4533	101.652	103.84	101.15
940035	NM_003615.3	Homo sapiens solute carrier family 4, sodium bicarbonate cotransporter, member 7 (SLC4A7), mRNA.	SLC4A7	153	187.087	203.223	264.69	249.848	176.455	160.838	264.69	244.834	217.45		111	120.08	148.163	128.53	219.71	162.427	201.31	174.946	136.164
6550523	XM_935704.1	PREDICTED: Homo sapiens hypothetical protein LOC641944 (LOC641944), mRNA.	LOC641944	111	113.057	108.087	106.14	105.707	112.12	113.398	106.14	112.604	110.365		121	110.427	109.953	111.35	109.976	111.553	109.044	110.29	110.302
5490072	XR_040131.1	PREDICTED: Homo sapiens chromosome 21 open reading frame 89 (C21orf89), miscRNA.	C21orf89	95	100.947	96.35	100.16	97.1967	97.0225	103.622	100.16	99.686	98.2575		95	97.0933	100.443	98.95	101.7	95.41	97.564	100.276	101.52
2810537	DR980360	SM016146 Placenta 3 EST Homo sapiens cDNA clone ID_16146 3', mRNA sequence		123	102.527	102.843	113.22	108.418	107.09	110.906	113.22	108.41	105.22		123	113.947	103.44	143.484	121.172	121.5	123.078	135.503	138.632
7160259	NM_003140.1	Homo sapiens sex determining region Y (SRY), mRNA.	SRY	93	96.57	92.7933	99.5214	98.175	98.585	100.446	99.5214	96.816	97.6025		102	99.3567	99.5833	95.866	96.94	123.307	102.636	104.041	106.586
3190523	XM_941605.1	PREDICTED: Homo sapiens similar to opiate receptor-like 1 (LOC652222), mRNA.	LOC652222	104	104.533	107.373	105.924	104.608	107.86	105.168	105.924	108.222	107.597		109	99.5667	106.313	109.628	105.956	102.683	102.756	107.841	107.446
2060332	DA453004	DA453004 CTONG2 Homo sapiens cDNA clone CTONG2025812 5, mRNA sequence		114	110.137	108.467	110.667	114.083	113.66	106.586	110.667	113.32	111.562		108	112.84	111.117	103.33	112.508	110.573	113.738	114.446	113.63
5420136	XR_018707.1	PREDICTED: Homo sapiens similar to tropomyosin 3 isoform 2 (LOC650152), mRNA.	LOC650152	3908	2778.25	5363.79	4618.89	4298.97	4339.82	4537.55	4618.89	2928.52	3378.34		1041	1514.36	4608.35	2325.3	3445.5	3563.09	3266.97	1660.43	1230.61
5080367	NM_001040138.1	Homo sapiens chemokine-like factor (CKLF), transcript variant 5, mRNA.	CKLF	1418	1091.84	1571.66	1128.23	1310.22	1434.15	1673.83	1128.23	1358.26	1497.18		1703	1271.1	2287.4	932.042	1098.01	1038.26	1305.9	1415.38	1374.77
6110689	NM_021153.2	Homo sapiens cadherin 19, type 2 (CDH19), mRNA.	CDH19	100	98.7367	96.9733	107.369	98.1617	100.332	98.446	107.369	100.528	100.048		105	102.413	99.3467	102.978	100.46	105.217	101.986	103.786	104.124
510025	NM_001042550.1	Homo sapiens structural maintenance of chromosomes 2 (SMC2), transcript variant 1, mRNA.	SMC2	118	107.607	118.967	117.316	112.877	115.39	107.104	117.316	128.39	126.2		116	98.1667	121.203	109.886	113.42	117.433	115.318	115.696	108.614
2650494	NM_001042550.1	Homo sapiens structural maintenance of chromosomes 2 (SMC2), transcript variant 1, mRNA.	SMC2	161	138.567	155.98	149.949	170.71	161.795	154.57	149.949	154.616	150.302		128	127.043	136.237	138.498	152.534	149.757	145.772	145.084	132.484
3360400	NM_001042550.1	Homo sapiens structural maintenance of chromosomes 2 (SMC2), transcript variant 1, mRNA.	SMC2	284	207.027	222.823	177.896	232.603	291.543	239.846	177.896	199.9	216.688		167	173.537	215.227	234.19	254.506	239.883	242.26	238.407	171.524
3780446	XM_945617.1	PREDICTED: Homo sapiens spastic paraplegia 21 (autosomal recessive, Mast syndrome), transcript variant 10 (SPG21), mRNA.	SPG21	105	103.413	102.77	102.201	97.7767	102.983	107.312	102.201	104.286	111.117		103	102.02	106.957	100.03	103.58	100.343	106.278	102.047	104.192
6400647	NM_139265.2	Homo sapiens EH-domain containing 4 (EHD4), mRNA.	EHD4	577	311.763	671.997	530.2	293.925	495.033	464.746	530.2	542.818	384.985		255	278.687	292.69	235.824	189.518	224.8	253.436	325.766	237.134
6420056	NM_005891.1	Homo sapiens acetyl-Coenzyme A acetyltransferase 2 (acetoacetyl Coenzyme A thiolase) (ACAT2), mRNA.	ACAT2	105	101.317	98.22	95.4671	110.903	98.9775	100.026	95.4671	101.706	101.697		100	106.68	93.33	100.64	99.036	101.917	102.33	105.499	104.83
2030520	NM_033198.2	Homo sapiens phosphatidylinositol glycan anchor biosynthesis, class S (PIGS), mRNA.	PIGS	345	203.793	302.597	432.283	353.968	368.07	421.6	432.283	375.364	353.013		515	311.15	401.59	477.152	477.69	478.907	503.714	432.697	475.012
5700196	NM_016475.2	Homo sapiens chromosome 14 open reading frame 100 (C14orf100), mRNA.	C14orf100	433	464.73	597.58	704.249	632.822	466.257	485.64	704.249	468.61	430.28		331	401.337	569.78	458.92	589.054	830.907	520.946	454.543	413.7
1940717	AI768393	wg84h06.x1 Soares_NSF_F8_9W_OT_PA_P_S1 Homo sapiens cDNA clone IMAGE:2371835 3, mRNA sequence		115	111.333	113.74	113.886	112.63	114.22	109.498	113.886	109.564	113.4		109	117.53	114.953	109.598	110.932	114.363	119.17	118.686	121.37
510435	NM_181839.1	Homo sapiens protein kinase (cAMP-dependent, catalytic) inhibitor alpha (PKIA), transcript variant 7, mRNA.	PKIA	189	164.107	121.03	268.727	155.34	176.515	173.216	268.727	339.262	197.462		121	284.663	123.727	236.004	166.278	241.22	152.868	295.329	270.876
2680465	AI654185	ty62g10.x1 NCI_CGAP_Kid11 Homo sapiens cDNA clone IMAGE:2283714 3, mRNA sequence		105	97.6667	102.643	107.281	105.573	105.455	107.866	107.281	105.424	104.545		105	107.17	97.2067	105.678	108.68	99.5567	107.848	103.646	110.782
6220280	XR_039173.1	PREDICTED: Homo sapiens misc_RNA (LOC100130293), partial miscRNA.	LOC100130293	108	104.66	97.7833	103.414	101.442	99.8825	97.604	103.414	101.338	99.79		101	100.74	106.747	101.054	99.99	102.953	98.99	99.2714	98.458
6330288	BM986974	UI-H-CO0-aqe-f-11-0-UI.s1 NCI_CGAP_Sub9 Homo sapiens cDNA clone IMAGE: 3103987 3, mRNA sequence		103	102.36	96.8733	104.744	99.7683	106.1	104.084	104.744	103.028	102.405		101	100.54	96.5233	99.46	98.282	93.9367	99.566	99.7086	99.476
6350594	NM_022491.2	Homo sapiens suppressor of defective silencing 3 homolog (S. cerevisiae) (SUDS3), mRNA.	SUDS3	121	108.623	117.287	114.023	115.63	107.662	106.644	114.023	114.464	104.61		115	116.783	108.723	107.878	104.648	106.933	115.88	111.737	109.428
1340671	NM_001851.3	Homo sapiens collagen, type IX, alpha 1 (COL9A1), transcript variant 1, mRNA.	COL9A1	100	92.8267	98.42	97.4957	97.4067	101.025	97.144	97.4957	97.478	96.1575		103	99.1667	96.5533	99.11	97.98	102.19	99.646	97.8743	101.45
5340402	NM_001851.3	Homo sapiens collagen, type IX, alpha 1 (COL9A1), transcript variant 1, mRNA.	COL9A1	100	103.857	97.2767	102.643	101.252	104.362	98.878	102.643	101.09	100.835		96	97.1867	105.623	105.704	97.92	102.677	103.224	101.6	99.578
150465	NM_002439.2	Homo sapiens mutS homolog 3 (E. coli) (MSH3), mRNA.	MSH3	248	203.517	242.67	288.801	229.873	249.595	214.63	288.801	295.622	329.08		352	294.627	241.813	361.652	232.422	216.907	219.936	334.999	363.958
7160072	AW205351	UI-H-BI1-aew-c-10-0-UI.s1 NCI_CGAP_Sub3 Homo sapiens cDNA clone IMAGE:2720658 3, mRNA sequence		112	114.553	104.08	106.107	109.928	113.392	108.666	106.107	113.094	107.457		130	106.633	107.93	110.358	112.048	114.243	112.968	108.78	113.944
4280059	AW516314	xt64f10.x1 NCI_CGAP_Ut2 Homo sapiens cDNA clone IMAGE:2791243 3, mRNA sequence		188	146.553	167.61	186.44	169.135	165.278	167.598	186.44	176.408	192.912		223	188.813	239.717	199.234	233.21	238.763	234.764	216.459	258.47
2600025	NM_005805.3	Homo sapiens proteasome (prosome, macropain) 26S subunit, non-ATPase, 14 (PSMD14), mRNA.	PSMD14	640	525.893	775.25	980.289	726.013	515.072	494.362	980.289	555.966	668.8		732	1164.48	979.9	861.808	692.806	1111.69	660.326	991.114	866.66
270594	NM_203283.1	Homo sapiens recombination signal binding protein for immunoglobulin kappa J region (RBPJ), transcript variant 3, mRNA.	RBPJ	103	105.77	113.693	110.939	112.717	104.5	111.206	110.939	128.198	128.072		97	103.44	108.74	102.312	106.392	103.927	108.504	104.094	109.606
3370543	NM_002786.2	Homo sapiens proteasome (prosome, macropain) subunit, alpha type, 1 (PSMA1), transcript variant 2, mRNA.	PSMA1	357	322.107	419.963	505.217	378.11	365.268	432.288	505.217	415.68	487.778		517	415.197	521.14	330.316	511.076	805.163	453.854	487.609	627.114
1110020	NM_207390.2	Homo sapiens C-type lectin domain family 17, member A (CLEC17A), mRNA.	CLEC17A	108	104.403	110.273	110.661	107.57	105.525	109.388	110.661	106.326	106.978		115	106.48	107.913	114.646	104.924	106.143	107.704	107.243	112.214
6350181	XM_001720485.1	PREDICTED: Homo sapiens hypothetical LOC730183 (LOC730183), mRNA.	LOC730183	110	111.043	121.113	118.651	133.773	145.68	130.706	118.651	137.4	135.685		187	149.697	122.14	137.692	139.06	135.967	133.722	139.34	190.818
6100112	NM_001032221.1	Homo sapiens syntaxin binding protein 1 (STXBP1), transcript variant 2, mRNA.	STXBP1	158	207.53	177.027	193.873	184.82	175.625	163.564	193.873	202.512	244.012		331	253.28	210.033	274.454	291.322	168.113	195.442	294.47	348.626
1240382	XM_932601.1	PREDICTED: Homo sapiens hypothetical protein LOC339047, transcript variant 74 (LOC339047), mRNA.	LOC339047	100	98.0767	97.17	99.43	105.597	99.775	96.868	99.43	99.824	98.1675		99	101.563	101.873	99.55	96.732	95.4333	99.094	102.603	100.746
2320152	NM_080863.4	Homo sapiens ankyrin repeat and SOCS box-containing 16 (ASB16), mRNA.	ASB16	109	105.99	111.73	106.471	104.5	105.42	107.824	106.471	113.444	108.08		120	106.853	105.713	109.74	101.178	117.563	110.13	110.527	109.552
6400553	NM_012395.2	Homo sapiens PFTAIRE protein kinase 1 (PFTK1), mRNA.	PFTK1	311	316.77	175.04	230.583	285.285	389.91	342.972	230.583	281.136	282.913		202	212.703	240.853	306.586	220.632	168.573	249.028	206.573	188.324
2060307	XM_941613.1	PREDICTED: Homo sapiens hypothetical protein LOC654046 (LOC654046), mRNA.	LOC654046	104	100.853	103.993	98.6843	102.195	102.612	106.344	98.6843	103.73	103.088		102	104.24	104.447	105.516	103.906	100.927	105.374	103.64	104.314
6200358	NM_016552.2	Homo sapiens ankyrin repeat and MYND domain containing 1 (ANKMY1), transcript variant 1, mRNA.	ANKMY1	91	90.42	94.3133	95.4143	96.5933	93.8475	92.934	95.4143	95.538	94.3175		94	92.1133	94.2167	93.958	93.632	93.2367	91.526	98.73	94.028
6480246	XM_001131851.1	PREDICTED: Homo sapiens hypothetical LOC649095 (LOC649095), mRNA.	LOC649095	121	115.07	135.947	107.41	124.99	123.917	124.738	107.41	153.07	149.885		106	112.533	130.197	102.042	114.764	101.757	116.128	103.309	105.188
7560674	NM_021645.4	Homo sapiens UTP14, U3 small nucleolar ribonucleoprotein, homolog C (yeast) (UTP14C), mRNA.	UTP14C	383	365.283	308.47	536.284	427.298	418.445	405.34	536.284	358.936	360.52		411	343.957	293.727	391.66	512.94	430.22	450.32	400.459	473.754
290053	NM_022720.5	Homo sapiens DiGeorge syndrome critical region gene 8 (DGCR8), mRNA.	DGCR8	368	310.947	279.043	292.55	321.545	333.1	355.822	292.55	343.808	306.452		213	203.46	210.137	230.522	314.522	244.663	304.984	236.391	230.452
1430193	XM_937108.1	PREDICTED: Homo sapiens hypothetical protein LOC648058 (LOC648058), mRNA.	LOC648058	110	104.667	107.447	104.774	108.005	102.01	111.866	104.774	107	105.862		118	101.687	105.17	104.902	111.014	109.387	106.77	104.267	113.036
1710615	BX119753	BX119753 Soares_testis_NHT Homo sapiens cDNA clone IMAGp998M022622 ; IMAGE:1049257, mRNA sequence		105	101.607	105.777	106.853	106.323	110.465	106.434	106.853	104.406	103.685		101	99.5233	102.243	102.658	103.138	99.8967	107.26	106.497	112.312
7160296	XM_943324.2	PREDICTED: Homo sapiens hypothetical LOC643327 (LOC643327), mRNA.	LOC643327	96	99.2933	101.147	101.164	102.703	97.5175	100.682	101.164	99.75	103.385		103	105.557	96.41	102.964	101.85	99.5067	97.302	102.089	98.998
2480524	NM_019854.3	Homo sapiens protein arginine methyltransferase 8 (PRMT8), mRNA.	PRMT8	103	103.36	104.193	104.439	104.64	101.733	103.762	104.439	98.508	103.297		104	101.327	105.307	105.618	106.836	105.667	107.262	100.69	105.948
1710446	NM_022098.2	Homo sapiens X-prolyl aminopeptidase (aminopeptidase P) 3, putative (XPNPEP3), mRNA.	XPNPEP3	115	115.687	115.74	107.654	115.555	112.4	113.126	107.654	117.128	118.043		122	120.907	111.32	116.6	116.552	112.973	117.336	118.467	125.08
2100309	NM_022098.2	Homo sapiens X-prolyl aminopeptidase (aminopeptidase P) 3, putative (XPNPEP3), mRNA.	XPNPEP3	8844	9538.19	12986.4	10513.5	10419.1	10304.7	7928.15	10513.5	7784.86	8222.2		3870	5728.51	4990.12	8190.8	4232.73	7483.54	6737.73	8903.35	8118.89
5050288	XM_371491.4	PREDICTED: Homo sapiens hypothetical LOC388946 (LOC388946), mRNA.	LOC388946	102	97.9633	92.4	95.8529	100.322	100.225	96.76	95.8529	99.32	99.4075		98	94.3367	99.5767	96.534	97.442	102.953	96.338	97.3157	94.408
5310148	XM_943925.1	PREDICTED: Homo sapiens similar to calpain 8, transcript variant 5 (LOC388743), mRNA.	LOC388743	101	103.957	100.243	106.081	103.623	99.5825	103.028	106.081	110.686	103.007		100	104.577	106.657	102.674	101.748	99.13	102.72	103.909	96.926
7320674	NM_002318.2	Homo sapiens lysyl oxidase-like 2 (LOXL2), mRNA.	LOXL2	100	91.3367	98.4333	95.48	94.6467	94.315	94.156	95.48	94.13	96.7175		98	97.6733	96.5367	97.014	100.57	95.1167	96.386	93.6871	94.024
2760634	NM_171982.3	Homo sapiens tripartite motif-containing 35 (TRIM35), transcript variant 2, mRNA.	TRIM35	126	130.833	142.527	131.156	149.132	135.923	139.818	131.156	125.12	118.188		222	212.843	187.987	152.424	181.182	239.363	167.42	165.847	184.864
4810373	NM_001004685.1	Homo sapiens olfactory receptor, family 2, subfamily F, member 2 (OR2F2), mRNA.	OR2F2	91	94.7767	93.64	95.4086	92.8683	96.04	97.748	95.4086	94.874	93.9575		91	95.3133	95.2767	94.886	93.638	94.7833	94.872	94.3329	91.798
2850050	NM_207401.1	Homo sapiens chromosome 1 open reading frame 229 (C1orf229), mRNA.	C1orf229	105	111.52	111.4	111.881	107.505	110.905	106.614	111.881	108.068	114.007		122	120.667	112.44	114.674	115.53	114.197	109.162	114.964	113.87
160129	XM_376822.2	PREDICTED: Homo sapiens similar to PRO2738 (LOC401497), mRNA.	LOC401497	112	107.273	103.49	108.227	106.407	100	105.784	108.227	114.272	115.07		118	109.633	108.953	106.362	117.998	115.283	108.428	112.111	111.798
4120164	XM_939206.1	PREDICTED: Homo sapiens hypothetical protein LOC650116 (LOC650116), mRNA.	LOC650116	132	121.173	121.203	129.369	114.918	118.698	123.836	129.369	140.88	143.428		171	148.277	128.477	130.018	131.946	120.36	129.196	127.767	162.812
5910541	NM_004937.2	Homo sapiens cystinosis, nephropathic (CTNS), transcript variant 2, mRNA.	CTNS	444	522.78	286.003	408.353	428.22	574.433	661.41	408.353	446.336	394.227		600	624.363	323.5	626.326	500.022	628.663	555.034	384.126	508.022
7050347	NM_004937.2	Homo sapiens cystinosis, nephropathic (CTNS), transcript variant 2, mRNA.	CTNS	113	123.46	106.71	109.553	107.618	109.977	116.806	109.553	105.268	108.9		125	132.737	106.303	125.264	120.374	125.13	120.178	109.679	126.404
540333	XR_037946.1	PREDICTED: Homo sapiens misc_RNA (LOC727984), miscRNA.	LOC727984	100	102.88	108.277	103.571	103.017	101.752	100.236	103.571	97.616	103.08		112	98.49	101.733	101.62	102.508	97.33	99.494	97.5514	97.856
3120189	XM_944358.1	PREDICTED: Homo sapiens hypothetical protein LOC648476, transcript variant 1 (LOC648476), mRNA.	LOC648476	94	98.0533	98.0267	98.49	97.8817	100.185	103.782	98.49	99.42	98.9825		100	102.137	94.9333	100.708	100.992	98.05	101.734	99.2386	101.474
3120221	NM_014508.2	Homo sapiens apolipoprotein B mRNA editing enzyme, catalytic polypeptide-like 3C (APOBEC3C), mRNA.	APOBEC3C	150	148.99	156.563	162.264	188.567	174.463	184.756	162.264	183.734	195.162		128	143.333	161.463	143.554	204.676	161.543	177.672	144.106	131.816
4150209	NM_022036.2	Homo sapiens G protein-coupled receptor, family C, group 5, member C (GPRC5C), transcript variant 1, mRNA.	GPRC5C	114	107.793	108.187	105.654	105.122	114.627	105.906	105.654	105.074	112.715		117	104.697	103.097	109.166	106.41	105.13	110.762	113.563	108.232
1170477	NM_022036.2	Homo sapiens G protein-coupled receptor, family C, group 5, member C (GPRC5C), transcript variant 1, mRNA.	GPRC5C	113	112.813	108.66	108.579	103.847	134.045	131.936	108.579	108.026	102.845		109	116.353	101.683	111.594	115.85	128.287	129.94	115.507	110.786
1850400	XM_934868.1	PREDICTED: Homo sapiens hypothetical protein LOC646167, transcript variant 1 (LOC646168), mRNA.	LOC646168	101	98.6367	95.8133	98.3043	96.9617	101.597	99.714	98.3043	99.932	105.785		95	107.47	103.107	102.588	100.564	102.097	99.158	98.3686	105.04
5960059	XM_001714155.1	PREDICTED: Homo sapiens hypothetical protein LOC100132966 (LOC100132966), mRNA.	LOC100132966	104	107.683	103.917	101.514	104.757	103.215	106.22	101.514	102.192	106.642		106	104.287	106.11	104.836	108.004	109.027	102.312	104.133	105.37
1400538	XM_936031.1	PREDICTED: Homo sapiens similar to rho guanine nucleotide exchange factor 5 isoform 1, transcript variant 2 (LOC653855), mRNA.	LOC653855	106	111.877	104.53	98.6586	105.843	107.71	103.746	98.6586	112.43	107.03		114	115.147	115.72	110.52	107.468	111.993	105.468	105.031	108.838
6040520	XM_372423.2	PREDICTED: Homo sapiens similar to tripartite motif protein 17 (LOC390231), mRNA.	LOC390231	98	107.213	103.553	101.841	104.702	103.633	105.184	101.841	103.304	100.832		109	102.36	99.1667	99.542	108.648	104.213	107.664	101.381	102.914
3130243	BF237512	601842006F1 NIH_MGC_46 Homo sapiens cDNA clone IMAGE:4079761 5, mRNA sequence		101	96.0367	100.373	99.5271	103.132	97.385	98.216	99.5271	98.356	103.855		96	109.723	98.89	103.568	99.012	96.2433	100.654	102.034	97.7
3190184	NM_001004348.1	Homo sapiens FLJ16171 protein (FLJ16171), mRNA.	FLJ16171	105	97.3433	99.7967	101.723	97.395	99.2575	101.224	101.723	102.104	100.88		102	100.723	104.347	106.862	104.916	100.723	104.138	102.114	103.452
7000711	NM_001001687.1	Homo sapiens FLJ26850 protein (FLJ26850), mRNA.	FLJ26850	110	105.63	107.543	108.873	114.518	113.975	108.282	108.873	103.876	111.68		105	107.027	109.27	109.43	109.662	111.783	118.948	108.454	116.286
1170059	NM_005357.2	Homo sapiens lipase, hormone-sensitive (LIPE), mRNA.	LIPE	110	107.937	107.897	108.277	106.847	110.683	113.958	108.277	103.834	109.708		3119	2572.09	172.17	2682.69	326.206	159.77	389.358	1221.19	2637.02
5220243	NM_133377.2	Homo sapiens RAD1 homolog (S. pombe) (RAD1), transcript variant 3, mRNA.	RAD1	99	104.71	98.6467	97.4257	97.7367	96.525	98.098	97.4257	101.41	93.845		98	95.2767	96.9933	98.07	99.046	101.447	97.164	98.4743	97.658
2260450	NM_133377.2	Homo sapiens RAD1 homolog (S. pombe) (RAD1), transcript variant 3, mRNA.	RAD1	127	134.86	136.46	132.369	137.287	137.028	127.72	132.369	128.672	124.225		103	102.453	109.937	117.966	114.078	128.607	120.26	116.846	107.064
4250537	NM_007034.3	Homo sapiens DnaJ (Hsp40) homolog, subfamily B, member 4 (DNAJB4), mRNA.	DNAJB4	142	166.843	185.58	301.563	237.753	159.912	159.982	301.563	169.282	178.488		102	118.197	128.413	132.524	121.272	158.037	119.208	131.961	113.408
5420528	NM_007034.3	Homo sapiens DnaJ (Hsp40) homolog, subfamily B, member 4 (DNAJB4), mRNA.	DNAJB4	128	136.857	151.45	226.3	184.778	140.52	125.832	226.3	129.584	149.257		103	112.507	113.03	115.7	114.668	122.887	105.132	118.053	100.632
5270307	NM_018698.3	Homo sapiens nuclear transport factor 2-like export factor 2 (NXT2), mRNA.	NXT2	129	142.77	171.703	119.451	159.447	134.65	128.244	119.451	143.398	149.395		112	118.833	140.52	119.086	115.502	134.97	127.186	138.504	116.824
2850241	NM_032330.1	Homo sapiens calpain, small subunit 2 (CAPNS2), mRNA.	CAPNS2	97	94.0533	99.7067	99.0486	104.093	99.075	98.032	99.0486	97.754	101.023		105	97.86	98.5967	96.304	99.45	97.53	98.576	95.9814	98.012
6380520	XM_001723081.1	PREDICTED: Homo sapiens hypothetical protein LOC100130249 (LOC100130249), mRNA.	LOC100130249	97	97.17	96.55	97.3271	95.6817	101.377	97.312	97.3271	97.176	95.5875		97	101.527	96.95	94.85	93.214	96.5367	97.246	98.4	96.724
1740274	XM_936526.3	PREDICTED: Homo sapiens similar to hCG2019498 (LOC388795), mRNA.	LOC388795	100	99.5067	94.0733	96.4086	97.7583	97.3125	91.994	96.4086	100.014	95.5075		96	100.467	102.19	94.83	96.746	100.557	98.618	99.17	94.392
7560176	XM_932216.2	PREDICTED: Homo sapiens hypothetical LOC644500 (LOC644500), mRNA.	LOC644500	117	111.487	106.837	107.283	111.455	109.078	107.068	107.283	108.324	109.133		113	116.2	104.253	107.34	108.584	109.2	112.13	112.339	108.754
1090327	NM_032390.3	Homo sapiens MKI67 (FHA domain) interacting nucleolar phosphoprotein (MKI67IP), mRNA.	MKI67IP	578	768.417	938.92	790.499	735.32	660.217	644.31	790.499	694.882	908.382		544	641.637	876.12	584.884	571.244	685.007	542.186	658.624	733.746
5720451	NM_003654.3	Homo sapiens carbohydrate (keratan sulfate Gal-6) sulfotransferase 1 (CHST1), mRNA.	CHST1	128	111.353	115.573	113.46	118.517	118.358	118.026	113.46	122.918	119.42		113	133.273	131.977	111.894	137.056	192.94	152.976	126.38	121.856
1440048	NR_030241.1	Homo sapiens microRNA 532 (MIR532), microRNA.	MIR532	95	101.31	97.0933	98.6357	99.7267	99.5625	100.776	98.6357	102.27	100.252		105	100.633	96.0667	101.328	99.798	93.5733	100.29	99.7314	99.274
840246	XR_016304.1	PREDICTED: Homo sapiens misc_RNA (LOC441416), miscRNA.	LOC441416	102	97.8167	101.703	100.273	102.305	100.64	100.326	100.273	102.784	101.653		94	103.36	98.5233	99.216	99.814	97.8633	103.362	99.2714	102.486
2470615	XM_001131873.1	PREDICTED: Homo sapiens hypothetical LOC729956 (LOC729956), mRNA.	LOC729956	102	99.4167	104.72	105.163	106.78	104.218	99.012	105.163	104.306	101.157		100	103.26	94.2233	101.968	103.246	101.627	107.04	99.53	104.882
870347	XM_001131873.1	PREDICTED: Homo sapiens hypothetical LOC729956 (LOC729956), mRNA.	LOC729956	96	100.173	93.8767	98.2014	96.115	97.785	99.674	98.2014	98.502	96.605		101	98.05	103.597	97.108	100.254	100.603	97.154	95.3157	95.074
4810563	XM_926213.1	PREDICTED: Homo sapiens similar to myomegalin (LOC653149), mRNA.	LOC653149	103	99.2533	100.513	102.754	104.477	98.545	105.372	102.754	104.386	99.46		100	100.037	105.01	102.7	101.848	100.03	101.488	102.101	103.95
2320608	NM_002098.3	Homo sapiens guanylate cyclase activator 1B (retina) (GUCA1B), mRNA.	GUCA1B	98	114.613	97.9867	98.66	121.053	128.845	122.732	98.66	126.872	131.565		102	126.233	95.6433	97.182	113.356	107.633	112.31	137.993	165.69
2650646	XM_001130590.2	PREDICTED: Homo sapiens similar to UNCoordinated family member (unc-44) (LOC729549), mRNA.	LOC729549	97	100.177	100.47	98.8571	99.0983	102.045	97.754	98.8571	100.906	94.7425		96	98.2733	94.5567	100.706	101.328	101.99	97.166	102.283	101.702
3830431	NM_207461.1	Homo sapiens FLJ44881 protein (FLJ44881), mRNA.	FLJ44881	101	100.583	96.9733	101.141	97.6783	96.8825	99.834	101.141	100.986	99.5875		96	109.517	94.5667	103.656	101.67	100.86	94.872	101.749	96.026
2480349	NM_001004315.1	Homo sapiens FLJ46210 protein (FLJ46210), mRNA.	FLJ46210	101	101.303	96.68	96.8071	100.253	107.195	100.366	96.8071	98.912	100.65		101	97.3667	96.8867	99.326	96.778	101.9	102.676	99.9357	101.562
4220427	XM_001717070.1	PREDICTED: Homo sapiens similar to DEAH (Asp-Glu-Ala-His) box polypeptide 40 (LOC100134387), mRNA.	LOC100134387	100	96.61	97.22	99.5229	98.345	96.655	95.69	99.5229	99.532	96.4175		98	100.62	104.153	100.436	99.99	99.58	97.164	98.5314	97.602
270437	NM_004924.3	Homo sapiens actinin, alpha 4 (ACTN4), mRNA.	ACTN4	1890	725.4	659.217	1214.17	799.533	924.35	780.934	1214.17	948.908	771.848		686	689.103	619.417	748.58	700.744	636.353	713.144	1313.65	674.894
3060437	NM_001001395.1	Homo sapiens LIM domain only 3 (rhombotin-like 2) (LMO3), transcript variant 2, mRNA.	LMO3	101	99.46	99.3467	102.507	99.4767	99.7	100.498	102.507	97.898	100.707		105	105.38	97.87	98.472	101.462	102.737	104.176	100.856	102.202
6270341	XM_934624.2	PREDICTED: Homo sapiens hypothetical LOC647264 (LOC647264), mRNA.	LOC647264	95	97.9867	95.3067	97.6329	98.9217	97.9125	100.46	97.6329	101.436	102.15		99	96.09	112.27	98.188	94.638	97.9367	94.482	96.5729	98.654
3400348	XR_015530.2	PREDICTED: Homo sapiens misc_RNA (LOC729392), miscRNA.	LOC729392	101	100.307	103.297	108.333	98.6567	99.9225	103.38	108.333	104.136	103.297		104	106.953	96.5467	108.196	99.724	102.08	99.812	101.12	102.492
4810615	NM_014655.1	Homo sapiens solute carrier family 25, member 44 (SLC25A44), mRNA.	SLC25A44	367	314.48	338.53	386.697	382.817	344.683	330.62	386.697	341.99	304.007		524	797.887	411.543	565.598	466.072	530.327	461.9	540.074	833.938
2060253	NM_001101320.1	Homo sapiens serpin peptidase inhibitor, clade E (nexin, plasminogen activator inhibitor type 1), member 3 (SERPINE3), mRNA.	SERPINE3	104	97.3667	95.8833	98.6343	95.7317	99.5675	99.278	98.6343	101.764	102.218		99	100.447	97.37	101.504	100.016	101.38	95.058	99.5029	101.238
4480167	NM_172099.2	Homo sapiens CD8b molecule (CD8B), transcript variant 1, mRNA.	CD8B	98	100.423	94.42	99.5414	99.9383	97.3875	101.286	99.5414	99.902	95.505		102	102.17	98.88	104.826	103.422	100.777	98.13	95.7786	94.112
50440	NM_020861.1	Homo sapiens zinc finger and BTB domain containing 2 (ZBTB2), mRNA.	ZBTB2	121	131.683	122.937	109.951	117.618	111.525	107.098	109.951	112.66	115.375		98	106.903	105.597	107.486	102.204	109.96	106.034	107.979	102.124
2750576	XM_001723572.1	PREDICTED: Homo sapiens hypothetical LOC100128392 (LOC100128392), mRNA.	LOC100128392	117	104.093	115.043	111.614	114.478	114.647	108.39	111.614	111.058	109.11		98	123.423	113.013	113.928	109.404	106.523	114.698	109.693	112.898
5860253	NM_017651.3	Homo sapiens Abelson helper integration site 1 (AHI1), mRNA.	AHI1	236	248.907	169.2	251.876	241.075	301.895	281.59	251.876	194.746	216.333		151	153.833	149.28	232.856	262.12	227.767	253.45	190.819	142.048
6200653	XM_938367.1	PREDICTED: Homo sapiens hypothetical LOC643933 (LOC643933), mRNA.	LOC643933	109	106.777	108.243	114.234	107.393	107.93	105.778	114.234	109.062	101.73		116	112.837	105.753	105.16	100.896	105.147	105.584	106.516	104.556
5960192	NM_002776.4	Homo sapiens kallikrein-related peptidase 10 (KLK10), transcript variant 1, mRNA.	KLK10	112	107.327	102.007	99.8071	97.9533	99.3675	103.68	99.8071	99.014	107.33		112	105.77	105.96	108.796	107.768	104.317	104.718	107.58	109.42
450674	XM_931112.2	PREDICTED: Homo sapiens chromosome 10 open reading frame 128, transcript variant 5 (C10orf128), mRNA.	C10orf128	114	111.487	105.607	118.503	116.21	110.51	109.476	118.503	109.18	105.827		123	111.373	118.83	111.964	109.47	109.243	118.698	110.107	113.548
3180435	XM_928053.2	PREDICTED: Homo sapiens PP12104, transcript variant 1 (LOC643008), mRNA.	LOC643008	110	111.197	110.21	112.02	104.412	110.458	112.984	112.02	115.828	114.203		129	115.947	117.023	112.756	112.404	118.937	109.124	116.747	131.61
5290544	NM_003960.2	Homo sapiens N-acetyltransferase 8 (camello like) (NAT8), mRNA.	NAT8	93	95.9267	96.6233	97.1757	100.597	97.0875	99.348	97.1757	98.332	94.5575		97	99.7733	97.1533	100.988	100.746	97.82	96.632	100.03	100.13
1510731	NM_032529.1	Homo sapiens KIAA1875 (KIAA1875), mRNA.	KIAA1875	115	115.733	129.2	131.313	135.848	151.627	145.61	131.313	130.548	126.335		107	105.92	110.813	122.92	117.518	128.813	134.844	122.694	137.676
4760079	NM_015833.2	Homo sapiens adenosine deaminase, RNA-specific, B1 (RED1 homolog rat) (ADARB1), transcript variant 2, mRNA.	ADARB1	197	233.553	202.727	146.619	202	233.317	267.942	146.619	128.806	159.22		201	150.427	142.24	128.972	155.248	338.073	306.158	144.439	160.764
2650017	XM_943070.1	PREDICTED: Homo sapiens KIAA1109, transcript variant 14 (KIAA1109), mRNA.	KIAA1109	100	100.723	104.927	103.484	102.197	106.475	114.918	103.484	102.042	106.77		103	107.57	104.14	101.516	99.54	103.627	99.4	108.894	96.282
5220114	NM_007050.4	Homo sapiens protein tyrosine phosphatase, receptor type, T (PTPRT), transcript variant 2, mRNA.	PTPRT	100	101.187	103.317	100.683	100.342	101.54	102.204	100.683	105.992	105.897		98	104.227	101.887	102.072	103.482	93.6433	97.68	101.577	104.15
3610497	AW468752	hd27e07.x1 Soares_NFL_T_GBC_S1 Homo sapiens cDNA clone IMAGE:2910756 3, mRNA sequence		100	103.01	104.867	108.944	112.582	105.125	110.79	108.944	106.514	105.445		105	105.783	104.013	109.106	114.936	101.453	107.694	103.849	107.536
650239	NM_020549.3	Homo sapiens choline acetyltransferase (CHAT), transcript variant M, mRNA.	CHAT	99	102.403	100.513	101.877	100.673	103.24	100.34	101.877	100.93	102.733		102	104.733	103.763	104.676	101.878	98.6667	99.908	99.8771	101.292
3390128	NM_213674.1	Homo sapiens tropomyosin 2 (beta) (TPM2), transcript variant 2, mRNA.	TPM2	14397	5379.54	4095.93	13215	6079.19	6023.03	6490.25	13215	8599.16	9132.32		3212	2075.26	5705.88	5267.59	6801.23	5092.4	7240.04	9887.86	2039.84
160370	NM_213674.1	Homo sapiens tropomyosin 2 (beta) (TPM2), transcript variant 2, mRNA.	TPM2	16788	7271.03	6151.54	15667.3	8504.96	9419.21	9194.95	15667.3	10806.5	10284.2		4738	2843.67	8584.93	7042.06	9265.63	8335.58	10642.3	11610.9	3146.58
1070181	NM_017684.3	Homo sapiens vacuolar protein sorting 13 homolog C (S. cerevisiae) (VPS13C), transcript variant 1A, mRNA.	VPS13C	120	120.267	120.25	116.983	115.307	119.685	114.504	116.983	148.026	133.34		129	129.863	130.797	118.814	123.11	126.303	130.366	124.21	138.55
5960168	NM_032333.4	Homo sapiens chromosome 10 open reading frame 58 (C10orf58), transcript variant 1, mRNA.	C10orf58	151	111.817	140.053	238.411	2069.08	1152.3	795.038	238.411	555.464	333.373		12408	7813.85	314.07	7995.69	2610.28	958.157	2269.13	7309.43	10135.5
620348	XM_932850.1	PREDICTED: Homo sapiens hypothetical protein LOC645363 (LOC645363), mRNA.	LOC645363	100	100.21	92.44	98.7771	91.05	95.8875	97.536	98.7771	97.862	98.29		101	105.607	101.067	99.04	97.016	91.16	99.436	99.4286	101.452
3780040	XM_001719315.1	PREDICTED: Homo sapiens similar to immunoglobulin superfamily, member 3 (LOC100132900), mRNA.	LOC100132900	111	108.023	106.413	107.693	105.508	109.688	107.03	107.693	113.918	104.683		113	106.693	107.123	106.052	109.756	112.17	109.934	108.773	110.11
3120717	NM_001017.2	Homo sapiens ribosomal protein S13 (RPS13), mRNA.	RPS13	8268	10436.4	10260.9	8603.93	11157.3	9565.98	10599.7	8603.93	10040.4	10195.2		10647	11916.9	11055.6	10896.2	9792.74	9675.84	8971.75	9525.97	10764.7
2710746	NM_014567.2	Homo sapiens breast cancer anti-estrogen resistance 1 (BCAR1), mRNA.	BCAR1	384	195.203	280.753	298.68	285.003	314.523	391.842	298.68	231.932	254.425		187	168.48	278.213	247.702	299.32	232.967	296.95	273.774	204.56
3190639	NM_000307.2	Homo sapiens POU class 3 homeobox 4 (POU3F4), mRNA.	POU3F4	100	100.83	97.3633	98.2971	98.3467	98.16	96.068	98.2971	96.644	97.835		104	98.44	101.653	99.134	105.446	101.21	100.01	96.1871	103.536
620369	NM_181677.1	Homo sapiens protein phosphatase 2 (formerly 2A), regulatory subunit B, beta isoform (PPP2R2B), transcript variant 5, mRNA.	PPP2R2B	186	274.317	218.133	186.646	237.677	215.4	383.766	186.646	226.27	194.27		172	197.603	202.947	190.728	477.638	302.237	581.412	242.974	233.226
6860278	NM_016533.4	Homo sapiens ninjurin 2 (NINJ2), mRNA.	NINJ2	218	383.623	99.3167	98.8843	139.302	114.537	106.474	98.8843	129.458	100.325		372	586.59	105.983	199.89	197.95	163.107	145.784	169.146	117.768
2260129	NM_022349.2	Homo sapiens membrane-spanning 4-domains, subfamily A, member 6A (MS4A6A), transcript variant 2, mRNA.	MS4A6A	94	96.5033	96.3633	99.7271	100.433	99.81	99.414	99.7271	100.952	99.965		100	99.89	94.01	99.2	99.134	97.8833	100.668	97.3914	101.844
520632	NM_003728.2	Homo sapiens unc-5 homolog C (C. elegans) (UNC5C), mRNA.	UNC5C	110	111.247	117.467	114.22	114.708	116.407	111.196	114.22	114.936	109.39		130	113.02	115.427	113.292	119.266	107.027	113.62	118.516	124.792
870068	XM_370975.3	PREDICTED: Homo sapiens similar to Kinase suppressor of ras-1 (Kinase suppressor of ras) (LOC388259), mRNA.	LOC388259	101	99.87	103.427	104.871	103.237	98.44	108.092	104.871	104.29	107.257		96	96.6633	100.437	102.08	98.734	101.06	103.274	104.916	101.634
7380445	NM_017691.2	Homo sapiens leucine rich repeat containing 49 (LRRC49), mRNA.	LRRC49	227	234.073	445.383	266.496	213.952	214.843	249.698	266.496	354.06	555.933		110	109.033	215.41	124.502	172.438	127.943	164.652	131.161	102.756
4640576	NM_006257.2	Homo sapiens protein kinase C, theta (PRKCQ), mRNA.	PRKCQ	105	105.567	105.66	103.747	116.615	110.255	109.648	103.747	108.246	102.142		103	111.607	106.043	105.016	114.862	110.357	114.282	106.911	110.118
1940296	XM_932678.1	PREDICTED: Homo sapiens similar to ribosomal protein L13a, transcript variant 2 (LOC387841), mRNA.	LOC387841	158	195.373	228.19	288.516	572.912	306.22	637.28	288.516	184.642	158.78		121	126.743	144.433	137.834	291.162	169.237	242.252	134.107	136.316
6250673	XM_001128884.1	PREDICTED: Homo sapiens hypothetical LOC731227 (LOC731227), mRNA.	LOC731227	109	105.047	107.213	107.513	109.822	108.955	108.01	107.513	116.016	108.405		100	104.95	101.67	104.3	109.464	112.163	107.708	100.79	108.028
4290241	NM_181538.1	Homo sapiens gap junction protein, gamma 3, 30.2kDa (GJC3), mRNA.	GJC3	107	104.23	105.797	104.893	104.063	111.697	109.262	104.893	103.178	100.785		103	102.383	104.323	108.87	107.328	106.75	107.088	100.977	115.138
2470593	XM_937654.2	PREDICTED: Homo sapiens KIAA1530 protein (KIAA1530), mRNA.	KIAA1530	101	101.147	104.037	100.796	103.278	103.255	104.37	100.796	108.876	102.945		101	99.9867	102.893	102.106	104.312	100.837	100.178	101.647	105.612
990689	XM_937654.2	PREDICTED: Homo sapiens KIAA1530 protein (KIAA1530), mRNA.	KIAA1530	120	122.197	107.387	110.917	107.97	106.093	102.048	110.917	108.734	110.972		117	113.323	108.79	113.318	106.212	105.81	105.402	110.664	109.152
6060161	XM_937654.2	PREDICTED: Homo sapiens KIAA1530 protein (KIAA1530), mRNA.	KIAA1530	94	94.28	91.51	93.4957	92.6633	93.0025	95.898	93.4957	93.744	89.9575		94	90.3633	93.5367	92.978	93.458	92.95	97.666	93.7243	94.556
4780424	XM_497491.2	PREDICTED: Homo sapiens similar to Hsp90 co-chaperone Cdc37 (Hsp90 chaperone protein kinase-targeting subunit) (p50Cdc37) (LOC441752), mRNA.	LOC441752	100	102.923	98.6167	101.976	97.8417	100.41	99.308	101.976	99.472	98.52		98	97.13	103.407	99.648	102.58	99.8433	97.608	98.9014	95.122
380142	XR_018409.2	PREDICTED: Homo sapiens misc_RNA (LOC401533), miscRNA.	LOC401533	99	93.7533	101.73	100.081	97.4467	96.0525	99.5	100.081	95.19	101.345		96	102.46	97.2467	94.634	101.778	100.183	95.426	99.7886	97.336
240142	NM_014336.3	Homo sapiens aryl hydrocarbon receptor interacting protein-like 1 (AIPL1), transcript variant 1, mRNA.	AIPL1	104	104.007	103.913	100.649	97.9033	99.6275	98.86	100.649	99.824	100.675		106	101.8	103.683	106.316	102.696	103.73	106.648	100.106	102.958
7560037	NM_133471.1	Homo sapiens KIAA1949 (KIAA1949), mRNA.	KIAA1949	1192	1054.73	891.867	1212.43	966.555	1124.43	978.796	1212.43	995.966	1188.83		277	263.713	508.313	477.16	516.042	571.903	655.614	576.611	275.89
4280437	NM_021100.3	Homo sapiens NFS1 nitrogen fixation 1 homolog (S. cerevisiae) (NFS1), nuclear gene encoding mitochondrial protein, mRNA.	NFS1	123	124.457	143.53	143.99	140.228	130.02	135.278	143.99	131.298	167.175		253	183.653	162.99	146.13	193.68	205.337	167.442	178.586	309.514
70369	NM_021100.3	Homo sapiens NFS1 nitrogen fixation 1 homolog (S. cerevisiae) (NFS1), nuclear gene encoding mitochondrial protein, mRNA.	NFS1	99	106.473	102.893	103.576	101.638	99.3225	101.246	103.576	98.556	96.425		101	104.08	98.9367	111.964	108.888	112.963	104.846	105	109.766
3890184	XM_001725807.1	PREDICTED: Homo sapiens similar to hCG1779729, transcript variant 1 (LOC100130771), mRNA.	LOC100130771	95	103.883	95.5067	92.8671	92.0667	100.21	95.858	92.8671	102.884	94.6975		99	96.56	99.85	99.004	102.658	99.7233	96.084	99.7957	94.978
2940746	NM_006169.2	Homo sapiens nicotinamide N-methyltransferase (NNMT), mRNA.	NNMT	2698	2724.49	1228.03	3351.6	591.302	1746.73	1392.11	3351.6	2410.64	1997.74		364	311.853	1467.89	290.252	246.46	910.21	332.432	223.373	239.2
4250328	NM_175856.4	Homo sapiens chondroitin sulfate synthase 3 (CHSY3), mRNA.	CHSY3	597	160.427	251.57	313.493	304.872	397.013	239.268	313.493	287.36	170.535		302	226.657	1470.2	794.638	604.48	225.037	624.59	958.46	169.506
1010367	NM_001033506.1	Homo sapiens cleavage stimulation factor, 3' pre-RNA, subunit 3, 77kDa (CSTF3), transcript variant 3, mRNA.	CSTF3	120	120.297	166.913	145.196	136.378	153.825	132.24	145.196	121.444	130.393		107	107.657	114.567	106.072	117.354	117.46	109.156	117.517	113.416
1340470	NM_033070.2	Homo sapiens cat eye syndrome chromosome region, candidate 5 (CECR5), transcript variant 2, mRNA.	CECR5	847	590.13	658.573	731.613	729.843	850.602	982.684	731.613	746.918	727		1041	1088.57	784.883	811.038	957.378	674.773	921.502	878.436	850.74
4900458	NM_000526.3	Homo sapiens keratin 14 (epidermolysis bullosa simplex, Dowling-Meara, Koebner) (KRT14), mRNA.	KRT14	1314	101.76	103.363	848.333	98.2533	92.9925	95.5	848.333	92.886	93.41		441	136.07	94.0767	227.956	93.07	94.9	96.238	164.927	136.786
1050487	NM_001130448.1	Homo sapiens chromosome 15 open reading frame 62 (C15orf62), nuclear gene encoding mitochondrial protein, mRNA.	C15orf62	106	104.993	107.387	102.404	105.553	103.515	105.884	102.404	105.906	101.155		118	116.093	109.927	106.638	101.048	105.663	106.368	110.187	103.466
6760093	XR_040492.1	PREDICTED: Homo sapiens hypothetical LOC440386 (LOC440386), miscRNA.	LOC440386	102	104.593	102.827	105.634	112.442	108.475	102.896	105.634	103.866	104.23		101	104.903	102.363	99.922	101.346	98.3333	103.036	101.056	105.092
3420215	XR_040492.1	PREDICTED: Homo sapiens hypothetical LOC440386 (LOC440386), miscRNA.	LOC440386	95	96.38	95.8633	97.3457	98.445	100.015	97.254	97.3457	93.978	95.6675		97	101.74	97.7	94.12	97.122	99.1833	97.122	99.2871	97.218
7200458	XM_928035.1	PREDICTED: Homo sapiens hypothetical protein LOC644951 (LOC644951), mRNA.	LOC644951	103	99.7167	103.423	103.134	102.74	100.123	111.262	103.134	108.028	105.495		102	99.3133	98.27	102.322	99.97	103.257	102.018	101.727	103.234
6450170	XM_374023	PREDICTED: Homo sapiens hypothetical LOC389071 (LOC389071), mRNA		115	112.333	112.313	111.321	114.847	122.293	110.62	111.321	110.552	106.422		122	120.993	125.183	119.012	109.996	110.86	111.194	115.451	111.504
4480341	NM_014762.3	Homo sapiens 24-dehydrocholesterol reductase (DHCR24), mRNA.	DHCR24	322	326.167	232.993	276.677	488.812	267.642	266.756	276.677	333.004	334.48		1155	1511.91	414.4	641.6	237.296	274.963	224.934	844.119	1179.54
1050368	XR_041634.1	PREDICTED: Homo sapiens misc_RNA (DIPAS), miscRNA.	DIPAS	106	112.093	111.813	111.183	102.723	105.645	103.366	111.183	104.652	98.9925		100	98.2167	104.57	106.958	100.304	98.6733	102.444	105.757	103.132
60110	BX112697	BX112697 Soares_testis_NHT Homo sapiens cDNA clone IMAGp998A091831, mRNA sequence		105	100.887	99.4133	104.956	100.918	104.968	108.736	104.956	104.808	105.938		102	104.353	100.507	101.522	100.486	101.203	101.752	103.32	111.962
4590348	XM_935679.1	PREDICTED: Homo sapiens hypothetical protein LOC641926 (LOC641926), mRNA.	LOC641926	108	107.157	107.94	109.583	109.033	107.76	112.312	109.583	107.046	107.22		114	108.673	104.273	104.114	100.59	103.68	113.066	110.876	109.994
5810707	NM_001042507.3	Homo sapiens lectin, galactoside-binding, soluble, 7B (LGALS7B), mRNA.	LGALS7B	98	105.197	101.37	95.4414	92.3233	94.305	97.724	95.4414	98.588	94.6375		96	101.847	98.1433	98.71	96.624	99.3133	99.028	94.2129	99.298
4120465	NM_032993.1	Homo sapiens nucleolar protein family A, member 1 (H/ACA small nucleolar RNPs) (NOLA1), transcript variant 2, mRNA.	NOLA1	256	184.447	268.63	247.413	232.008	224.85	273.96	247.413	246.926	251.09		277	246.277	244.933	221.118	220.984	202.163	218.868	250.519	286.58
2320397	AI073473	ov45b04.x1 Soares_testis_NHT Homo sapiens cDNA clone IMAGE:1640239 3, mRNA sequence		94	101.587	100.92	101.916	102.752	107.155	102.334	101.916	105.63	95.365		106	97.75	103.56	101.506	96.372	100.573	102.276	105.657	104.716
10114	XM_944981.1	PREDICTED: Homo sapiens hypothetical protein LOC651864 (LOC651864), mRNA.	LOC651864	105	101.643	96.2933	100.259	103.758	95.3525	99.916	100.259	102.52	100.677		103	99.3833	99.2667	104.338	97.346	97.4167	100.614	99.0886	98.456
6060022	BX110880	BX110880 NCI_CGAP_Gas4 Homo sapiens cDNA clone IMAGp998F095404, mRNA sequence		99	97.3267	103.923	102.677	104.873	103.67	104.78	102.677	106.406	102.25		110	103.957	100.31	109.866	102.464	98.04	108.444	103.879	102.406
870736	XM_495939.3	PREDICTED: Homo sapiens KIAA1545 protein (KIAA1545), mRNA.	KIAA1545	146	142.823	155.447	140.881	142.538	167.295	156.164	140.881	161.308	161.995		151	143.857	136.287	165.912	155.348	143.987	162.676	144.93	165.664
4280026	NM_012287.4	Homo sapiens ArfGAP with coiled-coil, ankyrin repeat and PH domains 2 (ACAP2), mRNA.	ACAP2	241	304.203	266.88	266	283.247	262.572	279.844	266	307.212	358.272		330	314.827	250.467	288.832	333.19	314.933	257.42	239.393	294.798
6130332	NM_001003684.1	Homo sapiens ubiquinol-cytochrome c reductase complex (7.2 kD) (UCRC), transcript variant 2, mRNA.	UCRC	354	326.177	590.07	480.187	608.055	500.38	631.33	480.187	507.776	615.303		1195	772.987	788.91	919.642	1282.92	1206.15	935.618	952.783	1783.46
4640341	NM_004881.2	Homo sapiens tumor protein p53 inducible protein 3 (TP53I3), transcript variant 1, mRNA.	TP53I3	110	116.22	114.387	115.624	115.11	112.405	109.826	115.624	112.21	109.148		105	105.987	105.143	110.604	114.68	114.56	116.402	107.59	111.972
4730278	NM_022728.2	Homo sapiens neurogenic differentiation 6 (NEUROD6), mRNA.	NEUROD6	99	98.72	101.533	100.827	97.9783	99.5975	96.568	100.827	96.864	96.45		100	95.9	99.1667	98.992	104.354	99.86	97.578	97.2914	100.092
4880601	XM_001129472.1	PREDICTED: Homo sapiens similar to stereocilin (LOC731396), mRNA.	LOC731396	109	111.05	105.32	108.453	104.265	104.04	107.598	108.453	109.172	107.352		107	114.95	106.117	101.986	106.074	106.73	104.016	107.716	113.586
620450	NM_024570.1	Homo sapiens ribonuclease H2, subunit B (RNASEH2B), mRNA.	RNASEH2B	167	161.23	135.013	143.001	181.617	123.68	118.338	143.001	105.646	151.278		107	132.207	117.69	135.678	112.596	121.69	115.174	115.349	114.31
1010619	NM_016937.1	Homo sapiens polymerase (DNA directed), alpha (POLA), mRNA.	POLA	104	104.993	106.21	100.454	106.963	106.295	104.052	100.454	102.524	103.618		106	102.01	108.07	106.844	104.656	109.793	105.158	103.247	101.154
1030465	XR_018264.2	PREDICTED: Homo sapiens misc_RNA (LOC400403), miscRNA.	LOC400403	107	106.897	101.833	104.416	108.18	111.6	114.782	104.416	106.562	111.472		110	104.61	103.207	107.398	106.942	108.9	110.972	109.97	111.89
1850458	NM_001009937.1	Homo sapiens solute carrier family 25, member 26 (SLC25A26), transcript variant 1, mRNA.	SLC25A26	258	229.877	210.773	229.21	197.74	241.203	247.12	229.21	219.04	248.282		568	427.99	223.243	316.942	264.546	201.8	235.742	326.016	589.586
5080328	NM_005128.2	Homo sapiens dopey family member 2 (DOPEY2), mRNA.	DOPEY2	456	355.9	396.257	457.681	327.427	378.105	294.58	457.681	563.228	406.185		188	236.613	228.98	292.066	190.03	228.443	201.202	263.383	275.268
1450451	NM_005128.2	Homo sapiens dopey family member 2 (DOPEY2), mRNA.	DOPEY2	156	134.083	141.383	168.311	139.442	143.498	134.594	168.311	183.28	171.618		124	126.277	127.193	146.016	125.162	113.937	120.032	134.994	158.436
3940102	BG203125	RST22499 Athersys RAGE Library Homo sapiens cDNA, mRNA sequence		106	109.93	105.15	106.459	104.685	107.938	105.976	106.459	109.348	107.978		109	104.667	104.317	105.738	111.714	110.44	106.172	102.243	111.368
6420672	NM_145271.3	Homo sapiens zinc finger protein 688 (ZNF688), transcript variant 1, mRNA.	ZNF688	116	118.473	115.453	110.203	116.77	116.205	118.302	110.203	127.21	120.278		124	117.977	113.933	111.534	117.516	116.317	115.944	111.373	118.544
7000356	NM_002957.3	Homo sapiens retinoid X receptor, alpha (RXRA), mRNA.	RXRA	691	987.713	657.293	538.406	624.662	925.883	770.782	538.406	615.336	472.945		2462	3083.54	1563.82	2887.51	982.524	1464.01	1885.04	1944.26	2074.36
630521	NM_002996.3	Homo sapiens chemokine (C-X3-C motif) ligand 1 (CX3CL1), mRNA.	CX3CL1	142	107.057	101.597	102.17	115.053	109.165	119.95	102.17	102.798	102.972		111	113.41	104.33	106.366	108.638	98.2267	153.478	121.389	100.4
2760241	NM_004366.2	Homo sapiens chloride channel 2 (CLCN2), mRNA.	CLCN2	111	116.777	115.07	111.64	112.292	108.25	111.364	111.64	112.048	109.887		109	105.477	118.667	114.886	122.826	142.277	116.202	113.411	109.486
1010278	NM_001040174.1	Homo sapiens 5-hydroxytryptamine (serotonin) receptor 4 (HTR4), transcript variant n, mRNA.	HTR4	90	88.9067	93	96.51	90.9583	92.5125	92.958	96.51	95.882	91.24		93	94.09	92.9367	92.796	93.776	91.82	93.822	95.6186	94.608
5260523	XR_017376.2	PREDICTED: Homo sapiens misc_RNA (LOC646956), miscRNA.	LOC646956	135	118.163	120.627	124.79	133.59	121.863	119.934	124.79	122.976	126.795		125	123.077	126.03	126.1	120.92	122.753	113.798	128.251	115.914
5130364	XR_017376.2	PREDICTED: Homo sapiens misc_RNA (LOC646956), miscRNA.	LOC646956	96	100.427	93.3267	100.267	99.4267	95.7575	93.032	100.267	99.926	99.9625		105	101.137	102.02	100.052	101.39	100.36	97.166	98.9414	95.93
4830367	BM930795	UI-E-EJ1-ajb-c-08-0-UI.r1 UI-E-EJ1 Homo sapiens cDNA clone UI-E-EJ1-ajb-c-08-0-UI 5, mRNA sequence		109	106.373	104.447	108.256	105.873	112.865	109.304	108.256	106.782	112.78		114	104.413	106.053	111.754	109.832	113.027	107.148	110.311	107.19
5810747	NM_004003.2	Homo sapiens carnitine acetyltransferase (CRAT), transcript variant 2, mRNA.	CRAT	105	103.07	98.7433	101.097	101.902	107.832	99.886	101.097	99.288	102.682		106	104.86	98.2867	103.922	100.546	102.127	104.746	100.407	105.308
2810445	XR_037520.1	PREDICTED: Homo sapiens misc_RNA (LOC729815), miscRNA.	LOC729815	99	99.6967	99.4567	100.787	101.075	99.5675	101.658	100.787	103.234	104.203		102	100.997	100.94	104.502	103.564	105	102.302	100.354	105.042
3800064	AU151944	AU151944 NT2RP2 Homo sapiens cDNA clone NT2RP2006434 3, mRNA sequence		109	100.94	105.577	105.981	105.945	105.67	107.1	105.981	114.158	113.2		110	111.187	109	105.136	107.192	109.843	110.644	106.674	111.31
10161	NM_130807.2	Homo sapiens MOB1, Mps One Binder kinase activator-like 2A (yeast) (MOBKL2A), mRNA.	MOBKL2A	289	243.417	251.13	286.181	254.227	253.84	308.9	286.181	244.3	251.015		219	225.09	247.737	250.118	228.7	216.13	240.632	195.831	272.02
5860181	XM_934230.1	PREDICTED: Homo sapiens unc-13 homolog C (C. elegans), transcript variant 3 (UNC13C), mRNA.	UNC13C	102	100.647	97.4967	100.714	97.3167	104.197	105.602	100.714	103.156	101.948		98	104.593	100.22	103.786	95.942	103.843	98.042	103.76	98.28
5890180	XM_001720651.1	PREDICTED: Homo sapiens similar to ZNF286A protein (LOC100134050), mRNA.	LOC100134050	103	97.1067	96.0833	100.153	99.3583	102.538	99.586	100.153	109.044	102.26		95	100.55	95.03	96.88	94.578	101.19	96.504	100.067	103.946
160064	NM_017555.1	Homo sapiens egl nine homolog 2 (C. elegans) (EGLN2), transcript variant 2, mRNA.	EGLN2	103	104.293	101.083	102.026	100.51	104.32	109.752	102.026	100.61	99		95	103.463	100.89	99.554	97.982	100.453	106.624	101.866	98.31
520615	NM_199171.1	Homo sapiens prostate transmembrane protein, androgen induced 1 (PMEPA1), transcript variant 4, mRNA.	PMEPA1	105	95.9867	104.88	100.821	102.232	101.153	106.55	100.821	100.504	100.7		110	106.373	97.7833	100.284	104.986	103.347	101.028	102.68	100.984
4290368	NM_024430.2	Homo sapiens proline-serine-threonine phosphatase interacting protein 2 (PSTPIP2), mRNA.	PSTPIP2	107	126.473	113.46	141.506	117.935	119.597	118.952	141.506	130.028	149.005		95	117.2	92.5233	112.038	100.83	114.377	101.922	119.91	102.344
510397	XR_000900.1	PREDICTED: Homo sapiens similar to ribosomal protein L18a; 60S ribosomal protein L18a, transcript variant 36 (LOC390354), misc RNA.	LOC390354	4130	5927.56	4828.32	3992.73	5061.57	3762.33	4417.74	3992.73	4967.28	5081.7		1646	4289.03	3208.51	3147.14	2410.39	2274.52	1841.28	3040.6	2292.28
1660093	NM_004421.2	Homo sapiens dishevelled, dsh homolog 1 (Drosophila) (DVL1), mRNA.	DVL1	103	103.79	107.057	102.376	101.25	100.5	101.724	102.376	106.186	97.7575		102	103.803	98.7233	98.972	103.03	99.3867	101.68	104.531	101.244
1740278	AF086087	Homo sapiens full length insert cDNA clone YZ84G08		184	187.177	294.71	194.14	186.175	185.08	165.45	194.14	210.218	202.51		118	152.943	216.967	157.054	142.37	132.233	149.462	157.26	158.106
2470435	XM_001130509.1	PREDICTED: Homo sapiens hypothetical protein LOC222967 (LOC222967), mRNA.	LOC222967	103	97.6867	99.12	103.081	99.9033	105.172	114.714	103.081	103.026	107.965		100	104.357	98.73	99.838	99.412	102.76	101.98	104.21	101.266
5870424	NM_020856.2	Homo sapiens teashirt zinc finger homeobox 3 (TSHZ3), mRNA.	TSHZ3	562	469.147	177.46	495.717	298.25	401.895	391.098	495.717	126.488	609.723		133	170.663	156.443	376.1	149.004	224.25	221.742	109.344	124.902
1570670	BM674241	UI-E-EJ0-ahj-f-02-0-UI.s1 UI-E-EJ0 Homo sapiens cDNA clone UI-E-EJ0-ahj-f-02-0-UI 3, mRNA sequence		102	99.41	101.177	102.097	100.622	100.785	103.802	102.097	105.134	101.317		100	104.5	95.55	99.88	103.768	98.15	97.278	95.4729	100.586
3930411	NM_015215.1	Homo sapiens calmodulin binding transcription activator 1 (CAMTA1), mRNA.	CAMTA1	117	103.93	114.027	101.919	107.903	109.007	107.656	101.919	103.472	115.963		102	108.89	103.387	110.022	103.854	101.343	110.746	102.629	110.222
5570593	NM_001080484.1	Homo sapiens KIAA1751 (KIAA1751), mRNA.	KIAA1751	581	1019.27	970.42	825.883	841.975	790.89	502.356	825.883	635.1	509.067		189	287.167	297.1	434.268	270.364	524.65	402.286	441.247	297.706
3420445	NM_001113205.1	Homo sapiens thiosulfate sulfurtransferase (rhodanese)-like domain containing 1 (TSTD1), transcript variant 3, mRNA.	TSTD1	119	112.217	118.813	115.227	115.993	117.46	111.306	115.227	120.756	113.382		155	124.227	114.527	124.61	128.564	116.65	124.652	113.796	129.946
5570685	XM_001132413.1	PREDICTED: Homo sapiens hypothetical LOC400796 (LOC400796), mRNA.	LOC400796	100	97.35	97.4633	96.1486	99.575	101.255	101.618	96.1486	103.914	99.3825		98	103.577	95.7333	99.322	95.836	100.167	98.646	98.8671	102.284
630537	NM_018055.3	Homo sapiens nodal homolog (mouse) (NODAL), mRNA.	NODAL	120	125.863	100.55	100.299	98.8133	105.105	98.2	100.299	97.088	90.7525		103	98.1833	98.94	100.392	98.822	117.673	103.36	98.5757	100.166
2900373	NM_002517.2	Homo sapiens neuronal PAS domain protein 1 (NPAS1), mRNA.	NPAS1	281	191.227	118.157	122.766	117.318	119.82	110.712	122.766	99.058	152.535		138	117.713	123.817	199.712	170.414	177.313	170.684	152.831	110.136
380286	NR_002195.1	Homo sapiens golgi autoantigen, golgin subfamily a, 2-like, Y-linked 2 (GOLGA2LY2), non-coding RNA.	GOLGA2LY2	106	100.143	104.34	102.226	103.53	106.72	102.64	102.226	109.568	101.938		112	103.323	102.843	105.654	107.62	107.307	104.706	103.576	104.926
7210719	NM_015331.2	Homo sapiens nicastrin (NCSTN), mRNA.	NCSTN	1735	2061.31	1714.45	2143.33	1953.48	2182.02	2231.74	2143.33	2137.16	2382.66		2018	1668.42	1831.51	2093.04	2422.86	2373.58	2811.06	2056.06	2051.74
3140114	XM_001725603.1	PREDICTED: Homo sapiens similar to MGC9913 protein (LOC100128252), mRNA.	LOC100128252	179	328.907	626.377	208.754	97.64	240.395	102.758	208.754	101.662	96.6975		345	459.103	932.39	297.842	101.852	102.103	113.554	98.5386	101.816
2120661	NM_024583.2	Homo sapiens secernin 3 (SCRN3), mRNA.	SCRN3	111	110.227	119.63	134.287	125.918	127.457	121.95	134.287	123.452	125.725		117	130.837	123.96	122.202	119.094	122.723	120.874	121.949	120.454
3120025	NM_024583.2	Homo sapiens secernin 3 (SCRN3), mRNA.	SCRN3	122	116.81	128.49	132.507	133.018	132.858	124.862	132.507	127.696	119.455		109	131.8	122.543	130.046	117.912	124.94	120.68	121.547	119.042
7330017	XM_928203.1	PREDICTED: Homo sapiens hypothetical protein LOC645167 (LOC645167), mRNA.	LOC645167	105	98.3933	100.483	101.151	101.363	102.403	100.806	101.151	112.538	98.17		121	106.713	105.12	105.092	105.658	107.72	104.424	105.59	112.928
630450	XR_016151.1	PREDICTED: Homo sapiens similar to tripartite motif protein 17 (LOC642414), mRNA.	LOC642414	95	103.11	98.5333	99.0271	98.46	94.8375	106.288	99.0271	102.456	100.358		95	106.103	103.23	101.926	99.088	94.8267	100.598	98.3557	98.73
770162	NM_001006682.1	Homo sapiens spindlin family, member 2B (SPIN2B), transcript variant 2, mRNA.	SPIN2B	108	111.327	115.393	117.974	114.19	116.703	113.776	117.974	122.466	118.37		134	119.307	125.553	126.018	143.29	141.533	133.61	138.121	164.292
2450692	XM_926953.1	PREDICTED: Homo sapiens hypothetical protein LOC643648 (LOC643648), mRNA.	LOC643648	107	98.88	98.95	103.006	103.915	102.192	105.942	103.006	103.506	107.545		103	107.097	102.857	102.136	105.994	102.733	105.308	102.117	104.846
5290370	NM_178271.1	Homo sapiens ATG4 autophagy related 4 homolog A (S. cerevisiae) (ATG4A), transcript variant 3, mRNA.	ATG4A	102	100.563	99.5433	101.86	97.8933	98.8175	94.752	101.86	104.636	103.02		102	100.777	104.747	97.812	100.7	99.44	99.04	103.234	98.812
4260722	NM_182752.3	Homo sapiens tumor protein p63 regulated 1-like (TPRG1L), mRNA.	TPRG1L	1299	1494.09	1649.02	1650.55	1733.23	1679.83	1857.96	1650.55	1198.66	1232.62		1637	1662.67	1931.83	1877.32	2523.62	2113.82	2576.16	1438.85	1770.21
2650634	XM_937234.2	PREDICTED: Homo sapiens KIAA1571 protein (KIAA1571), mRNA.	KIAA1571	113	109.35	116.893	128.45	117.403	122.43	117.448	128.45	113.324	116.677		116	103.087	121.25	113.932	109.316	110.103	108.156	111.111	109.004
2060603	NM_022353.1	Homo sapiens O-sialoglycoprotein endopeptidase-like 1 (OSGEPL1), mRNA.	OSGEPL1	107	112.067	123.61	111.686	123.163	111.998	110.482	111.686	125.368	117.603		103	128.207	117.413	124.314	112.508	121.827	108.778	120.651	127.26
4390504	XM_497029.2	PREDICTED: Homo sapiens hypothetical LOC441408, transcript variant 1 (LOC441408), mRNA.	LOC441408	174	192.893	198.597	138.376	120.388	144.453	119.898	138.376	128.02	125.07		517	470.95	231.773	253.042	152.378	117.893	134.4	221.97	166.346
4060180	NM_175886.2	Homo sapiens phosphoribosyl pyrophosphate synthetase 1-like 1 (PRPS1L1), mRNA.	PRPS1L1	95	94.5167	94.79	94.9543	94.165	95.6325	96.928	94.9543	92.094	91.2025		90	91.0267	92.64	89.392	97.94	94.79	93.392	94.1186	94.122
4390554	AI371740	ta34a11.x1 NCI_CGAP_GC4 Homo sapiens cDNA clone IMAGE:2045948 3 similar to contains L1.t3 L1 repetitive element ;, mRNA sequence		101	94.09	102.167	100.887	101.058	100.445	102.212	100.887	103.52	109.068		98	104.803	97.0133	103.392	101.14	105.027	100.952	106.474	102.688
3140543	NM_152240.1	Homo sapiens zinc finger, matrin type 3 (ZMAT3), transcript variant 2, mRNA.	ZMAT3	2036	3322.99	346.84	2991.24	3824.43	3720.61	4010.73	2991.24	1028.45	2596.19		1131	1760.64	606.453	2784.08	3609.38	2636.69	2438.28	705.313	1412.94
6560601	NM_152240.1	Homo sapiens zinc finger, matrin type 3 (ZMAT3), transcript variant 2, mRNA.	ZMAT3	4421	4386.26	5409.47	6022.33	4550.22	5376.44	4194.86	6022.33	4071.71	4319.31		3415	4516.26	1962.24	6058.73	2538.74	3889.24	3243.72	5391.95	7367.87
6560520	NM_003260.3	Homo sapiens transducin-like enhancer of split 2 (E(sp1) homolog, Drosophila) (TLE2), mRNA.	TLE2	143	163.563	109.53	107.503	284.978	191.775	134.294	107.503	116.774	204.012		103	111.733	112.747	104.534	271.118	133.977	126.394	119.936	128.73
6110014	NM_054016.1	Homo sapiens splicing factor, arginine/serine-rich 13A (SFRS13A), transcript variant 2, mRNA.	SFRS13A	210	195.967	217.573	255.389	196.908	212.795	214.802	255.389	252.642	252.928		283	206.043	203.44	190.62	226.798	239.533	230.246	234.581	321.398
160386	NM_054016.1	Homo sapiens splicing factor, arginine/serine-rich 13A (SFRS13A), transcript variant 2, mRNA.	SFRS13A	89	91.57	95.3567	91.9429	91.9917	92.6275	93.108	91.9429	89.138	97.7		92	89.81	88.5733	89.482	91.92	95.31	90.072	89.86	90.928
5310300	NM_054016.1	Homo sapiens splicing factor, arginine/serine-rich 13A (SFRS13A), transcript variant 2, mRNA.	SFRS13A	152	151.503	163.277	176.353	164.572	137.592	132.214	176.353	157.768	169.41		110	159.227	142.143	137.266	128.494	140.567	125.418	155.649	134.854
2060632	XR_039767.1	PREDICTED: Homo sapiens misc_RNA (LOC100128023), miscRNA.	LOC100128023	95	97.6367	95.7333	96.4757	96.3083	97.3075	99.002	96.4757	101.558	99.8125		106	95.51	99.76	102.314	99.49	101.737	98.056	98.4243	95.798
4120504	XM_932192.1	PREDICTED: Homo sapiens similar to Pepsin A precursor, transcript variant 2 (LOC643834), mRNA.	LOC643834	114	106.137	108.923	108.05	108.482	105.755	109.19	108.05	105.278	115.145		111	113.15	109.57	108.302	101.674	104.917	109.264	117.841	106.486
3360338	NM_003988.3	Homo sapiens paired box 2 (PAX2), transcript variant c, mRNA.	PAX2	103	96.8133	98.1267	99.1071	98.63	95.94	102.37	99.1071	96.238	98.515		102	99.0667	103.24	100.786	99.726	102.613	102.294	101.899	98.392
3800079	NM_016145.2	Homo sapiens chromosome 19 open reading frame 56 (C19orf56), mRNA.	C19orf56	1719	1383.97	1753.1	1510.76	1725.09	1808.21	1823.57	1510.76	1638.28	1462.34		1830	1655.75	1685.29	1897.84	1732	1799.18	1822.02	1515.18	1772.74
6960438	NR_002974.1	Homo sapiens small nucleolar RNA, H/ACA box 42 (SNORA42), small nucleolar RNA.	SNORA42	100	104.453	102.63	101.886	107.482	108.882	103.846	101.886	102.752	107.812		107	101.953	99.71	104.748	105.924	108.177	104.568	97.9857	101.01
6620082	CB270075	1008982 Human Fat Cell 5-Stretch Plus cDNA Library Homo sapiens cDNA 5', mRNA sequence		98	99.0433	100.797	100.329	102.8	98.4775	101.162	100.329	99.214	105.105		98	95.5533	94.5433	94.398	96.538	97.8133	92.618	99.92	98.32
1300040	NM_033221.1	Homo sapiens tripartite motif-containing 14 (TRIM14), transcript variant 4, mRNA.	TRIM14	94	93.41	104.877	96.4014	98.155	96.09	93.52	96.4014	91.644	95.0175		93	90.7167	93.6733	92.688	95.248	92.5567	96.516	92.0543	96.418
6290162	NM_138360.3	Homo sapiens leucine rich repeat containing 16B (LRRC16B), mRNA.	LRRC16B	115	109.75	115.277	112.45	111.483	113.3	114.398	112.45	110.934	113.53		112	123.983	113.353	111.374	115.788	107.873	113.638	114.006	122.192
6840609	NM_033377.1	Homo sapiens chorionic gonadotropin, beta polypeptide 1 (CGB1), mRNA.	CGB1	145	106.077	106.68	109.987	108.713	111.733	102.708	109.987	105.612	101.235		104	105.75	107.493	111.17	109.574	107.1	108.016	108.59	102.972
1340292	NM_033377.1	Homo sapiens chorionic gonadotropin, beta polypeptide 1 (CGB1), mRNA.	CGB1	94	93.5467	93.3233	95.1071	97.9567	94.5825	94.906	95.1071	97.704	97.755		96	98.6933	98.2067	89.27	99.27	99	93.624	100.783	94.51
940020	NM_020117.9	Homo sapiens leucyl-tRNA synthetase (LARS), mRNA.	LARS	848	757.073	1046.53	744.67	720.62	790.345	830.52	744.67	567.816	696.867		1077	1079.76	752.433	793.252	726.828	542.197	584.348	727.63	911.606
430324	NM_031205.2	Homo sapiens calcium binding protein 1 (CABP1), transcript variant 1, mRNA.	CABP1	99	92.38	90.6767	94.2986	90.0617	93.1925	92.142	94.2986	95.194	93.145		94	95.1733	95.28	95.35	94.796	91.6633	91.624	92.34	97.564
780209	CR741628	CR741628 Soares_testis_NHT Homo sapiens cDNA clone IMAGp971I22106 ; IMAGE:1376822 5, mRNA sequence		107	107.567	107.213	105.823	115.345	122.653	107.836	105.823	106.646	109.75		110	108.103	107.187	108.79	102.198	104.043	109.674	118.304	108.642
2340528	NM_033286.1	Homo sapiens chromosome 15 open reading frame 23 (C15orf23), mRNA.	C15orf23	184	135.633	204.743	157.703	198.218	176.958	184.134	157.703	195.362	199.3		204	189.723	144.323	165.926	182.072	191.31	176.936	246.41	316.174
2970133	NM_005049.2	Homo sapiens PWP2 periodic tryptophan protein homolog (yeast) (PWP2), mRNA.	PWP2	106	113.7	106.14	107.47	108.887	109.757	110.172	107.47	103.372	101.438		105	106.063	109.513	109.762	102.584	106.967	106.072	106.833	113.104
3850161	NM_152305.1	Homo sapiens KTEL (Lys-Tyr-Glu-Leu) containing 1 (KTELC1), mRNA.	KTELC1	269	286.743	359.54	358.019	270.26	268.817	230.164	358.019	240.264	269.945		297	316.037	397.397	315.546	274.474	304.227	221.876	338.9	347.318
6980600	XM_930884.1	PREDICTED: Homo sapiens similar to Beta-glucuronidase precursor, transcript variant 2 (LOC653080), mRNA.	LOC653080	115	122.473	114.963	117.349	116.372	120.513	112.234	117.349	111.27	105.77		100	104.71	103.513	105.15	101.646	111.007	111.814	105.196	105.532
1990136	XM_926315.1	PREDICTED: Homo sapiens similar to zinc finger protein 317 (LOC642936), mRNA.	LOC642936	104	101.1	100.537	103.89	101.205	103.702	103.678	103.89	107.676	100.952		102	102.01	98.2267	102.428	104.652	103.353	103.38	103.097	100.846
2360348	NM_207315.2	Homo sapiens cytidine monophosphate (UMP-CMP) kinase 2, mitochondrial (CMPK2), nuclear gene encoding mitochondrial protein, mRNA.	CMPK2	101	93.0433	133.023	100.054	108.613	104.39	116.912	100.054	104.046	100.017		102	103.05	113.36	104.928	107.484	98.2933	130.13	98.8214	98.628
110619	NR_029517.1	Homo sapiens microRNA 29b-1 (MIR29B1), microRNA.	MIR29B1	120	118.207	123.25	114.426	106.218	107.765	110.104	114.426	110.596	112.17		115	120.703	115.61	115.896	117.696	113.423	108.344	125.386	126.242
2470176	AI333644	qq08e04.x1 Soares_NhHMPu_S1 Homo sapiens cDNA clone IMAGE:1931934 3, mRNA sequence		97	103.01	105.427	100.149	100.133	105.713	101.31	100.149	107.8	106.825		96	106.133	105.08	99.032	96.792	103.717	105.158	101.714	98.858
6510286	XM_944729.1	PREDICTED: Homo sapiens syndecan 3 (N-syndecan), transcript variant 4 (SDC3), mRNA.	SDC3	103	102.007	102.68	98.8586	102.485	103.117	101.726	98.8586	103.232	103.847		104	105.133	116.9	104.422	107.914	100.853	106.166	107.673	105.064
3400468	NM_001010935.1	Homo sapiens RAP1A, member of RAS oncogene family (RAP1A), transcript variant 1, mRNA.	RAP1A	109	119.81	131.76	125.301	116.39	120.718	116.564	125.301	129.516	125.198		109	108.577	118.74	108.782	111.492	163.26	123.104	114.491	108.858
3420537	XM_926720.1	PREDICTED: Homo sapiens phosphoserine phosphatase-like (PSPHL), mRNA.	PSPHL	103	99.29	97.1133	102.047	102.102	104.82	99.426	102.047	103.114	105.82		104	101.583	103.11	104.154	100.304	100.01	100.606	99.1686	101.008
1430646	AI005586	ov58f12.s1 Soares_testis_NHT Homo sapiens cDNA clone IMAGE:1641551 3, mRNA sequence		139	155.153	132.813	149.691	146.638	145.428	148.35	149.691	165.564	164.14		152	167.747	147.603	139.93	137.678	133.803	137.948	150.586	155.832
1230446	NR_003598.1	Homo sapiens similar to tubulin, beta 5 (LOC442308), non-coding RNA.	LOC442308	108	103.573	99.69	106.604	106.78	101.99	107.572	106.604	104.784	102.222		101	100.287	105.497	105.534	100.626	97.03	105.066	105.086	101.368
1990463	XM_001722453.1	PREDICTED: Homo sapiens similar to Protein FAM106A (LOC100129396), mRNA.	LOC100129396	103	109.95	93.9	98.8929	97.0517	101.918	95.646	98.8929	98.268	97.5575		99	94.31	98.3133	102.252	100.664	98.89	94.848	96.8214	97.326
4540142	XM_001716335.1	PREDICTED: Homo sapiens hypothetical LOC100131573 (LOC100131573), mRNA.	LOC100131573	101	98.5167	99.4367	97.1229	100.287	96.295	95.554	97.1229	99.57	93.69		97	96.5167	100.793	94.998	94.992	104.643	100.626	94.47	101.8
4280102	NM_014933.2	Homo sapiens SEC31 homolog A (S. cerevisiae) (SEC31A), transcript variant 1, mRNA.	SEC31A	238	229.67	214.283	282.347	218.682	208.657	213.832	282.347	242.296	257.695		129	122.953	231.85	193.956	212.066	169.993	217.424	161.649	151.166
5560180	NM_014933.2	Homo sapiens SEC31 homolog A (S. cerevisiae) (SEC31A), transcript variant 1, mRNA.	SEC31A	1567	2158.08	2191.31	2412.83	1903.67	1907.61	1693.46	2412.83	1931.52	1967.96		780	945.16	2229.47	1919.07	1351.31	1454.59	1374.89	1271.93	801.888
3840100	NM_014933.2	Homo sapiens SEC31 homolog A (S. cerevisiae) (SEC31A), transcript variant 1, mRNA.	SEC31A	1007	1317.98	1114.89	1508.72	1123.29	1156.74	1116.02	1508.72	1338.13	1230.95		624	648.183	1474.61	1063.86	1071.76	908.653	978.264	813.967	603.114
5130192	NM_022034.4	Homo sapiens CUB and zona pellucida-like domains 1 (CUZD1), mRNA.	CUZD1	117	106.437	111.463	110.453	100.688	100.928	106.638	110.453	106.278	102.46		103	101.727	103.643	105.028	103.42	109.923	101.788	101.79	102.608
7380270	NM_021821.2	Homo sapiens mitochondrial ribosomal protein S35 (MRPS35), nuclear gene encoding mitochondrial protein, mRNA.	MRPS35	334	345.327	462.453	444.647	359.883	290.082	291.732	444.647	285.174	340.83		326	453.44	399.79	369.86	353.902	434.357	273.354	398.104	369.49
4670017	NM_201402.1	Homo sapiens deubiquitinating enzyme 3 (DUB3), mRNA.	DUB3	92	93.9567	92.1733	93.9771	90.0983	91.1375	89.664	93.9771	94.3	91.935		98	92.62	86.6533	94.202	93.292	92.2333	92.014	91.5357	96.754
990554	XM_942361.1	PREDICTED: Homo sapiens similar to Phosphodiesterase 4D interacting protein (myomegalin) (LOC652733), mRNA.	LOC652733	102	103.787	106.633	104.456	106.687	110.192	110.136	104.456	110.442	103.787		107	103.167	100.95	111.598	112.904	113.187	109.656	109.124	101.836
6760079	XM_499123.3	PREDICTED: Homo sapiens hypothetical gene supported by AK128161 (FLJ46284), mRNA.	FLJ46284	106	104.837	106.817	107.25	104.525	100.2	106.734	107.25	109.884	109.415		112	104.107	102.27	107.964	107.56	111.417	111.126	101.663	110.404
7610358	AW630307	hh81c04.y1 NCI_CGAP_GU1 Homo sapiens cDNA clone IMAGE:2969190 5, mRNA sequence		102	99.5333	102.677	101.43	102.803	107.047	102.6	101.43	101.116	106.172		101	98.86	100.397	98.382	101.74	96.2733	101.042	103.574	97.9
4230154	XM_001716907.1	PREDICTED: Homo sapiens hypothetical protein LOC100128364 (LOC100128364), mRNA.	LOC100128364	105	107.957	107.91	109.189	106.725	106.472	109.5	109.189	109.448	105.842		113	107.083	110.877	104.658	113.316	103.46	105.688	108.217	109.584
6550020	NM_006296.3	Homo sapiens vaccinia related kinase 2 (VRK2), mRNA.	VRK2	123	127.36	130.217	139.129	135.278	131.465	115.066	139.129	111.02	127.822		106	124.777	112.217	115.75	107.664	120.45	110.75	111.496	111.376
6960398	XM_943981.1	PREDICTED: Homo sapiens hypothetical protein LOC649908 (LOC649908), mRNA.	LOC649908	103	97.94	96.9133	99.76	99.1433	95.1725	105.632	99.76	106.902	97.2575		103	99.4667	99.9233	101.032	100.008	98.5433	102.354	101.831	96.852
2060196	XM_937739.1	PREDICTED: Homo sapiens similar to carbonic anhydrase 15 (LOC648672), mRNA.	LOC648672	108	103.993	102.7	106.337	100.188	100.8	107.21	106.337	100.11	101.15		99	103.387	103.363	98.164	106.084	104.893	100.228	99.5857	100.326
5390372	NM_001008215.1	Homo sapiens chromosome 2 open reading frame 64 (C2orf64), mRNA.	C2orf64	366	508.097	541.477	385.139	502.643	522.605	451.034	385.139	578.944	520.405		664	599.6	635.263	585.514	670.084	718.857	646.074	655.324	722.946
4860474	AA884785	am20e02.s1 Soares_NFL_T_GBC_S1 Homo sapiens cDNA clone IMAGE:1467386 3, mRNA sequence		105	96.57	96.1733	100.116	101.342	101.14	100.236	100.116	103.55	105.667		100	100.537	100.567	101.996	102.062	98.3067	100.684	97.9586	101.234
4390215	NM_173201.2	Homo sapiens ATPase, Ca++ transporting, cardiac muscle, fast twitch 1 (ATP2A1), transcript variant a, mRNA.	ATP2A1	95	92.0433	96.0133	90.53	93.8917	96.055	96.304	90.53	97.968	94.64		89	87.03	86.0667	92.674	93.314	89.72	92.476	91.5971	90.522
5490360	NM_173201.2	Homo sapiens ATPase, Ca++ transporting, cardiac muscle, fast twitch 1 (ATP2A1), transcript variant a, mRNA.	ATP2A1	97	96.8167	96.3367	91.6229	94.55	95.94	97.472	91.6229	93.564	98.2225		93	95.85	95.9867	96.044	96.062	102.34	96.326	92.5214	95.16
3850605	NM_173201.2	Homo sapiens ATPase, Ca++ transporting, cardiac muscle, fast twitch 1 (ATP2A1), transcript variant a, mRNA.	ATP2A1	105	107.343	103.64	105.556	103.16	104.102	100.292	105.556	102.886	102.3		104	103.277	95.9933	99.958	101.28	98.65	104.428	99.9957	96.59
2370730	NR_002927.1	Homo sapiens heat shock protein 90kDa alpha (cytosolic), class B member 4 (pseudogene) (HSP90AB4P), non-coding RNA.	HSP90AB4P	105	103.877	111.173	106.207	102.997	108.487	105.05	106.207	105.68	103.903		99	102.867	105.82	99.922	104.77	105.55	103.212	99.33	106.346
1170487	NR_002927.1	Homo sapiens heat shock protein 90kDa alpha (cytosolic), class B member 4 (pseudogene) (HSP90AB4P), non-coding RNA.	HSP90AB4P	90	93.9467	93.9967	93.3429	92.3617	92.4375	92.592	93.3429	93.346	94.1275		96	99.1433	96.6467	93.756	94.966	93.2767	92.612	94.0743	89.304
4280386	XM_940938.1	PREDICTED: Homo sapiens hypothetical protein LOC651721 (LOC651721), mRNA.	LOC651721	100	100.09	94.7167	98.5014	96.7967	97.23	96.328	98.5014	98.604	103.36		99	97.9	97.81	96.448	93.934	101.87	100.374	97.6629	103.1
4210594	CD101933	AGENCOURT_13980472 NIH_MGC_187 Homo sapiens cDNA clone IMAGE:30373500 5, mRNA sequence		112	110.3	114.53	116.656	116.372	118.857	116.726	116.656	112.058	109.903		113	109.3	117.26	106.682	121.078	109.883	117.816	114.086	117.038
3130593	NM_153022.1	Homo sapiens chromosome 12 open reading frame 59 (C12orf59), mRNA.	C12orf59	101	101.907	99.7467	102.211	99.3783	99.9325	104.218	102.211	101.694	98.2575		107	104.033	97.8233	104.71	97.858	100.737	99.776	103.176	104.136
2480228	NM_201553.1	Homo sapiens fibrinogen-like 1 (FGL1), transcript variant 4, mRNA.	FGL1	99	92.97	101.43	101.29	106.08	106.64	103.432	101.29	106.772	95.7925		101	105.47	102.23	107.222	99.5	96.3367	102.72	100.13	111.998
150274	NM_020147.2	Homo sapiens THAP domain containing 10 (THAP10), mRNA.	THAP10	222	216.013	663.913	217.081	272.507	233.325	269.332	217.081	230.108	456.51		171	182.383	359.25	162.758	205.186	192.577	210.836	237.783	253.622
4860431	NM_015383.1	Homo sapiens neuroblastoma breakpoint family, member 14 (NBPF14), mRNA.	NBPF14	122	150.317	150.23	129.263	135.208	142.498	140.828	129.263	117.122	121.685		102	110.813	133.83	127.95	108.5	130.67	128.494	126.356	111.774
360482	NM_015383.1	Homo sapiens neuroblastoma breakpoint family, member 14 (NBPF14), mRNA.	NBPF14	229	201.83	158.347	208.736	195.627	237.095	195.81	208.736	212.306	253.142		188	178.723	180.92	172.65	161.778	160.593	185.39	196.949	183.952
2000014	NM_032103.1	Homo sapiens protein phosphatase 1, regulatory (inhibitor) subunit 12B (PPP1R12B), transcript variant 3, mRNA.	PPP1R12B	164	154.793	169.453	202.206	183.98	171.675	158.088	202.206	157.256	193.498		112	170.223	166.913	147.098	194.736	187.777	175.508	153.951	146.194
2650475	NM_032103.1	Homo sapiens protein phosphatase 1, regulatory (inhibitor) subunit 12B (PPP1R12B), transcript variant 3, mRNA.	PPP1R12B	105	106.283	108.747	106.801	104.555	104.332	110.638	106.801	106.368	105.207		103	110.23	106.617	109.322	107.154	112.553	102.55	104.756	109.792
2490138	NM_173801.3	Homo sapiens placenta-specific 1-like (PLAC1L), mRNA.	PLAC1L	99	95.2767	101.367	97.7629	101.76	98.275	105.042	97.7629	101.208	101.312		106	99.1233	101.87	103.018	96.564	101.767	101.976	99.8571	97.69
3190373	NM_024348.2	Homo sapiens dynactin 3 (p22) (DCTN3), transcript variant 2, mRNA.	DCTN3	106	103.93	108.447	109.953	108.242	106.225	116.052	109.953	107.784	107.215		106	106.133	107.227	113.634	110.61	115.71	112.81	108.563	106.52
4210044	NR_000024.2	Homo sapiens small nucleolar RNA, C/D box 46 (SNORD46), small nucleolar RNA.	SNORD46	108	104.053	134.567	102.594	108.56	105.85	106.002	102.594	109.918	116.898		147	138.893	118.75	128.754	135.172	118.697	122.252	114.801	104.688
6250110	NM_022648.3	Homo sapiens tensin 1 (TNS1), mRNA.	TNS1	531	218.95	196.533	306.486	163.547	164.34	127.004	306.486	165.19	214.095		358	310.013	240.28	342.024	212.624	176.937	180.224	324.041	315.71
3170521	NM_014212.3	Homo sapiens homeobox C11 (HOXC11), mRNA.	HOXC11	101	110.95	98.2267	98.2586	97.6533	97.805	97.932	98.2586	93.704	102.143		107	104.397	97.9467	100.774	96.284	93.4633	99.072	99.08	98.67
160746	NM_000485.2	Homo sapiens adenine phosphoribosyltransferase (APRT), transcript variant 1, mRNA.	APRT	801	669.673	612.82	717.843	870.313	735.845	1114.94	717.843	948.762	860.195		1840	1463.41	884.023	1153.38	1090.19	1069.28	891.336	998.846	1466.49
6510603	NM_000485.2	Homo sapiens adenine phosphoribosyltransferase (APRT), transcript variant 1, mRNA.	APRT	558	475.763	430.647	542.086	560.603	510.942	726.768	542.086	648.348	607.24		1200	1040.23	622.697	815.014	806.75	728.94	615.43	706.193	1087.74
3180048	NM_005896.2	Homo sapiens isocitrate dehydrogenase 1 (NADP+), soluble (IDH1), mRNA.	IDH1	343	347.133	374.65	382.914	288.96	256.782	302.816	382.914	437.946	531.683		3116	1697.11	274.337	1565.48	272.318	400.017	301.484	1265.46	2396.53
6270670	NM_005896.2	Homo sapiens isocitrate dehydrogenase 1 (NADP+), soluble (IDH1), mRNA.	IDH1	873	956.58	1097.81	860.27	820.712	644.115	818.712	860.27	1048.65	1285.51		6849	4703.88	775.21	4709.59	647.116	941.253	698.066	3669.3	4737.67
7040717	NM_015423.2	Homo sapiens aminoadipate-semialdehyde dehydrogenase-phosphopantetheinyl transferase (AASDHPPT), mRNA.	AASDHPPT	311	368.973	438.117	389.653	521.795	357.88	320.806	389.653	267.946	294.162		182	298.567	334.003	276.906	254.502	417.25	252.122	316.811	220.144
6060767	NM_015423.2	Homo sapiens aminoadipate-semialdehyde dehydrogenase-phosphopantetheinyl transferase (AASDHPPT), mRNA.	AASDHPPT	238	227.593	260.593	284.096	351.238	312.303	338.994	284.096	281.234	301.108		328	267.197	279.447	267.786	352.076	382.757	319.296	324.199	370.144
4150059	NM_001032393.1	Homo sapiens heterogeneous nuclear ribonucleoprotein H2 (H') (HNRNPH2), transcript variant 2, mRNA.	HNRNPH2	116	129.45	135.397	119.596	148.008	118.398	134.032	119.596	156.418	146.052		103	111.863	109.913	106.896	112.162	131.293	109.642	127.103	107.51
5090392	NM_001002000.1	Homo sapiens guanosine monophosphate reductase 2 (GMPR2), transcript variant 2, mRNA.	GMPR2	534	636.287	747.06	662.723	837.342	694.165	593.222	662.723	618.544	559.055		284	603.973	537.85	519.662	439.306	637.487	424.45	563.32	389.424
7550520	NM_001024809.2	Homo sapiens retinoic acid receptor, alpha (RARA), transcript variant 2, mRNA.	RARA	97	96.37	99.6133	96.53	96.9183	96.09	101.682	96.53	92.702	97.06		96	94.3667	94.93	96.314	97.058	90.9433	97.184	97.81	98.954
4830563	BX111027	BX111027 Soares_NhHMPu_S1 Homo sapiens cDNA clone IMAGp998H094605, mRNA sequence		97	108.913	105.097	103.967	101.838	105.23	99.676	103.967	103.202	114.795		103	107.47	103.417	103.954	102.98	100.763	106.384	104.613	107.164
840626	NM_015073.1	Homo sapiens signal-induced proliferation-associated 1 like 3 (SIPA1L3), mRNA.	SIPA1L3	162	157.297	128.66	141.893	129.63	139.317	136.748	141.893	148.388	142.447		187	156.383	152.107	146.508	137.986	156.423	142.848	171.44	180.136
1780672	XM_932518.1	PREDICTED: Homo sapiens hypothetical protein LOC644923 (LOC644923), mRNA.	LOC644923	110	112.807	133.39	111.006	114.345	115.925	108.892	111.006	115.36	123.262		108	107.277	136.41	106.862	116.866	110.58	110.932	110.913	111.754
4780735	NM_001030060.1	Homo sapiens sterile alpha motif domain containing 5 (SAMD5), mRNA.	SAMD5	116	98.9133	98.04	111.54	103.22	146.102	132.736	111.54	95.448	92.5725		102	94.2733	121.14	172.254	100.096	95.4433	111.034	99.4686	90.968
5050685	NR_003692.1	Homo sapiens small nucleolar RNA, C/D box 124 (SNORD124), non-coding RNA.	SNORD124	94	100.97	102.377	104.891	98.355	96.1225	101.416	104.891	95.368	97.455		96	98.7933	93.8433	96.668	101.742	98.0667	98.636	100.901	95.462
1850201	NM_001039876.1	Homo sapiens chromosome 19 open reading frame 46 (C19orf46), mRNA.	C19orf46	105	103.267	108.023	110.653	100.432	107.502	106.41	110.653	103.062	103.44		105	98.1633	98.5767	103.798	104.3	101.283	105.934	103.589	106.2
3990075	NM_003940.2	Homo sapiens ubiquitin specific peptidase 13 (isopeptidase T-3) (USP13), mRNA.	USP13	247	202.653	226.637	180.409	233.4	284.642	282.408	180.409	265.844	271.655		274	220.523	261.333	274.022	297.364	261.113	334.36	334.619	273.444
6560301	NM_005475.1	Homo sapiens SH2B adaptor protein 3 (SH2B3), mRNA.	SH2B3	815	543.733	1704.51	790.839	816.308	796.285	820.892	790.839	334.53	702.003		255	463.637	726.613	470.62	546.774	343.253	351.202	203.404	361.212
4280270	NR_030624.1	Homo sapiens microRNA 208b (MIR208B), microRNA.	MIR208B	95	94.0433	102.03	96.1771	97.29	94.6425	96.35	96.1771	95.81	101.877		97	100.453	98.7433	104.264	96.614	96.4367	96.97	94.0157	99.832
6420017	NM_015477.1	Homo sapiens SIN3 homolog A, transcription regulator (yeast) (SIN3A), mRNA.	SIN3A	466	501.623	547.397	335.629	511.765	601.525	596.414	335.629	609.72	607.225		399	304.61	476.793	367.466	453.798	425.377	500.4	384.45	353.91
6550524	XR_038272.1	PREDICTED: Homo sapiens misc_RNA (LOC100133555), miscRNA.	LOC100133555	107	103.96	99.9833	108.296	107.322	106.945	104.856	108.296	103.93	104.8		112	105.417	108.89	102.216	100.648	103.113	102.982	109.426	105.822
1070474	NM_152408.1	Homo sapiens chromosome 5 open reading frame 37 (C5orf37), mRNA.	C5orf37	211	196.89	253.033	203.574	213.22	229.173	230.922	203.574	190.128	194.925		177	172.053	241.627	183.322	211.156	224.853	230.162	186.344	182.582
3800544	NM_006153.3	Homo sapiens NCK adaptor protein 1 (NCK1), mRNA.	NCK1	440	831.69	829.103	603.944	565.627	547.952	499.058	603.944	569.178	743.763		832	994.917	1118.04	681.092	456.578	516.47	401.462	626.784	765.232
2510324	NM_147173.1	Homo sapiens nudix (nucleoside diphosphate linked moiety X)-type motif 2 (NUDT2), transcript variant 3, mRNA.	NUDT2	289	285.277	304.537	271.344	333.177	261.67	404.634	271.344	418.904	380.372		409	380.69	334.85	303.582	379.224	354.927	368.494	459.304	518.224
2750035	NM_147173.1	Homo sapiens nudix (nucleoside diphosphate linked moiety X)-type motif 2 (NUDT2), transcript variant 3, mRNA.	NUDT2	704	751.947	900.773	617.657	914.968	596.378	1010.58	617.657	1106.64	951.9		1087	1049.16	914.78	762.038	943.414	899.627	933.716	1235.02	1269.31
360398	AI887987	wm27b06.x1 NCI_CGAP_Ut4 Homo sapiens cDNA clone IMAGE:2437139 3, mRNA sequence		108	102.273	108.32	105.813	109.917	108.773	109.034	105.813	108.41	110.955		107	110.13	109.58	106.132	111.678	106.393	99.602	107.559	107.696
5960725	NM_005311.3	Homo sapiens growth factor receptor-bound protein 10 (GRB10), transcript variant 1, mRNA.	GRB10	187	150.34	151	166.853	175.777	155.18	172.862	166.853	217.17	117.02		136	174.683	124.227	158.744	125.808	147.267	130.544	131.371	154.358
4180458	NM_000461.3	Homo sapiens thyroid hormone receptor, beta (erythroblastic leukemia viral (v-erb-a) oncogene homolog 2, avian) (THRB), mRNA.	THRB	95	100.997	95.99	94.1671	98.2233	100.998	99.554	94.1671	94.83	94.66		98	97.6767	101.62	97.87	99.554	109.143	95.874	99.4243	98.74
5270021	NM_152653.2	Homo sapiens ubiquitin-conjugating enzyme E2E 2 (UBC4/5 homolog, yeast) (UBE2E2), mRNA.	UBE2E2	1220	1341.68	946.943	1074.03	512.303	865.125	794.382	1074.03	1229.43	963.758		1952	1473.78	1112.88	1270.46	538.234	515.303	739.892	1577.43	1394.85
50193	NM_014345.1	Homo sapiens zinc finger protein 318 (ZNF318), mRNA.	ZNF318	320	342.503	192.477	246.703	309.115	372.228	311.44	246.703	292.718	271.98		252	278.033	192.66	264.764	285.316	291.023	280.238	253.377	273.14
70167	NM_015364.2	Homo sapiens lymphocyte antigen 96 (LY96), mRNA.	LY96	407	1510.53	134.403	340.519	102.832	123.043	105.21	340.519	319.75	436.252		133	329.143	111.6	299.566	99.324	215.763	108.278	115.626	106.686
4920220	NR_024478.1	Homo sapiens hypothetical LOC100132354 (LOC100132354), non-coding RNA.	LOC100132354	116	112.003	110.133	114.109	115.852	113.093	111.972	114.109	104.186	109.285		117	107.783	113.473	109.568	114.834	105.35	108.884	114.17	109.372
7380551	XM_001133863.1	PREDICTED: Homo sapiens hypothetical LOC729737 (LOC729737), mRNA.	LOC729737	99	102.413	100.9	101.826	101.545	101.877	104.958	101.826	103.018	101.297		100	101.88	101.013	102.168	100.288	102.877	101.214	103.226	101.184
6550035	NM_183004.3	Homo sapiens eukaryotic translation initiation factor 5 (EIF5), transcript variant 2, mRNA.	EIF5	101	107.35	110.48	111.191	110.085	103.81	106.27	111.191	112.07	128.035		105	107.427	104.397	102.266	105.99	103.31	101.972	103.544	106.284
3360228	NM_001023.2	Homo sapiens ribosomal protein S20 (RPS20), mRNA.	RPS20	10981	13895	13155.4	11125.9	11788.6	10049.2	10359.3	11125.9	13156.3	14066.9		15833	13422.7	11772.7	12404.8	9378.94	11461.6	8498.64	13229.8	13481.5
630709	NM_032377.3	Homo sapiens elongation factor 1 homolog (S. cerevisiae) (ELOF1), mRNA.	ELOF1	354	273.713	354.2	345.931	295.207	297.798	297.43	345.931	341.57	345.688		353	307.58	364.83	318.556	358.772	282.24	341.262	269.17	337.388
1410735	NM_024303.1	Homo sapiens zinc finger and SCAN domain containing 5A (ZSCAN5A), mRNA.	ZSCAN5A	129	117.647	109.56	103.14	120.433	112.21	107.012	103.14	105.448	107.855		122	136.097	121.833	128.902	156.328	144.383	134.7	116.329	123.994
2650349	NM_199250.1	Homo sapiens chromosome 19 open reading frame 48 (C19orf48), mRNA.	C19orf48	274	167.083	394.173	209.216	243.835	247.062	301.36	209.216	256.244	362.49		309	242.727	237.22	185.108	213.584	157.783	169.52	241.639	336.594
2850630	NM_199250.1	Homo sapiens chromosome 19 open reading frame 48 (C19orf48), mRNA.	C19orf48	700	342.277	870.803	449.411	531.152	531.48	670.822	449.411	535.506	700.003		468	509.84	533.643	390.056	410.906	284.547	323.986	459.397	616.548
1710575	NM_001010922.2	Homo sapiens BCL2-like 15 (BCL2L15), mRNA.	BCL2L15	94	97.8467	90.87	94.1529	95.5317	92.97	93.902	94.1529	88.806	93.255		92	92.64	90.24	92.066	90.032	92.57	93.66	91.7457	96.768
780754	NM_001010922.2	Homo sapiens BCL2-like 15 (BCL2L15), mRNA.	BCL2L15	102	102.157	101.173	100.07	100.922	99.205	100.822	100.07	102.298	104.505		102	102.303	103.1	101.806	100.166	106.893	99.67	98.0186	102.814
110747	NM_001010922.2	Homo sapiens BCL2-like 15 (BCL2L15), mRNA.	BCL2L15	96	94.4267	95.33	92.5886	90.4267	94.5375	91.908	92.5886	91.964	91.5025		93	90.87	90.3533	93.512	95.816	91.0333	93.852	97.4314	88.412
5260451	NM_000080.2	Homo sapiens cholinergic receptor, nicotinic, epsilon (CHRNE), mRNA.	CHRNE	111	120.193	113.34	111.51	117.777	114	111.56	111.51	112.226	110.825		117	128.39	123.193	117.92	115.008	118.12	120.09	118.873	115.63
2450100	NM_006603.4	Homo sapiens stromal antigen 2 (STAG2), transcript variant 4, mRNA.	STAG2	98	99.1067	109.347	98.9971	108.678	103.595	104.514	98.9971	100.092	104.94		99	104.103	109.093	97.816	100.542	103.29	99.964	100.61	102.588
60608	XM_001714245.1	PREDICTED: Homo sapiens similar to actin-related protein 3-beta (LOC100133409), mRNA.	LOC100133409	105	99.6167	101.66	102.046	102.937	103.14	103.686	102.046	110.062	101.12		99	107.407	101.11	101.48	101.404	100.953	99.646	101.03	105.368
4010445	NM_004719.2	Homo sapiens splicing factor, arginine/serine-rich 2, interacting protein (SFRS2IP), mRNA.	SFRS2IP	332	338.217	228.37	323.673	307.535	287.678	314.248	323.673	248.874	335.733		467	327.337	329.16	331.522	409.606	363.07	371.016	274.826	381.52
780010	NM_004719.2	Homo sapiens splicing factor, arginine/serine-rich 2, interacting protein (SFRS2IP), mRNA.	SFRS2IP	967	992.617	630.643	885.279	992.285	870.595	807.222	885.279	562.322	662.095		462	567.68	628.543	717.746	797.282	789.893	850.618	601.659	507.61
4490356	NM_025217.2	Homo sapiens UL16 binding protein 2 (ULBP2), mRNA.	ULBP2	204	126.187	141.627	414.477	120.435	149.325	158.648	414.477	138.242	169.645		124	113.733	121.89	174.638	121.226	138.4	135.408	142.921	121.456
430736	NM_001128077.1	Homo sapiens keratin associated protein 20-3 (KRTAP20-3), mRNA.	KRTAP20-3	103	97.13	102.67	104.341	107.968	106.903	110.872	104.341	104.374	102.965		100	106.65	106.187	108.322	102.162	108.193	105.758	103.234	100.558
4900050	NM_014421.2	Homo sapiens dickkopf homolog 2 (Xenopus laevis) (DKK2), mRNA.	DKK2	132	98.91	104.94	104.55	111.903	122.945	123.426	104.55	111.296	116.12		105	107.183	106.4	107.42	103.928	110.533	110.606	109.859	105.974
2140441	NM_014421.2	Homo sapiens dickkopf homolog 2 (Xenopus laevis) (DKK2), mRNA.	DKK2	131	105.193	102.68	105.297	110.668	123.738	113.026	105.297	102.67	102.558		105	107.343	99.9133	107.524	106.65	105.863	111.868	104.989	100.378
2450477	NM_033196.2	Homo sapiens zinc finger protein 682 (ZNF682), transcript variant 1, mRNA.	ZNF682	123	121.677	115.723	118.834	101.533	110.727	101.478	118.834	120.244	137.647		116	127.557	129.427	120.846	101.484	101.787	101.188	127.434	147.58
70519	NM_033196.2	Homo sapiens zinc finger protein 682 (ZNF682), transcript variant 1, mRNA.	ZNF682	98	100.18	100.093	95.8214	93.875	94.8125	95.362	95.8214	95.108	96.605		94	95.84	91.43	97.574	99.502	96.06	92.976	98.1371	92.476
3440431	NM_033196.2	Homo sapiens zinc finger protein 682 (ZNF682), transcript variant 1, mRNA.	ZNF682	879	1764.79	1478.97	1106.56	1153.3	1200.29	750.166	1106.56	1034.8	910.07		266	346.797	370.74	458.192	384.228	792.47	505.24	773.161	405.344
6350411	NM_000514.2	Homo sapiens glial cell derived neurotrophic factor (GDNF), transcript variant 1, mRNA.	GDNF	95	106.587	99.5967	100.424	95.6633	94.3075	99.184	100.424	96.304	95.25		102	94.7533	100.23	98.484	97.41	99.22	100.452	94.7329	96.942
2940072	NR_024103.1	Homo sapiens chromosome 17 open reading frame 93 (C17orf93), non-coding RNA.	C17orf93	101	101.773	101.48	100.881	99.275	105.282	101.056	100.881	101.012	102.825		104	105.647	104.037	107.546	110.428	105.877	104.242	107.159	102.078
6110253	NM_001042470.1	Homo sapiens sulfatase modifying factor 2 (SUMF2), transcript variant 4, mRNA.	SUMF2	2106	2584.1	1941.63	2038.7	3144.1	3284.14	3653.15	2038.7	2720.81	2736.2		2042	2387.13	2956.37	2471.39	3244.83	3686.08	3676.25	2251.05	2344.83
2680474	NM_001042470.1	Homo sapiens sulfatase modifying factor 2 (SUMF2), transcript variant 4, mRNA.	SUMF2	248	443.97	289.03	303.523	461.772	301.735	269.698	303.523	363.73	351.968		193	314.263	343.503	308.57	268.982	351.75	268.182	298.04	229.58
4860564	XM_943271.2	PREDICTED: Homo sapiens hypothetical LOC440491 (LOC440491), mRNA.	LOC440491	108	103.94	108.407	104.16	101.76	102.668	108.252	104.16	107.128	102.653		107	102.823	105.95	109.158	106.926	107.7	102.514	109.634	108.092
2470709	XM_935741.1	PREDICTED: Homo sapiens similar to capicua homolog (LOC442299), mRNA.	LOC442299	98	95.0167	93.4533	100.15	95.93	94.1325	94.814	100.15	104.66	94.6375		95	96.0633	101.22	93.862	95.416	95.8633	99.338	97.3743	101.77
2630195	NM_006634.2	Homo sapiens vesicle-associated membrane protein 5 (myobrevin) (VAMP5), mRNA.	VAMP5	1458	1388.62	1195.35	947.68	1941.18	759.485	577.546	947.68	139.126	118.14		1265	880.723	1301.72	1199.6	1881.98	1369.85	477.908	139.617	142.774
3180253	NM_182764.1	Homo sapiens engulfment and cell motility 2 (ELMO2), transcript variant 2, mRNA.	ELMO2	127	138.963	130.373	134.901	137.66	129.398	121.498	134.901	134.658	155.03		151	192.72	189.097	179.974	164.43	139.367	148.272	173.111	184.598
5490154	XR_016518.2	PREDICTED: Homo sapiens misc_RNA (LOC400347), miscRNA.	LOC400347	100	106.917	102.867	99.0729	100.96	97.445	106.196	99.0729	103.47	103.44		106	100.863	97.3867	100.818	102.662	101.39	98.348	100.553	104.07
7560364	XR_019592.2	PREDICTED: Homo sapiens misc_RNA (LOC729779), miscRNA.	LOC729779	1097	663.837	1065.02	1297.04	242.533	441.655	526.472	1297.04	228.548	457.288		566	753.18	315.693	300.456	282.062	226.63	187.968	330.083	1109.24
4850711	NR_004390.1	Homo sapiens small nucleolar RNA, H/ACA box 57 (SNORA57), small nucleolar RNA.	SNORA57	142	130.423	166.213	136.24	158.573	155.062	174.482	136.24	165.712	173.42		119	141.02	170.013	136.576	149.164	144.823	144.72	139.06	142.376
6380594	XR_037560.1	PREDICTED: Homo sapiens misc_RNA (LOC641922), miscRNA.	LOC641922	107	110.293	119.17	108.157	108.802	101.625	103.424	108.157	104.848	101.408		121	110.587	114.893	104.822	111.716	111.317	109.522	111.351	107.672
5860438	BF911108	PM1-UT0061-061100-010-b01 UT0061 Homo sapiens cDNA, mRNA sequence		110	105.173	111.63	108.117	106.985	111.16	109.582	108.117	105.968	111.347		110	107.267	114.66	115.51	107.99	107.63	110.022	114.379	105.198
4810246	NM_080794.2	Homo sapiens mitochondrial ribosomal protein L39 (MRPL39), nuclear gene encoding mitochondrial protein, transcript variant 2, mRNA.	MRPL39	105	96.63	103.81	96.5386	100.83	100.127	97.456	96.5386	96.502	102.13		100	93.8933	100.54	100.726	101.188	96.6067	100.528	100.27	102.89
6940228	XM_001714415.1	PREDICTED: Homo sapiens similar to coiled-coil domain containing 63 (LOC100134384), mRNA.	LOC100134384	97	96.8	94.5133	94.8314	97.01	94.74	98.676	94.8314	95.696	90.2125		99	93.2333	97.2	93.816	94.798	93.3733	95.018	94.4271	93.35
2940059	NM_015050.2	Homo sapiens FtsJ methyltransferase domain containing 2 (FTSJD2), mRNA.	FTSJD2	304	268.133	222.857	247.059	272.077	319.795	310.994	247.059	278.174	253.75		233	231.683	190.3	232.154	283.544	286.917	308.39	245.894	279.876
4200722	NM_016249.2	Homo sapiens melanoma antigen family C, 2 (MAGEC2), mRNA.	MAGEC2	96	95.4733	95.59	91.9171	95.28	90.075	94.846	91.9171	89.75	94.1925		94	90.9567	93.0667	92.246	95.456	94.24	95.306	91.0057	97
2750364	NM_016249.2	Homo sapiens melanoma antigen family C, 2 (MAGEC2), mRNA.	MAGEC2	107	107.72	112.187	104.279	108.27	110.408	103.436	104.279	101.81	103.23		112	107.91	107.277	104.242	103.53	106.85	104.976	107.649	107.168
1240195	NM_207339.2	Homo sapiens P antigen family, member 2 (prostate associated) (PAGE2), mRNA.	PAGE2	90	97.9833	93.4867	92.6114	93.0867	91.095	95.208	92.6114	94.158	93.3925		102	89.4767	93.0633	93.896	90.356	93.6267	234.704	93.3714	96.488
430170	NM_181719.3	Homo sapiens transmembrane and coiled-coil domains 4 (TMCO4), mRNA.	TMCO4	122	129.51	153.153	127.591	141.78	122.72	136.02	127.591	111.528	108.972		155	180.95	127.41	146.808	160.012	140.85	147.696	133.417	127.688
4280025	AA682500	zj18f01.s1 Soares_fetal_liver_spleen_1NFLS_S1 Homo sapiens cDNA clone IMAGE:450649 3, mRNA sequence		104	100.583	103.84	100.539	104.747	106.362	105.562	100.539	100.59	105.31		104	106.283	101.827	102.71	105.46	101.247	101.894	100.437	104.608
7100048	NM_017551.1	Homo sapiens glutamate receptor, ionotropic, delta 1 (GRID1), mRNA.	GRID1	91	90.6033	95.2267	91.18	91.155	88.5225	91.986	91.18	92.718	92.8325		95	89.2367	92.0067	93.084	91.928	90.76	92.13	92.3814	91.116
4010333	NM_033014.2	Homo sapiens osteoglycin (OGN), transcript variant 1, mRNA.	OGN	98	97.1133	95.7067	93.8471	91.6417	92.5325	93.226	93.8471	94.61	97.6475		91	93.1	97.4167	94.532	99.256	94.69	98.002	95.9671	99.956
6450605	NM_005216.4	Homo sapiens dolichyl-diphosphooligosaccharide-protein glycosyltransferase (DDOST), mRNA.	DDOST	2880	2120.09	3229.86	2356.62	2462.59	2236.52	2673.32	2356.62	2737.69	3020.54		1157	1135.15	2958.58	1614.41	1820.75	1903.22	2276.05	1895.15	1208.54
1710520	NM_013312.2	Homo sapiens hook homolog 2 (Drosophila) (HOOK2), transcript variant 1, mRNA.	HOOK2	212	183.48	193.32	206.333	189.822	224.325	227.29	206.333	221.74	199.218		284	373.017	167.427	178.964	157.594	169.79	190.448	227.556	262.86
150458	NM_001012334.1	Homo sapiens midkine (neurite growth-promoting factor 2) (MDK), transcript variant 1, mRNA.	MDK	98	101.533	120.173	100.146	101.493	104.185	97.756	100.146	102.218	115.877		93	91.1267	104.463	102.166	95.44	93.8233	100.266	104.023	95.432
4560717	NM_001012334.1	Homo sapiens midkine (neurite growth-promoting factor 2) (MDK), transcript variant 1, mRNA.	MDK	784	523.753	1353.54	491.304	308.498	762.812	699.898	491.304	1813.28	2721.49		143	138.81	620.84	910.664	223.988	160.253	466.818	1190.18	177.328
2850390	NM_001012334.1	Homo sapiens midkine (neurite growth-promoting factor 2) (MDK), transcript variant 1, mRNA.	MDK	109	112.273	151.34	113.814	106.237	116.963	119.92	113.814	174.376	178.03		98	96.7467	116.12	115.618	95.96	99.84	105.55	151.244	94.338
2070463	XM_931910.1	PREDICTED: Homo sapiens hypothetical protein LOC643910 (LOC643910), mRNA.	LOC643910	101	99.1367	99.6767	95.4757	97.8283	98.8875	102.902	95.4757	99.332	106.235		103	99.71	98.17	94.956	100.714	96.11	100.466	98.7943	97.548
[truncated: 45,690 more rows]

## Sheet: Supporting Data for Figure 2A
ProbeID	Accession	Definition	Symbol	fBAT (P3-8) Ctrl Mean	SAT (P5-7) Ctrl Mean	E85 (P15-18) Ctrl Mean	E3 (P12-14) Ctrl Mean	C4ELS5.1 (P12-18) Ctrl Mean	C4ELS5.5 (P11-17) Ctrl Mean	C4ELSR2 (P10-14) Ctrl Mean	E3 (P12-14) Ctrl Mean	NP88 (P6-15) Ctrl Mean	NP110 (P6-17) Ctrl Mean
[truncated: 35 more rows]

[truncated: 1 more sheets: Supporting Data for Figure 2B]
