# Supplementary material for: Clonal derivation of white and brown adipocyte progenitor cell lines from human pluripotent stem cells
Source: Stem Cell Res Ther. 2019 Jan 8;10:7. doi: 10.1186/s13287-018-1087-7 (PMC6323697; doi:10.1186/s13287-018-1087-7)
Supplement: Supplementary file 6 — Table S3. Mitochondria quantitation data used in support of Additional file 3: Figure S1 (sheet 1) and ELISA data used in support of Fig. 3b (sheet 2) are shown. (XLSX 16 kb) [file 13287_2018_1087_MOESM6_ESM.xlsx]

## Sheet: Supporting Data Suppl Figure 2
Mitochondrial total fluorescence per cell
		rep1	rep2	rep3	ave	stdev	sem	Fold within condition	Fold over brown fat	Fold SEM	ttest within condition	ttest compared to BF basal
Cell Type	Condition
fBAT	Ctrl	926935	1.12286e+06	1.08475e+06	1.04485e+06	103879	59974.8	1	1	0.0574005	1	1
	Rosi, T3, CL	2.16182e+06	2.17723e+06	2.05639e+06	2.13181e+06	65772.6	37973.8	2.04031	2.04031	0.0363439	0.000106103	0.000106103
	BMP4, Rosi, T3, CL	1.46786e+06	1.72454e+06	1.81849e+06	1.6703e+06	181498	104788	1.5986	1.5986	0.10029	0.00660526	0.00660526
SAT	Ctrl	1450985	1.454e+06	1.73816e+06	1.54771e+06	164941	95228.7	1	1.48128	0.0615286	1	0.0110893
	Rosi, T3, CL	2.6961e+06	2.61316e+06	2.61566e+06	2.64164e+06	47178.5	27238.5	1.7068	2.52825	0.0175992	0.000382124	1.71794e-05
	BMP4, Rosi, T3, CL	3087780	2.68648e+06	2.8302e+06	2.86815e+06	203326	117390	1.85315	2.74504	0.0758475	0.000946224	0.000158382
E85	Ctrl	641068	751615	764165	718949	67738.7	39109	1	0.688089	0.0543974	1	0.0104042
	Rosi, T3, CL	757201	764971	749729	757300	7621.31	4400.17	1.05334	0.724794	0.00612027	0.385004	0.00876501
	BMP4, Rosi, T3, CL	719992	686734	691670	699465	17947.3	10361.9	0.972899	0.669441	0.0144126	0.655264	0.00475787
E3	Ctrl	6.83057e+06	7.24586e+06	7.52007e+06	7.19883e+06	347145	200425	1	6.88983	0.0278413	1	7.95207e-06
	Rosi, T3, CL	6.44492e+06	5.94378e+06	5.87464e+06	6.08778e+06	311220	179683	0.845662	5.82647	0.02496	0.0145223	1.18337e-05
	BMP4, Rosi, T3, CL	4.69763e+06	4.78902e+06	4.72152e+06	4.73606e+06	47397.8	27365.1	0.657892	4.53277	0.00380133	0.000261224	6.09117e-07
C4ELS5.1	Ctrl	1.67797e+06	1.7732e+06	1.72575e+06	1.72564e+06	47612.8	27489.3	1	1.65157	0.0159299	1	0.000497618
	Rosi, T3, CL	1.89201e+06	2.02724e+06	2.07251e+06	1.99725e+06	93914.6	54221.6	1.1574	1.91152	0.0314212	0.0110922	0.000297193
	BMP4, Rosi, T3, CL	1.23519e+06	1.11818e+06	1.13121e+06	1.16152e+06	64127	37023.8	0.673098	1.11167	0.0214551	0.000256377	0.173191
NP88	Ctrl	3.17966e+06	3.09236e+06	3.3e+06	3.19067e+06	104257	60192.6	1	3.05372	0.0188652	1	1.45995e-05
	Rosi, T3, CL	3.1975e+06	2.92392e+06	3.61499e+06	3.24547e+06	348023	200931	1.01717	3.10617	0.0629746	0.806795	0.000466066
	BMP4, Rosi, T3, CL	4.51421e+06	4.35538e+06	4.90836e+06	4.59265e+06	284711	164378	1.4394	4.39552	0.0515183	0.0013183	3.49327e-05
NP110	Ctrl	4.32073e+06	4.29182e+06	4.36048e+06	4.32434e+06	34473.4	19903.2	1	4.13872	0.0046026	1	8.25041e-07
	Rosi, T3, CL	4.22065e+06	4.19213e+06		4.20639e+06	20170.4	11645.4	0.972724	4.02584	0.00269299	0.0239949	3.32404e-05
	BMP4, Rosi, T3, CL	8.96758e+06	7.68692e+06		8.32725e+06	905560	522825	1.92567	7.96981	0.120903	0.00357005	0.000635359

## Sheet: Supporting Data Figure 3B
		Adiponectin Conc. (ng adiponectin/mg protein)		Mean	St. Dev.
Cell Type	Condition	Replicate #1	Replicate #2
fBAT	BMP4, Rosi, T3, CL	132.671	114.622	123.646	9.02478
	Rosi, T3, CL	350.257	376.656	363.456	13.1995
SAT	BMP4, Rosi, T3, CL	1752.52	1451.91	1602.22	150.305
	Rosi, T3, CL	1174.21	1144.52	1159.37	14.8445
E85	BMP4, Rosi, T3, CL	93.4852	89.1815	91.3333	2.15188
	Rosi, T3, CL	147.483	141.285	144.384	3.09906
E3	BMP4, Rosi, T3, CL	933.016	1043.03	988.022	55.0064
	Rosi, T3, CL	64.5391	66.4673	65.5032	0.9641
C4ELS5.1	BMP4, Rosi, T3, CL	6.43442	6.43098	6.4327	0.00171725
	Rosi, T3, CL	105.596	96.3114	100.954	4.64217
NP88	BMP4, Rosi, T3, CL	757.141	750.292	753.717	3.42424
	Rosi, T3, CL	3593.13	2543.32	3068.23	524.908
NP110	BMP4, Rosi, T3, CL	37.8787	40.1124	38.9956	1.11683
	Rosi, T3, CL	844.071	855.754	849.913	5.84152
