# Supplementary material for: Clonal derivation of white and brown adipocyte progenitor cell lines from human pluripotent stem cells
Source: Stem Cell Res Ther. 2019 Jan 8;10:7. doi: 10.1186/s13287-018-1087-7 (PMC6323697; doi:10.1186/s13287-018-1087-7)
Supplement: Supplementary file 9 — Table S6. A non-targeted relative quantitative liquid chromatography–tandem mass spectrometry RP and HILIC)/MS/MS platform was used to capture 624 cell metabolites and 406 metabolites in their respective media at time of harvest. Data is shown for fBAT and NP88 in undifferentiated and differentiated (in serum-free medium containing rosiglitazone, T3, and ITS for 14 days) cells. Data for other progenitor and adult cell lines is also presented in this table. (XLSX 474 kb) [file 13287_2018_1087_MOESM9_ESM.xlsx]

## Sheet: Explanation
	OrigScale	values are normalized in terms of raw area counts.
		Note: for a single day run, this is equivalent to the raw data
	PRONormImpData	values for biochemical in OrigScale are normalized by Bradford Protein
		each biochemical is then re-scaled to have median equal to 1
		lastly, missing values are imputed with the minimum
	Sample Manifest	This is the list of meta data and samples from the client
	Box Plots	This is the graphical representation of ScaledImpData for each biochemical
		(ordered in the same way as the "Pathway Heatmap" table)
	Stat Sum	The number of altered biochemicals and directional changes between the various treatment group comparisons
	Pathway Heat Map	This is the heatmap associated with the statistical analysis of the data
		Indicates ratios, p- and q-values for each comparison
		0.55	Green: indicates significant difference (p≤0.05) between the groups shown; GREEN indicates a ratio < 1
		1.71	Red: indicates significant difference (p≤0.05) between the groups shown; RED indicates a ratio > 1
		0.65	Light green: narrowly missed cutoff for significance; 0.05<p<0.10; light green indicates a ratio < 1
		1.8	Light red: narrowly missed cutoff for significance; 0.05<p<0.10; light red indicates a ratio > 1
		1.2	Non-colored text and cell: mean values are not significantly different for that comparison
	* indicates compounds that have not been officially confirmed based on a standard, but we are confident in its identity

## Sheet: OrigScale
												IDENTIFIER	MT 1.1	MT 1.2	MT 1.3	MT 2.1	MT 2.2	MT 2.3	MT 3.1	MT 3.2	MT 3.3	MT 4.1	MT 4.2	MT 4.3	MT 5.1	MT 5.2	MT 5.3	MT 6.1	MT 6.2	MT 6.3	MT 7.1.14	MT 7.2.14	MT 7.3.14	MT 8.1.14	MT 8.2.14	MT 8.3.14	MT 8.4.14
												PARENT_SAMPLE_ID	4709928	4709929	4709930	4709931	4709932	4709933	4709934	4709935	4709936	4709937	4709938	4709939	4709940	4709941	4709942	4709943	4709944	4709945	4709946	4709947	4709948	4709949	4709950	4709951	4709952
												SAMPLE_NAME	AGEX-00001	AGEX-00002	AGEX-00003	AGEX-00004	AGEX-00005	AGEX-00006	AGEX-00007	AGEX-00008	AGEX-00009	AGEX-00010	AGEX-00011	AGEX-00012	AGEX-00013	AGEX-00014	AGEX-00015	AGEX-00016	AGEX-00017	AGEX-00018	AGEX-00019	AGEX-00020	AGEX-00021	AGEX-00022	AGEX-00023	AGEX-00024	AGEX-00025
												BRADFORD_PROTEIN	2.663	2.54	2.491	3.907	3.24	2.491	1.872	0.732	3.437	4.683	4.118	3.425	5.244	4.785	5.723	1.404	2.046	2.982	0.751	2.847	3.746	1.072	0.697	1.187	1.086
												CELL_LINE	1	1	1	2	2	2	3	3	3	4	4	4	5	5	5	6	6	6	7	7	7	8	8	8	8
												CELL_LINE_UPDATED	MT1	MT1	MT1	MT2	MT2	MT2	MT3	MT3	MT3	MT4	MT4	MT4	MT5	MT5	MT5	MT6	MT6	MT6	MT7	MT7	MT7	MT8	MT8	MT8	MT8
												GROUP_NUMBER	1	1	1	1	1	1	1	1	1	1	1	1	1	1	1	1	1	1	1	1	1	1	1	1	1
												SAMPLENUMBER	1	2	3	4	5	6	7	8	9	10	11	12	13	14	15	16	17	18	19	20	21	22	23	24	25
												AGE	Progenitor	Progenitor	Progenitor	Adult	Adult	Adult	Progenitor	Progenitor	Progenitor	Adult	Adult	Adult	Progenitor	Progenitor	Progenitor	Progenitor	Progenitor	Progenitor	Adult	Adult	Adult	Progenitor	Progenitor	Progenitor	Progenitor
												Stage	Embryonic	Embryonic	Embryonic	Adult	Adult	Adult	Embryonic	Embryonic	Embryonic	Adult	Adult	Adult	Adult	Adult	Adult	Embryonic	Embryonic	Embryonic	Adult	Adult	Adult	Embryonic	Embryonic	Embryonic	Embryonic
												TISSUE	Endothelial	Endothelial	Endothelial	Endothelial	Endothelial	Endothelial	Mesenchymal	Mesenchymal	Mesenchymal	Mesenchymal	Mesenchymal	Mesenchymal	Adipose	Adipose	Adipose	Embryonic	Embryonic	Embryonic	Adipose	Adipose	Adipose	Embryonic-differentiated	Embryonic-differentiated	Embryonic-differentiated	Embryonic-differentiated
												CELL_TYPE	30MV2	30MV2	30MV2	HAEC	HAEC	HAEC	4D20.8	4D20.8	4D20.8	HMSC	HMSC	HMSC	Fetal BAT	Fetal BAT	Fetal BAT	NP88	NP88	NP88	Fetal BAT	Fetal BAT	Fetal BAT	NP88	NP88	NP88	NP88
												SAMPLE_MATRIX	CELL PELLETS	CELL PELLETS	CELL PELLETS	CELL PELLETS	CELL PELLETS	CELL PELLETS	CELL PELLETS	CELL PELLETS	CELL PELLETS	CELL PELLETS	CELL PELLETS	CELL PELLETS	CELL PELLETS	CELL PELLETS	CELL PELLETS	CELL PELLETS	CELL PELLETS	CELL PELLETS	CELL PELLETS	CELL PELLETS	CELL PELLETS	CELL PELLETS	CELL PELLETS	CELL PELLETS	CELL PELLETS
PATHWAY_SORTORDER	BIOCHEMICAL	SUPER_PATHWAY	SUB_PATHWAY	COMP_ID	PLATFORM	CHEMICAL_ID	RI	MASS	PUBCHEM	CAS	KEGG	Group HMDB	30MV2	30MV2	30MV2	HAEC	HAEC	HAEC	4D20.8	4D20.8	4D20.8	MSC	MSC	MSC	fBAT Undiff	fBAT Undiff	fBAT Undiff	NP88 Undiff	NP88 Undiff	NP88 Undiff	fBAT Diff	fBAT Diff	fBAT Diff	NP88 Diff	NP88 Diff	NP88 Diff	NP88 Diff
1	glycine	Amino Acid	Glycine, Serine and Threonine Metabolism	58	LC/MS Pos Early	340	1375	76.0393	750	56-40-6	C00037	HMDB00123	166511776	166339456	195844224	251787056	237837072	252237392	84342976	79308496	92030248	75294656	81292528	64038968	337396160	302234368	348704704	34322168	32914236	38472040	96270560	130717680	109566720	52069488	52281796	48870536	46603732
2	N-acetylglycine	Amino Acid	Glycine, Serine and Threonine Metabolism	27710	LC/MS Pos Early	100001006	826	118.05	10972	543-24-8		HMDB00532	637457	650704	652201	693311	674252	596285	240586	216786		349326	351796	318935	814890	834362	945425	334489	260038	281023
5	dimethylglycine	Amino Acid	Glycine, Serine and Threonine Metabolism	5086	LC/MS Pos Early	806	1104	104.071	673	1118-68-9	C01026	HMDB00092	1955762	2359195	1982106	985544	1376440	992785	1124025	1158562	1013829	975930	1060075	941022	1607556	1388460	1589516	1209948	782873	1.34028e+06
6	betaine	Amino Acid	Glycine, Serine and Threonine Metabolism	3141	LC/MS Pos Early	799	1064	118.086	247	107-43-7	C00719	HMDB00043	160847680	160428960	160901952	109855480	102684288	104337776	41686280	48269680	43140400	54815128	52430408	48381656	137812688	135600944	126871888	52151728	43192880	38417400	910618	1683296	1640443	448102
9	serine	Amino Acid	Glycine, Serine and Threonine Metabolism	1648	LC/MS Pos Early	503	1239	106.05	5951	56-45-1	C00065	HMDB00187	222576512	203755040	227910928	205979904	222577136	227348080	193394048	190654768	208223840	194693136	176573824	165552912	150788480	148766208	144605760	200148640	202035296	183782048	134638400	145356720	134046440	132216608	146450976	126984752	137116048
10	N-acetylserine	Amino Acid	Glycine, Serine and Threonine Metabolism	37076	LC/MS Pos Early	100001851	800	148.06	65249	97-14-3		HMDB02931	12275200	9755069	12214186	12465435	11766944	10903693	10384046	8580381	11397666	10783912	9711446	8290034	19703810	19153842	21640204	10252939	10028187	9392156	2875731	4926172	4978794	726879	375711	741958	725969
16	threonine	Amino Acid	Glycine, Serine and Threonine Metabolism	1284	LC/MS Pos Early	564	1514	120.066	6288	72-19-5	C00188	HMDB00167	801088704	948343232	937307968	898265472	966535808	1087898112	242997648	246094640	237653456	209673312	189627856	177071680	1396041728	1242660608	1283737600	205530624	169128384	189360160	746213632	961538112	704090496	728631616	782242432	693560576	687918272
17	N-acetylthreonine	Amino Acid	Glycine, Serine and Threonine Metabolism	33939	LC/MS Neg	100001274	821.6	160.061	152204	17093-74-2			3995562	3440306	3986618	5732364	4947704	4698291	8333358	5810885	8041521	4465501	4024913	3511899	5649276	4437344	5878305	4846093	4764900	4282685	2076829	2879532	3841978	1207664	1865994	1132736	1639602
28	alanine	Amino Acid	Alanine and Aspartate Metabolism	1126	LC/MS Polar	811	2780.3	88.0404	5950	56-41-7	C00041	HMDB00161	21328304	22019226	21212288	39434716	40787520	41716900	21983112	28485012	24503122	24027508	22463904	22242460	43657304	40773912	38626956	16675797	14498065	14320097	25681844	35898952	30765218	24932020	29310428	26777026	23905728
30	N-acetylalanine	Amino Acid	Alanine and Aspartate Metabolism	1585	LC/MS Neg	1110	861.2	130.051	88064	97-69-8	C02847	HMDB00766	1.69302e+06	1485549	1673354	3.99795e+06	3.80678e+06	3.52284e+06	2980419	2553604	3152537	3490947	3377035	3032995	10340386	8745126	10236092	4548345	4489940	4456209	1.91546e+06	3856443	3637276	934551	740003	753873	776248
34	aspartate	Amino Acid	Alanine and Aspartate Metabolism	443	LC/MS Pos Early	234	1165	134.045	5960	56-84-8	C00049	HMDB00191	315847584	249306480	272003584	367077888	341898432	346379456	900685504	768954688	917832384	538498752	523552672	445337696	158891232	140736288	115093952	186004320	175275856	189943392	244271760	327240448	358598272	76052352	55781904	61869208	70757488
35	N-acetylaspartate (NAA)	Amino Acid	Alanine and Aspartate Metabolism	22185	LC/MS Polar	100000787	3143	174.041	65065	997-55-7;997-55-7	C01042	HMDB00812	55287152	54138640	62841032	108062096	94410216	101727488	199890576	182634992	167922112	157156688	122693800	110899128	28625364	22841728	27198060	261419408	295501664	307469248	6200847	12286503	15676389	56827272	31823410	52712748	46038592
38	asparagine	Amino Acid	Alanine and Aspartate Metabolism	512	LC/MS Pos Early	917	1225	133.061	6267	70-47-3	C00152	HMDB00168	60980652	45171740	60357464	132616784	133058824	128125104	189302848	157158288	203537424	196317520	205690528	171869520	170110224	129262472	139361136	223597056	220942544	224475008	70295248	67948248	78919016	27026192	20286720	21603000	30450728
39	N-acetylasparagine	Amino Acid	Alanine and Aspartate Metabolism	33942	LC/MS Pos Early	100001257	785	175.071	99715	4033-40-3		HMDB06028	690128	707888	666461	1014676	973231	884067	364227	381985	374314	389060	310526	247124	1.61789e+06	1599002	1.73766e+06	412419	416658	390684	102178	236787	306026	154341		90850	147962
41	glutamate	Amino Acid	Glutamate Metabolism	57	LC/MS Pos Early	561	1500	148.06	611	56-86-0	C00025	HMDB00148	1844070016	1762536704	2139628288	3995144704	4239535360	4517299712	2863534336	2547136000	2747377664	2579791104	2287809280	1977031680	5147895296	4264290048	4748000768	2490193664	2125787648	2310319616	1497912192	2088245760	1903634176	383504992	237424624	328033984	365249376
42	glutamine	Amino Acid	Glutamate Metabolism	53	LC/MS Pos Early	563	1291	147.076	5961	56-85-9	C00064	HMDB00641	1228215680	1362425600	1230732800	1457011072	1514420352	1526496640	1486283392	1750715392	1555565184	1444067200	1501015936	1517390592	1502410368	1531409280	1477490816	1219185792	1055989248	906552000	698513280	936789440	707250432	1714953344	1903475456	1544600576	1431551872
43	alpha-ketoglutaramate*	Amino Acid	Glutamate Metabolism	62101	LC/MS Polar	100002397	1916	144.03		18465-19-5			8215434	10468624	8207059	7702455	7.00857e+06	7.34826e+06	5423402	6014308	4786484	4730007	3909830	4185443	8.15531e+06	7555413	7.93311e+06	12602820	8718945	7648896	2379361	3373417	3804049	5647094	5368565	5891324	5237701
44	N-acetylglutamate	Amino Acid	Glutamate Metabolism	15720	LC/MS Pos Early	100000282	1050	190.071	70914	5817-08-03	C00624	HMDB01138	6771830	5818158	6489347	8465972	8.30489e+06	8682476	5157744	4982306	5554374	11537110	11980382	9687969	10846892	10052172	10655137	8509825	7870307	8130984	2629447	4610386	5152899	1487084	824290	1294844	1456109
45	N-acetylglutamine	Amino Acid	Glutamate Metabolism	33943	LC/MS Polar	100001253	2140	187.072	182230	2490-97-3	C02716	HMDB06029	1720149	1635086	1.96207e+06	2730921	2099418	2455872	1213402	1319285	1316013	1467428	1151307	969211	2341288	2321294	2235566	1003457	929477	1.01055e+06	715453	1887958	1742792	1.01692e+06	1.81637e+06	1091944	864664
47	4-hydroxyglutamate	Amino Acid	Glutamate Metabolism	40499	LC/MS Pos Early	100002544	1141	164.055	439902	2485-33-8	C03079	HMDB01344	1087318	967786	1077386	607626	593729	647463	310937		191015	465980	319306	242467	850132	696812	683899	385726	344016	215039
50	glutamate, gamma-methyl ester	Amino Acid	Glutamate Metabolism	33487	LC/MS Pos Early	100001103	2170	162.076	68662	1499-55-4;1499-55-4		HMDB61715	1739623	1.65731e+06	2021556	5460801	4714968	4471725	10758673	10387594	11534687	14041677	11768971	9948569	8475524	6.99798e+06	9922851	10399747	11721866	13058694	722095	1245793	2010021	1411962	548972	1063583	1.63917e+06
51	pyroglutamine*	Amino Acid	Glutamate Metabolism	46225	LC/MS Pos Early	100001540	1900	129.066	134508	2353-44-8			4448294	4210946	4486993	4657466	4.83859e+06	4519274	2103429	2667627	2235381	2080609	2006420	1719578	4607276	4.82693e+06	4739896	2573685	2809093	2827520	3107031	4556631	4073129	5532091	4.9753e+06	5086159	5.03811e+06
52	N-acetyl-aspartyl-glutamate (NAAG)	Amino Acid	Glutamate Metabolism	35665	LC/MS Pos Early	100001612	1035	305.098	5255	3106-85-2	C12270	HMDB01067	1092804	1010601	1123340	870531	796448	785548	1740972	1377772	1.74511e+06	450786	443713	320595	650514	702318	658791	8571359	7.36587e+06	8090744			163657	275730	111026	374048	355510
53	beta-citrylglutamate	Amino Acid	Glutamate Metabolism	54923	LC/MS Neg	100003271	530	320.062	72715786	73590-26-8	C20775		64348220	54391016	66909340	58831456	47236020	49650464	99966728	75303584	90598472	66409676	64478632	53466988	102370048	84545368	97669520	92788824	112143000	101123328	34479056	55398792	70273112	27635504	22951174	35633344	20825224
55	carboxyethyl-GABA	Amino Acid	Glutamate Metabolism	40007	LC/MS Pos Early	100003260	2085	176.092	2572	4386-03-02		HMDB02201	520800	484841	471685	745147	625739	767374	628735	519479	576752	239533	200237	96611	624609	735249	616682	118143	353901	277645
59	S-1-pyrroline-5-carboxylate	Amino Acid	Glutamate Metabolism	42370	LC/MS Pos Early	35	1528	114.055	1196	2906-39-0	C04322	HMDB01301	808995	802589	895875	882319	1059335	1012454	155636			2989640	2169813	1613483	2888026	1.81437e+06	2291453		403636	501810	487768	682771			71057
65	histidine	Amino Acid	Histidine Metabolism	59	LC/MS Neg	355	755.9	154.062	6274	5934-29-2	C00135	HMDB00177	76636744	67397816	75670400	85226624	86232712	81800448	84658976	80496208	91600584	88216296	75410152	79946600	114862920	117304480	111934000	75518368	70438912	66539544	67319960	62748228	70856080	61765060	78410272	58372464	68951104
66	1-methylhistidine	Amino Acid	Histidine Metabolism	30460	LC/MS Pos Early	100001051	2755	170.092	92105	332-80-9	C01152	HMDB00001	6955488	7736294	7.11196e+06	4559601	4238129	4032210	2306075	1543837	2.0054e+06	2127946	1261216	1189763	10576595	7475657	9561344	1161036	810949	803859
67	3-methylhistidine	Amino Acid	Histidine Metabolism	15677	LC/MS Neg	100000042	906.3	168.078	64969	368-16-1	C01152	HMDB00479	742014	678128	694699	955734	833542	478819	297234	85293	292684	160955	123946	119006	1570698	802335	1536119	49794		56158
68	N-acetylhistidine	Amino Acid	Histidine Metabolism	33946	LC/MS Pos Early	100001293	2065	198.087	75619	39145-52-3	C02997	HMDB32055	148201	191288	278740	161911	94887	123069	315643	382839	312076	148380	127172	95847	223112	188861	178322	261067	280210	285707		82850	117500	182812	364584	168641	165224
71	hydantoin-5-propionate	Amino Acid	Histidine Metabolism	40473	LC/MS Polar	100002514	2080	171.041	782	5624-26-0	C05565	HMDB01212	416250	500776	417659	302643	219640	197279	214043	310945	229070	202680	193162	267162	309735	303000	304537	211958	169143	183896
74	imidazole propionate	Amino Acid	Histidine Metabolism	40730	LC/MS Pos Early	100003434	2263	141.066	70630	1074-59-5		HMDB02271	556162	736023	608484	687137	816847	736747	633264	597126	699375	1094679	1110837	742910	1647075	1.76992e+06	1670865	1349401	1149709	1380390	35991
76	imidazole lactate	Amino Acid	Histidine Metabolism	15716	LC/MS Pos Early	100000263	2040	157.061	440129	14403-45-3	C05568	HMDB02320	194048	223335	174425	1438684	686005	209085		124883		99692	49415		879663	868823	1032891	216906	233886	222095						57154
77	carnosine	Amino Acid	Histidine Metabolism	1768	LC/MS Pos Early	249	2942	227.114	439224	305-84-0	C00386	HMDB00033	13082107	12560460	13394059	6327478	6.7443e+06	6.47151e+06	4517678	4849411	3.80697e+06	4.03779e+06	3866052	3.82247e+06	7286387	7414566	6905553	4512555	3517803	3.30183e+06
83	1-methyl-4-imidazoleacetate	Amino Acid	Histidine Metabolism	32350	LC/MS Pos Early	100001208	2064	141.066	75810	2625-49-2	C05828	HMDB02820	772077	879975	810155	473541	436762	539634	215591	331790	296709	300038	359629	282651	531575	546503	536920	294447	258150	270312
84	1-ribosyl-imidazoleacetate*	Amino Acid	Histidine Metabolism	61868	LC/MS Pos Early	100001668	2006	259.092	5117448	29605-99-0	C05131	HMDB02331	174472	250680	169839	102904	120815	83409	50813						98703	98647	99753					200477	215653
85	4-imidazoleacetate	Amino Acid	Histidine Metabolism	32349	LC/MS Pos Early	100001207	2055	127.05	96215	645-65-8	C02835	HMDB02024	169929	142561	181664	275144	295920	256151	102948	126951	96512	99268	86678	101639	374510	314111	369832	497860	539651	558834	404869	617906	523559	465764	530694	495541	511294
91	lysine	Amino Acid	Lysine Metabolism	1301	LC/MS Pos Early	407	2850	147.113	5962	56-87-1	C00047	HMDB00182	426104960	470359808	410134592	558048000	487179136	523930048	609405312	682154816	630010816	637848832	554608640	591217024	523029504	555143936	548007296	643576000	557168384	606953344	562466944	576643200	489051328	461134304	615056704	456984704	424021696
93	N6-acetyllysine	Amino Acid	Lysine Metabolism	36752	LC/MS Pos Early	100001734	2131	189.123	92832	692-04-6	C02727	HMDB00206	1610263	1657683	1719730	1880699	1472548	1694708	946481	1012312	862977	1163158	1205956	918484	1281204	1285714	1103304	2.04521e+06	1738492	2214648	1234837	1013835	892851	889821	966729	733387	762373
98	N6,N6,N6-trimethyllysine	Amino Acid	Lysine Metabolism	1498	LC/MS Pos Early	189	2825	189.16	440120	23284-33-5	C03793	HMDB01325	11658391	12046485	10945873	8558746	7737128	7675511	3649617	3930598	4287034	4229129	4201082	3354302	10176163	9933303	9048724	5998693	5272255	5588273	2021712	1879107	1364402	757153	510202	740596	679922
99	5-hydroxylysine	Amino Acid	Lysine Metabolism	15685	LC/MS Pos Early	100000054	2790	163.108	1029	13204-98-3	C16741	HMDB00450	1254846	1426314	1594967	1.01434e+06	884722	769829							1116177	976899	973201	315829
100	5-(galactosylhydroxy)-L-lysine	Amino Acid	Lysine Metabolism	43582	LC/MS Pos Early	100002462	2755	325.161		32448-36-5			20568796	21079978	22398452	11474348	10602266	10547327	4103854	3518294	4189093	2005848	1738803	1535539	13358316	14117351	15120248	14671224	12783930	13374528	1966109	3307242	3653631	685529	385936	679644	737986
102	2-aminoadipate	Amino Acid	Lysine Metabolism	6146	LC/MS Polar	381	3500	160.061	469	542-32-5;1118-90-7	C00956	HMDB00510	5199256	4938325	5382539	8867155	8333728	8296374	714928	754374	896115	2112807	2149904	1977959	8611230	7463586	8932706	6700650	6875421	5975196	576606	1687003	1873863	1149469	545135	1038236	924441
110	pipecolate	Amino Acid	Lysine Metabolism	1444	LC/MS Pos Early	1025	2200	130.086	849	4043-87-2	C00408	HMDB00070	1793437	1651038	1722824	1027217	1030823	1028582	286678		411315	587364	517451		1719210	1853392	1496109	1783743	2009483	1470588	490472	614463	623249
111	6-oxopiperidine-2-carboxylate	Amino Acid	Lysine Metabolism	43231	LC/MS Neg	100004499	965	142.051	3014237	34622-39-4		HMDB61705	902933	752666	737777	709996	597006	414195	434088	362394	415392	447480	436927	377577	840783	575715	761286	174035	166883
114	5-aminovalerate	Amino Acid	Lysine Metabolism	18319	LC/MS Pos Early	100000454	2220	118.086	138	660-88-8	C00431	HMDB03355	5851339	4664638	6240986	6866450	5688486	6838139	5596307	5625288	6051528	6.72741e+06	6.03594e+06	4813084	5785289	5003727	5130785	7811107	7218502	8632188
115	N,N,N-trimethyl-5-aminovalerate	Amino Acid	Lysine Metabolism	57687	LC/MS Pos Early	100015962	2186	160.133					4762748	4932464	4988242	3.97439e+06	3893221	4243558	3776070	4202840	3502578	1466714	2024490	1497043	2871026	2831796	2691536	3438174	2645060	2923833
116	phenylalanine	Amino Acid	Phenylalanine Metabolism	64	LC/MS Pos Early	460	2878	166.086	6140	63-91-2	C00079	HMDB00159	957737984	950891136	935080768	1242015360	1093335808	1094998144	570607680	673511040	634947328	529827040	539875328	552872384	1480175616	1556258048	1581575808	606927232	529448640	657125632	1022763776	1139634560	1160501120	927869760	1231909248	913576640	910111616
117	N-acetylphenylalanine	Amino Acid	Phenylalanine Metabolism	33950	LC/MS Neg	100001256	2597	206.082	74839	2018-61-3	C03519	HMDB00512	91745	126025	130425	91399	63290	66107	34005	40255	46636	60471	38064	53710	205487	194051	166970	163113	151530	168864	38891	34729	39951	68118	450742	82899	84070
118	1-carboxyethylphenylalanine	Amino Acid	Phenylalanine Metabolism	62566	LC/MS Neg	100020419	2844	236.093					382663	406390	407363	704343	720470	750385	53165	101626	75004	109958	90843	88914	2797734	3030632	2881864	106804	98328	91654	199157	359022	291657	254701	233152	270028	238516
122	phenyllactate (PLA)	Amino Acid	Phenylalanine Metabolism	22130	LC/MS Neg	100000774	2208	165.056	3848	828-01-3	C05607	HMDB00779	280951	319901	250932		157551	258178	125998	100716					662110	523108	545035	116992		149845		136092	259505	306887	166430	66144	132899
132	tyrosine	Amino Acid	Tyrosine Metabolism	1299	LC/MS Pos Early	815	2430	182.081	6057	60-18-4	C00082	HMDB00158	350706528	396656224	354454304	450385728	385107520	384586816	191974240	152269344	175581872	152439552	122264488	124003088	625965184	579343872	621748224	173144096	152359280	170645872	375893376	472159072	361112512	339719904	388675552	352944064	376324736
134	1-carboxyethyltyrosine	Amino Acid	Tyrosine Metabolism	62564	LC/MS Neg	100020421	1846	252.088					185545	208218	193135	327311	343231	315488							1663263	1546075	1658104				45037	129383	112225	62634	38762	64883	56694
142	4-hydroxyphenylpyruvate	Amino Acid	Tyrosine Metabolism	1669	LC/MS Neg	1141	1690	179.035	979	156-39-8	C01179	HMDB00707	367397	390230	394361	159567	169178	165727	100534	104152	116499		37847		218308	193420	320991	494443	319856	287662	230106	212132	222928	345633	648935	319807	268968
145	3-(4-hydroxyphenyl)lactate (HPLA)	Amino Acid	Tyrosine Metabolism	32197	LC/MS Neg	240	1379	181.051	9378	6482-98-0	C03672	HMDB00755	3717976	4055743	3.55835e+06	3995312	3423352	2349082	1368222	1300370	1416715	916940	785069	817557	9408670	7943432	9748978	1489820	1425811	1062034	1365315	2113415	2270036	6260439	5311883	6270817	5996960
149	phenol sulfate	Amino Acid	Tyrosine Metabolism	32553	LC/MS Neg	100001510	2156	172.991	74426	937-34-8	C02180	HMDB60015	2233657	2002191	1891069	1622957	1576686	1442914	450780	487892	495261	3220735	3323553	2501940	7225622	5950636	7.81133e+06	781549	736435	804756	575679	771250	987779	2651610	2031683	2523457	2487121
176	O-methyltyrosine	Amino Acid	Tyrosine Metabolism	37451	LC/MS Pos Early	100002078	2790	196.097	76957	1080-06-4		HMDB14903	522330	504228	644104	612628	571924	647410	158058	147137	191237	438142	451156	356408	984456	903222	911617	550948	674596	659981	83251	57528	117886				75826
207	tryptophan	Amino Acid	Tryptophan Metabolism	54	LC/MS Pos Early	565	2986	205.097	6305	73-22-3	C00078	HMDB00929	162813120	160206528	167882848	210716752	217805056	198847968	70751424	62643520	65442016	55671032	54468316	52229064	309747040	296661376	305275712	70488720	60266164	58630320	172420672	199938656	178504544	146994736	192113008	157994784	175408768
214	C-glycosyltryptophan	Amino Acid	Tryptophan Metabolism	48782	LC/MS Pos Early	100006379	2700	367.15	10981970	180509-18-6			9984231	9795304	11593464	18511808	17185290	19254396	5780046	4616106	5015585	8589942	8164596	6352246	20449820	19430482	21766268	1073188	1059232	1182464	1616559	2914413	3084739	118714		146185	107923
218	kynurenine	Amino Acid	Tryptophan Metabolism	15140	LC/MS Pos Early	100000265	2739	209.092	161166	2922-83-0	C00328	HMDB00684	1.98224e+06	2163672	2.06417e+06	1323858	1426823	1461126	1874596	2302423	2246943	733791	603420	531725	2106035	2495719	2312108	649720	596296	670271	289801	461877	443372	5963747	4008736	5835891	4609595
222	kynurenate	Amino Acid	Tryptophan Metabolism	1417	LC/MS Neg	98	2224	188.035	3845	492-27-3	C01717	HMDB00715	656418	670718	597247	253187	301609	298526	151451	202136	155968	154319	146625	154636	296226	372683	303627	132672	114024	142068				111017	132632	110437	108636
231	serotonin	Amino Acid	Tryptophan Metabolism	2342	LC/MS Pos Early	504	2550	177.102	5202	153-98-0	C00780	HMDB00259	3254381	3.4602e+06	3200370	2321962	2367724	2352963	272506	389371	236941	91162	100092	185903	1995500	1622608	1647340	993791	821334	796043
238	indolelactate	Amino Acid	Tryptophan Metabolism	18349	LC/MS Neg	100000463	2286	204.067	92904	832-97-3	C02043	HMDB00671	2182420	2142033	1898069	1060885	1110472	847095	294412	507492	420528	222600	275055	396701	2125010	2164598	2387247	321280	296725	252290		77923	99817	143737	98377	163110	146185
251	3-indoxyl sulfate	Amino Acid	Tryptophan Metabolism	27672	LC/MS Neg	100000467	2222.2	212.002	10258	2642-37-7		HMDB00682	115224	116565	80312	77014	73391	55645	63143	49689	68134	51119	51258	51250	102173	54438	85113	29304	40266	16605
257	leucine	Amino Acid	Leucine, Isoleucine and Valine Metabolism	60	LC/MS Pos Early	397	2864	132.102	5246661	61-90-5			1355705984	1295630720	1326989568	1571832576	1364844416	1415507456	1547854208	1979104896	1749500672	1455525760	1539087104	1647364352	1681315328	1821565568	1954686208	1452325376	1339905408	1593691136	1347332992	1463861760	1541713408	1157339904	1389254016	1125675264	1101855232
258	N-acetylleucine	Amino Acid	Leucine, Isoleucine and Valine Metabolism	1587	LC/MS Neg	1082	2400	172.098	70912	1188-21-2	C02710	HMDB11756	155833	133526	128836	204738	101561	176206	76935	124951	104335	130909	105939	103486	209830	177185	222701	164473	126450	134511	88239		88234	73242	298231		78542
259	1-carboxyethylleucine	Amino Acid	Leucine, Isoleucine and Valine Metabolism	62559	LC/MS Neg	100020425	2663	202.108					358246	372377	335793	666313	686181	655732	161859	185997	190908	267359	211641	220574	1958147	2102808	2056503	201419	181352	218079	176255	293209	233842	284108	240698	273731	250431
261	4-methyl-2-oxopentanoate	Amino Acid	Leucine, Isoleucine and Valine Metabolism	22116	LC/MS Neg	100000551	2170	129.056	70	816-66-0	C00233	HMDB00695	4523164	3.66654e+06	3260854	6713994	8191242	7171634	814263	1399750	742885	7406511	5170911	5483837	15863361	18104308	17978782	4719209	4.12596e+06	4079498	36037416	32673156	26699804	51413192	87036832	53087484	56122064
264	alpha-hydroxyisocaproate	Amino Acid	Leucine, Isoleucine and Valine Metabolism	22132	LC/MS Neg	100000706	1840	131.071	83697	10303-64-7	C03264	HMDB00746			94626	127479	200680	173669							454035	623583	574869					141749	159453	609016	614734	577507	640148
267	isovalerate (C5)	Amino Acid	Leucine, Isoleucine and Valine Metabolism	44656	LC/MS Neg	100000708	1564	101.061	10430	503-74-2	C08262	HMDB00718	625713	623955	578460	287366	508416								1153135	1811396	690821				1.59714e+06	1241796	1.27987e+06	10908201	6569430	10843215	10075842
268	isovalerylglycine	Amino Acid	Leucine, Isoleucine and Valine Metabolism	35107	LC/MS Neg	100001452	1950	158.082	546304	16284-60-9		HMDB00678	484426	437386	362987	316071	294442	267820	242243	199916	165229	160971	146554	244060	331148	308995	327774	194846	229329		189083	233952		136088
269	isovalerylcarnitine (C5)	Amino Acid	Leucine, Isoleucine and Valine Metabolism	34407	LC/MS Pos Early	100001393	3085	246.17	6426851	31023-24-2		HMDB00688	2901681	2.78562e+06	2.70092e+06	1644460	1.83309e+06	1.61802e+06	566915	433014	611017	433476	478032		1.86062e+06	1.86534e+06	2187891	1310987	1117657	1382605	149175			139825			157894
276	beta-hydroxyisovalerate	Amino Acid	Leucine, Isoleucine and Valine Metabolism	12129	LC/MS Polar	1442	1149.8	117.056	69362	625-08-1		HMDB00754	3692528	4021983	3315503	7.69566e+06	7.34227e+06	7.77606e+06	3001314	3100263	3286792	6488810	6633222	5575588	6223343	6062100	6238908	6.68948e+06	5951439	7256752	13670885	19473362	17103336	68488344	74769264	73243400	69845160
279	3-methylglutaconate	Amino Acid	Leucine, Isoleucine and Valine Metabolism	57747	LC/MS Polar	100002458	2700	99.0452	1551553	5746-90-7		HMDB00522	8726980	9751156	7998196	4946045	4762524	4833040	3670201	4285212	3576994	5793796	5133330	4.63018e+06	5971882	5936299	6144120	3271683	3.11817e+06	3.09285e+06	184272	202148	268771	545413	366707	482895	504021
292	isoleucine	Amino Acid	Leucine, Isoleucine and Valine Metabolism	1125	LC/MS Pos Early	376	2800	132.102	6306	73-32-5	C00407	HMDB00172	1342162432	1540353664	1357851264	1794253568	1754226560	1708328576	1091219712	1044475712	1090258304	1044730112	1008716480	942694400	2517133824	2373155072	2415262976	1120794496	1009417728	940734784	1690623744	1927054464	1559401472	1391969536	1801631872	1334913664	1321628160
294	N-acetylisoleucine	Amino Acid	Leucine, Isoleucine and Valine Metabolism	33967	LC/MS Neg	100001276	2325	172.098	2802421	3077-46-1		HMDB61684	126696	114814	146701	139027	91449	135988	103316	89514	80043	64663	81423		201756	122464	186164	125383	120226	117179		62760	37752	56000	297663		118734
295	1-carboxyethylisoleucine	Amino Acid	Leucine, Isoleucine and Valine Metabolism	62558	LC/MS Neg	100020427	2628	202.108					263569	332565	372808	511862	557850	594786	30953	31733	31468	63808	50365	61624	2423807	2642593	2357162	98794	73397	81988	122920	233625	207139	106717	136116	115183	112943
296	3-methyl-2-oxovalerate	Amino Acid	Leucine, Isoleucine and Valine Metabolism	15676	LC/MS Neg	100000036	2064.2	129.056	47	1460-34-0;51829-07-3	C00671	HMDB03736	5097456	4.05483e+06	3.79927e+06	7303500	8708919	7.72651e+06	319034	904258	512355	4.11355e+06	2879188	3021909	17684806	19412604	19321984	2440150	2093441	2.03703e+06	39450060	38222312	31021550	50260240	85138336	57447696	54481784
297	alpha-hydroxyisovalerate	Amino Acid	Leucine, Isoleucine and Valine Metabolism	46537	LC/MS Polar	100001300	1052	117.056	99823	600-37-3		HMDB00407	3070144	3543567	2854100	4275387	4387964	4240103	855370	1088292	1.03131e+06	966548	819143	909103	19004502	19764360	19070872	713933	617349	494439	700858	1083696	1003250	289037	464458	675719	548316
299	2-methylbutyroylcarnitine (C5)	Amino Acid	Leucine, Isoleucine and Valine Metabolism	45095	LC/MS Pos Early	100001509	3050	246.17	6426901	31023-25-3		HMDB00378	10373351	11391335	13377540	7270689	5.71738e+06	6651244	1.42665e+06	1116787	1212270	811908	1197965	642603	6663194	7489598	6758499	2.99096e+06	3319339	3751217
301	2-methylbutyrylglycine (C5)	Amino Acid	Leucine, Isoleucine and Valine Metabolism	31928	LC/MS Neg	100001155	1884	158.082	193872	52320-67-9		HMDB00339	673148	696400	549474	347465	338808	327411	246855	223142	195450	199883	169624	260559	392021	406215	416574	181236	195509					44064
302	tiglyl carnitine (C5)	Amino Acid	Leucine, Isoleucine and Valine Metabolism	35428	LC/MS Pos Early	100001597	2962	244.154	22833596	64191-86-2		HMDB02366	691304	610007	796613	396166	302830	281550	382598	304779	356256	83870	68035	78498	235573	224376	230090	459061	456179	505748
307	ethylmalonate	Amino Acid	Leucine, Isoleucine and Valine Metabolism	15765	LC/MS Polar	2054	2785	131.035	11756	601-75-2		HMDB00622	3488738	3335474	3103312	2116048	2025735	1783619	2017320	2285069	1.99212e+06	4832221	4925538	4530029	2844232	2914699	2620243	2016700	1990109	2213686	557251	1197869	798085	4175070	3910295	4330198	4363637
308	methylsuccinate	Amino Acid	Leucine, Isoleucine and Valine Metabolism	15745	LC/MS Polar	2051	2800	131.035	10349	498-21-5		HMDB01844	12725568	13776789	12137427	8134847	7.99716e+06	8037798	7270623	7284435	6461133	8794014	7.58443e+06	7.58279e+06	9385259	9124875	9239289	6241972	5140829	4998486	369832	613064		474256	613001	555159	666257
314	valine	Amino Acid	Leucine, Isoleucine and Valine Metabolism	1649	LC/MS Polar	566	2135	116.072	6287	72-18-4	C00183	HMDB00883	39744204	40777384	37990720	46602804	47591880	43801728	50338548	59728028	50065652	53244104	46169116	47478868	68128672	69358568	66625772	49890996	43347084	42891040	41648872	53599676	49885896	45295504	50214052	46800864	42013184
315	N-acetylvaline	Amino Acid	Leucine, Isoleucine and Valine Metabolism	1591	LC/MS Neg	1084	1704	158.082	66789	96-81-1		HMDB11757	212191	208081	226819	229614	236725	217020	251501	202308	221365	307443	237729	204469	316176	311926	360742	242245	205585	233762		101624	113185		169412
316	1-carboxyethylvaline	Amino Acid	Leucine, Isoleucine and Valine Metabolism	62562	LC/MS Neg	100020423	2008	188.093					786524	916731	921825	1201195	1425525	1229105	132183	143105	189236	359774	329207	288859	6.49881e+06	6362266	6.47325e+06	524272	450554	402653	199463	337345	325274	249823	199598	238704	231006
318	3-methyl-2-oxobutyrate	Amino Acid	Leucine, Isoleucine and Valine Metabolism	44526	LC/MS Polar	100000936	911	115.04	49	3715-29-5	C00141	HMDB00019	6524895	5672423	5259166	13791852	15991628	11805406	1573845	2690156	1781359	12404023	9530419	8734775	34359872	31882268	35450276	8500584	7.43947e+06	7149545	65173756	58471952	55171816	68763400	88595696	72006288	69736128
319	2-hydroxy-3-methylvalerate	Amino Acid	Leucine, Isoleucine and Valine Metabolism	36746	LC/MS Neg	100001541	1800	131.071	164623	488-15-3		HMDB00317				121518	134275	93731							471818	493966	524801						61507	137240	174658	170950	140426
321	isobutyrylcarnitine (C4)	Amino Acid	Leucine, Isoleucine and Valine Metabolism	33441	LC/MS Pos Early	100001055	2810	232.154	168379	25518-49-4		HMDB00736	3.83118e+06	4391293	4694078	3335006	2480658	2950200	648604	703709	698053	1152182	1.52077e+06	1136294	4615774	5037355	4132898	2539581	2961646	3.33268e+06
323	3-hydroxyisobutyrate	Amino Acid	Leucine, Isoleucine and Valine Metabolism	1549	LC/MS Polar	111	1619	103.04	87	2068-83-9	C06001	HMDB00336	3581930	4480755	3537413	3014248	3537198	3520922	1751008	2018504	3080866	3958010	3567398	3190194	8043636	7119220	7094720	2870124	2617370	2828379	3896099	4945642	3.97856e+06	7839290	11349357	9122575	8997466
324	2,3-dihydroxy-2-methylbutyrate	Amino Acid	Leucine, Isoleucine and Valine Metabolism	57547	LC/MS Polar	100010869	1318	133.051	301941	14868-24-7		HMDB29576	131009			147995		111542		215555	306256	1082064	862088	862329			158417	143743	252207	238711	186813	306329	361560	1048810	511742	1178412	825195
327	methionine	Amino Acid	Methionine, Cysteine, SAM and Taurine Metabolism	1302	LC/MS Neg	415	1147	148.044	6137	63-68-3	C00073	HMDB00696	34352960	35335672	34450500	49409032	48317264	46679764	29093590	28876112	30446492	23792676	21173660	21253392	64392384	58468228	64991824	29998572	28667336	26941316	38921700	48778956	44093456	32254084	37062072	32812072	33540072
328	N-acetylmethionine	Amino Acid	Methionine, Cysteine, SAM and Taurine Metabolism	1589	LC/MS Neg	1083	1787	190.054	448580	65-82-7	C02712	HMDB11745	3899842	3868554	4342226	7490040	7340134	7331282	3636405	3746708	4268773	4308051	4299779	3393394	14839155	14336910	14724867	11739204	11463729	14435983	3638808	5.81259e+06	5678147	3.44264e+06	1759057	3099149	3.08122e+06
329	N-formylmethionine	Amino Acid	Methionine, Cysteine, SAM and Taurine Metabolism	2829	LC/MS Neg	194	1543.8	176.039	439750	4289-98-9	C03145	HMDB01015	594725	576277	580425	789447	778648	718049	1641279	1519475	2188785	1.98894e+06	1820962	1612488	2392033	2.09671e+06	2439558	920016	927735	960651	556510	1132363	1106070	533220	391895	533690	536643
330	S-methylmethionine	Amino Acid	Methionine, Cysteine, SAM and Taurine Metabolism	38127	LC/MS Pos Early	100002183	2555	164.074	458	3493-12-07	C05319	HMDB38670	328451	353202	320313	79734	87110	107898	86810	173545	113177	121470	66874	125850	173606	165324	182624	59906		59586
331	methionine sulfone	Amino Acid	Methionine, Cysteine, SAM and Taurine Metabolism	44878	LC/MS Pos Early	100004635	1250	182.048	69961	820-10-0			3748835	3191843	3220777	2581285	2721356	2931985	281599	356874	308048	549694	584922	487711	4351720	3.79221e+06	3997250	684655	602884	454802
332	methionine sulfoxide	Amino Acid	Methionine, Cysteine, SAM and Taurine Metabolism	18374	LC/MS Pos Early	100000039	1272	166.053	158980	3226-65-1	C02989	HMDB02005	6969648	7350401	7.88724e+06	7062654	6596955	7523752	1724693	1898288	1797019	1703243	1.9447e+06	1781310	9539940	10204813	9645778	6182700	6653094	6699888	6317984	6888281	7315572	7439929	7600721	7017676	7926760
333	N-acetylmethionine sulfoxide	Amino Acid	Methionine, Cysteine, SAM and Taurine Metabolism	45428	LC/MS Pos Early	100005463	880	208.064	193368	108646-71-5			53802	92887	147139	180593	242137	211882				81604	161147	50688	930067	900035	881930	347633	377971	507158		281187	293279
338	S-adenosylmethionine (SAM)	Amino Acid	Methionine, Cysteine, SAM and Taurine Metabolism	15915	LC/MS Pos Early	1263	3002	399.144	34756	24346-00-7;86867-01-8;86867-0108	C00019	HMDB01185	1.0093e+06	976105	1095519	1969402	1399011	1741358	810812	837714	884028	2107493	2.09004e+06	1779329	1767822	1780442	1866110	1175068	1223325	1233832	162463	514335	488671	406385	175519	512587	385822
339	S-adenosylhomocysteine (SAH)	Amino Acid	Methionine, Cysteine, SAM and Taurine Metabolism	42382	LC/MS Neg	197	1832.4	383.114	439155	979-92-0	C00021	HMDB00939	909152	1054148	1057186	2182022	2244026	2194601	934160	922489	1083017	1586266	1372552	1318898	1777437	1860589	1844460	1108535	1025941	1055856	1281699	1955908	1949273	1338242	635055	1304755	1375157
343	cystathionine	Amino Acid	Methionine, Cysteine, SAM and Taurine Metabolism	15705	LC/MS Polar	310	4109.4	221.06	439258	535-34-2	C02291	HMDB00099	479123	424492	471662	557972	548488	668881				189145	163938	117319	2838495	2195641	2552964
345	cysteine	Amino Acid	Methionine, Cysteine, SAM and Taurine Metabolism	1868	LC/MS Pos Early	800	1488	122.027	5862	52-90-4;56-89-3	C00097	HMDB00574	38304488	42975520	41145064	30082222	26680320	33592276	57718164	56677036	63811084	20455180	18923756	18778188	37765048	35752392	35773616	20269152	14906169	21031482	31350630	35063884	31880868	30732068	32456170	34042004	29639950
346	N-acetylcysteine	Amino Acid	Methionine, Cysteine, SAM and Taurine Metabolism	1586	LC/MS Pos Early	1107	1416	164.038	12035	616-91-1	C06809	HMDB01890	1578441	1636438	1.7003e+06	2107355	1.69304e+06	2162594	655215	696061	711308	570678	586085	568253	2386530	2062659	2132040	1749947	1.83283e+06	1709863	402948	424785	549713	734920	683717	823424	759108
356	cysteine sulfinic acid	Amino Acid	Methionine, Cysteine, SAM and Taurine Metabolism	37443	LC/MS Pos Early	100002113	597	154.017	109	207121-48-0	C00606	HMDB00996	295374	280203	343311	323345	399578	249335							848615	898904	693877
357	hypotaurine	Amino Acid	Methionine, Cysteine, SAM and Taurine Metabolism	590	LC/MS Pos Early	358	724	110.027	107812	300-84-5	C00519	HMDB00965	20936540	19155976	20148060	53733420	47264636	48214744	61086296	54972184	53776540	8111347	8007301	7370974	28287020	33713304	32347768	17311732	18421198	15572402	1.17486e+06	3279689	3.04976e+06	9241229	5002557	8732262	10646767
358	taurine	Amino Acid	Methionine, Cysteine, SAM and Taurine Metabolism	2125	LC/MS Neg	512	690	124.007	1123	107-35-7	C00245	HMDB00251	31919326	23778994	33110488	65221084	51073020	53072604	75862064	60050960	70484136	9380045	8462528	7.14315e+06	23298026	21971566	24653730	21841550	24448952	20340546
359	N-acetyltaurine	Amino Acid	Methionine, Cysteine, SAM and Taurine Metabolism	48187	LC/MS Neg	100005466	800	166.018	159864				4357129	3686194	3845109	3513100	2875278	2139169	2344912	2473376	2301302	753609	654491	743661	1766236	1283049	1923270	1641912	1722682	1428921
363	3-sulfo-L-alanine	Amino Acid	Methionine, Cysteine, SAM and Taurine Metabolism	47089	LC/MS Polar	382	2890	167.997	72886	498-40-8	C00506	HMDB02757	912561	924103	976051	954885	1005223	1239913	672855	785093	849652	357292	365051	292401	1322318	1138221	1201830	838423	807870	880327	532931	496478	422006	419874	276391	396690	391124
365	arginine	Amino Acid	Urea cycle; Arginine and Proline Metabolism	1638	LC/MS Pos Early	231	2825	175.119	232	1119-34-2	C00062	HMDB00517	554987584	608866944	575794880	663872640	598474496	670514944	582423872	659440576	631414656	561591232	514769664	535769952	633035840	686231808	639398848	625588096	562416064	630384768	977684096	960775872	833540160	710745664	816159232	697737792	722523008
366	argininosuccinate	Amino Acid	Urea cycle; Arginine and Proline Metabolism	15497	LC/MS Polar	232	4311	289.115	828	156637-58-0	C03406	HMDB00052	301980	250621	280994	544757	613193	477294	180242	134978	190993	390638	289864	250745	705587	590089	716018	208537	172862	184837	220642	348490	304600	211335		227222	116420
367	urea	Amino Acid	Urea cycle; Arginine and Proline Metabolism	1670	LC/MS Pos Early	533	700	121.072	1176	57-13-6	C00086	HMDB00294	16743470	15836504	13536072	6257576	6744178	6775832	2067547	2984917	2274158	2184102	1920609	2336690	9346397	9024197	9224103	2287336	1741495	1677677
369	ornithine	Amino Acid	Urea cycle; Arginine and Proline Metabolism	1493	LC/MS Pos Early	444	2800	133.097	6262	3184-13-2	C00077	HMDB03374	49709780	53875512	49685976	66090172	59412588	64831016	14110886	18277188	15622814	16042521	14114799	16551704	65746688	61842476	64637764	12471886	11774025	11436027	10499815	12827189	12302321	2101168	1563082	1742163	1716842
372	2-oxoarginine*	Amino Acid	Urea cycle; Arginine and Proline Metabolism	55072	LC/MS Pos Early	100002784	1760	174.087	558	3715-10-04	C03771	HMDB04225	381372	513995	428161	143014	52476		122521	153014	102415		60154		159763	153414	138636	1270322	783951	672658	212803	260468	353206	388997	385885	374076	408162
373	citrulline	Amino Acid	Urea cycle; Arginine and Proline Metabolism	2132	LC/MS Pos Early	391	1520	176.103	9750	372-75-8	C00327	HMDB00904	35112352	35788240	34507436	12172902	16351970	14370004	18460884	24471040	23946084	28667068	24480924	25388124	23127380	23472178	24170986	5336570	5693102	3163947	2422796	2404550	1211909				415329
374	homoarginine	Amino Acid	Urea cycle; Arginine and Proline Metabolism	22137	LC/MS Pos Early	100000961	2882	189.135	9085	156-86-5	C01924	HMDB00670	6.17824e+06	6767432	5629928	3288192	3200757	3949432	1.58629e+06	2068214	1658748	1815633	2430908	1.95748e+06	4269053	4272347	4196065	2.09093e+06	1.19307e+06	1.58677e+06
376	proline	Amino Acid	Urea cycle; Arginine and Proline Metabolism	1898	LC/MS Pos Early	480	1603	116.071	145742	147-85-3	C00148	HMDB00162	1930659968	1830806144	2094272640	2708408832	2626863872	2166705408	843997312	931746304	773115136	1291233536	1266648960	1144645888	3380280064	3308398848	2834113792	919720064	1066007360	1059778112	1034189184	1386353664	1472170112	861015104	1073669824	963009216	839168704
379	dimethylarginine (ADMA + SDMA)	Amino Acid	Urea cycle; Arginine and Proline Metabolism	36808	LC/MS Pos Early	100001810	2850	203.15	123831	102783-24-4	C03626	HMDB01539	16630810	19547196	20754210	21955372	15454277	15773967	9276605	10545175	11351442	6706879	7.82189e+06	5759225	12488063	13443500	11623205	27188634	24187568	29579748	5553690	5265002	4597325	4379798	2642299	3770993	3.70271e+06
383	N-delta-acetylornithine	Amino Acid	Urea cycle; Arginine and Proline Metabolism	43249	LC/MS Pos Early	100004523	1877	175.108	9920500				921730	988347	977220	627682	550407	495663	336331	263150	332356	392398	253223	327313	1461537	1103685	1256061	526499	412526	418005						45628
388	hydroxyproline	Amino Acid	Urea cycle; Arginine and Proline Metabolism	32306	LC/MS Pos Early	1001	1064	132.065	5810	51-35-4	C01157	HMDB00725	116564408	113773544	124399576	119496728	115037504	117517608	46407732	46919844	46011344	50859224	46113236	37503024	153560912	140147120	128890992	38029712	33233562	29538040	20271688	28645494	28513506	3695115	2625988	3300695	3349212
390	prolylhydroxyproline	Amino Acid	Urea cycle; Arginine and Proline Metabolism	35127	LC/MS Pos Early	100001167	2128	229.118	11673055	18684-24-7		HMDB06695	51242300	55611696	53372268	18382850	17591848	18447644	5373352	5183311	5946903	6076604	5657111	6105560	46270312	43267576	44513648	7889735	6673251	6581551	2544147	4.10295e+06	4980696
393	N-methylproline	Amino Acid	Urea cycle; Arginine and Proline Metabolism	37431	LC/MS Pos Early	100001956	1335	130.086	557	475-11-6			1848216	2066427	1805524	1289771	1114911	1152006	340484	787779	665880	392504	449838	512680	1486073	1494242	1352639	346495		517580				270500
395	N-monomethylarginine	Amino Acid	Urea cycle; Arginine and Proline Metabolism	43586	LC/MS Pos Early	100004488	2845	189.135	132862	53308-83-1	C03884	HMDB29416	1222761	1732371	2340925	2522553	2157595	2076460	1401196	1304448	1616271	1591350	1063432	764637	1863955	2228479	1.7223e+06	2.96847e+06	3.50615e+06	3647453	1675909	1.69766e+06	1018892	496281		304400	383237
400	guanidinoacetate	Amino Acid	Creatine Metabolism	43802	LC/MS Pos Early	344	1937	118.061	763	352-97-6	C00581	HMDB00128	851185	921291	851818	301679	348703	381721	162182	206892	112419	133886	126018	193425	495177	499467	556681	190307	106109	143438
401	creatine	Amino Acid	Creatine Metabolism	27718	LC/MS Pos Early	1221	1947	132.077	586	57-00-1	C00300	HMDB00064	1773373056	1580379392	1910083328	1411323776	1400406144	1516808832	529021952	598714880	510030592	460393792	443402368	363171904	1412709504	1489133568	1445699584	790326720	808348736	834485824	1259255	2900975	2808765	516033	277707	454777	653214
402	creatinine	Amino Acid	Creatine Metabolism	513	LC/MS Pos Early	275	2055	114.066	588	60-27-5	C00791	HMDB00562	101105968	96906672	101849240	72623344	72308368	77412192	33740560	42600864	35282836	38269824	34896344	37564176	71265064	70973072	70665368	34674412	32206988	34763088		34510
403	creatine phosphate	Amino Acid	Creatine Metabolism	33951	LC/MS Polar	100000112	3831	210.029	587	922-32-7	C02305	HMDB01511	11576687	9233701	9294153	14693200	14114784	16110539			71373	1787286	1687567	1798147	1.87454e+06	1681003	1581545	1548818	1577487	1474202
408	putrescine	Amino Acid	Polyamine Metabolism	1408	LC/MS Pos Early	49	3027	89.1073	1045	110-60-1	C00134	HMDB01414	1.78148e+06	2126560	1.92605e+06	1115665	990530	1187341	2116543	2158365	2687739	6544585	6709259	5605134	1604804	1439952	1318572	2307244	2301199	2474645	418653	678753	543713	408491	412588	396813	477873
411	spermidine	Amino Acid	Polyamine Metabolism	485	LC/MS Pos Early	50	3355	146.165	1102	124-20-9	C00315	HMDB01257	26435884	35918476	34824752	17600904	14699860	16571592	14122286	18008220	13526920	24706356	18348056	20540940	17427168	18043244	16502802	14464624	9942124	12160450	3690689	6479739	3815751	621593	707307	673650	362951
413	N('1)-acetylspermidine	Amino Acid	Polyamine Metabolism	57689	LC/MS Pos Early	187	3075	188.176	496	14278-49-0	C00612	HMDB01276	4111527	3749316	3822019	17430824	3129453	1622987	14822861	16897680	12937787	17430512	14757937	11381506	4.14015e+06	3939986	3890701	3073797	2608266	3061034	560874	1078433	924393	13828046	8360380	14964358	11710330
419	5-methylthioadenosine (MTA)	Amino Acid	Polyamine Metabolism	1419	LC/MS Pos Early	212	2752	298.097	439176	2457-80-9	C00170	HMDB01173	5850919	6905227	6851538	5851762	6456479	5846597	2579485	2545854	2672926	6298108	5669590	4.78968e+06	6564921	6409449	6779341	4165772	3.81283e+06	4209291	2039175	4513695	4325945	3605316	2122862	4099112	3850105
420	N-acetylputrescine	Amino Acid	Polyamine Metabolism	37496	LC/MS Pos Early	192	2230	131.118	122356	18233-70-0	C02714	HMDB02064	605026	562003	680296	298290	256340	287399	438001	391428	465466	1548551	1.53264e+06	1133805	691109	614200	486232	701969	607987	784544
424	4-acetamidobutanoate	Amino Acid	Polyamine Metabolism	1558	LC/MS Polar	1113	1925	144.067	18189	3025-96-5	C02946	HMDB03681	5916760	6356502	5206755	3240589	2983385	3286825	1770466	2058987	1921580	2251277	2974168	2114198	3.39166e+06	3318183	3489055	1.63262e+06	1548013	1384938
429	4-guanidinobutanoate	Amino Acid	Guanidino and Acetamido Metabolism	15681	LC/MS Pos Early	100000096	2320	146.092	500	463-003;463-00-3	C01035	HMDB03464	451463	585798	493643	2114419	1758937	2007755	755538	836955	707270	384410	433835	562987	930973	829702	888331	672436	594014	680554	496009	794837	693507	1112183	638627	716274	731454
432	glutathione, reduced (GSH)	Amino Acid	Glutathione Metabolism	2127	LC/MS Pos Early	496	2000	308.091	124886	70-18-8	C00051	HMDB00125	77252080	53238636	85125160	216533744	211091776	175232624	164450288	80399560	147237840	293365024	264908176	243345184	223802496	173407168	234584512	99127400	106986808	96856704	12812923	27698036	45284640	8198206		6631073	8553549
433	glutathione, oxidized (GSSG)	Amino Acid	Glutathione Metabolism	27727	LC/MS Pos Early	448	2667	613.159	65359	103239-24-3	C00127	HMDB03337	12993531	13105701	13883358	13805014	14647669	16769014	12599110	13121556	11713417	12682469	12723537	13184755	15143766	15180408	16553724	3010615	2922840	3899518	5511742	12325552	12671383	5645094	2244911	5764988	5004928
435	cysteine-glutathione disulfide	Amino Acid	Glutathione Metabolism	35159	LC/MS Pos Early	100001437	2465	427.095	4247235	13081-14-6		HMDB00656	329351	422188	318539	168956	148921	355553	1024575	897940	1095274				212075	228932	175681			55656	3944908	6485176	5.5503e+06	3113843	9277229	3441973	4300237
436	S-methylglutathione	Amino Acid	Glutathione Metabolism	33944	LC/MS Pos Early	100001259	2200	322.107	3605667	2922-56-7	C11347		447613	283501	361756	524147	840701	649662				767939	584839	487989	538042	484128	672035					63343	86221
437	S-lactoylglutathione	Amino Acid	Glutathione Metabolism	15731	LC/MS Neg	1343	1248	378.098	440018	54398-03-7	C03451	HMDB01066	198902	532380	619196	797448	317110	193622	326737	143052	204714	475022	475676	549689	584072	480913	489924	5006226	4787371	3213768			23212
438	cysteinylglycine	Amino Acid	Glutathione Metabolism	35637	LC/MS Pos Early	278	2132	179.048	439498	19246-18-5	C01419	HMDB00078	484769	419655	525468	2039220	1800542	1979214	5906615	4.07825e+06	5494484	3359713	2858714	2605447	2623349	2254018	2563377	1301346	1032986	1162104	701892	853341	1767823	857081	2202406	1122342	1640656
441	5-oxoproline	Amino Acid	Glutathione Metabolism	1494	LC/MS Neg	1021	738.5	128.035	7405	98-79-3	C01879	HMDB00267	17426076	16822238	16599370	59902292	63639148	57611248	11116885	10973206	12004615	15114994	13450775	10743431	55573192	51760212	53805772	8660679	8355418	8207450	59235536	62404656	55532428	59500572	77904896	62364296	64808176
444	2-hydroxybutyrate/2-hydroxyisobutyrate	Amino Acid	Glutathione Metabolism	52281	LC/MS Polar	100008928	1258	103.04					7215204	7473824	7753174	5486122	5659294	5325796	3.06804e+06	3248504	3137204	2771529	2862992	2835089	6908507	6.91254e+06	6638183	2170645	2059302	2174677	1.97261e+06	2102409	1841232	2.01971e+06	2763477	2270219	1781613
446	ophthalmate	Amino Acid	Glutathione Metabolism	34592	LC/MS Pos Early	100001311	2085	290.135	7018721	495-27-2		HMDB05765	1495687	1221210	1787834	3183937	2988231	3.46933e+06	1.58895e+06	1560240	1788194	1015024	804237	655474	1339270	1170183	1.38721e+06	1195671	1203611	1287806	356350	797230	842375	214015	86010	202625	119118
448	S-nitrosoglutathione (GSNO)	Amino Acid	Glutathione Metabolism	47127	LC/MS Pos Early	100004662	2460	337.081	3514	57564-91-7		HMDB04645	1151817	778329	1198825	2496134	2075737	2519456	1746100	1171336	1434619	5179496	4945870	3796866	1752657	1656744	1907107	1213431	1661242	1593773			325436
449	4-hydroxy-nonenal-glutathione	Amino Acid	Glutathione Metabolism	48504	LC/MS Neg	100006240	3387.5	462.192		99927-70-5			79940	66983	109351	200778	128750	166903		34533		76008	34674	65635	228820	266555	223180	82754	83620	108937
454	gamma-glutamylcysteine	Peptide	Gamma-glutamyl Amino Acid	1778	LC/MS Pos Early	1036	2118	251.07	842	636-58-8	C00669	HMDB01049	624839	206000	622687	1518746	1547175	1659736	834791	1589486	1654495	5038394	4.02848e+06	3310106	1722113	1.35192e+06	1654836	1192360	1156143	1295224	560733	1106391	1119845	377440		290728	333653
455	gamma-glutamylglutamate	Peptide	Gamma-glutamyl Amino Acid	36738	LC/MS Neg	331	598.3	275.089	92865	1116-22-9	C05282	HMDB11737	260864	149305		981610	1049759	930114	1874048	1515143	1.76062e+06	644622	348991	520514	890582	854588	805809	1137788	1057633	1040989	72384	214110	416547				79286
456	gamma-glutamylglutamine	Peptide	Gamma-glutamyl Amino Acid	2730	LC/MS Pos Early	1140	1430	276.119	150914	10148-81-9	C05283	HMDB11738	681279	965948	860406	1215661	1035619	1241210	30986250	44274692	40857288	1109168	1175969	852123	1.90441e+06	1703719	1.81383e+06	999189	769624	1.0391e+06	3362887	3285691	1.88059e+06	5399711	4406776	5934853	5976615
459	gamma-glutamylisoleucine*	Peptide	Gamma-glutamyl Amino Acid	34456	LC/MS Pos Early	100001485	2940	261.144	14253342			HMDB11170	461128	399680	529348	863536	994921	938409	437565	506903	380665	325254	307586	256284	709006	693346	625240	477035	467735	488640	242431	518484	520723	115941		143299
460	gamma-glutamylleucine	Peptide	Gamma-glutamyl Amino Acid	18369	LC/MS Pos Early	1268	2991	261.144	151023	2566-39-4		HMDB11171	442492	368295	436933	858088	738660	698134	968238	1003190	1.03284e+06	758660	826377	574078	553479	566405	726765	1111731	1081958	850005	276236	419587	550839	148794		61806	134184
462	gamma-glutamyl-epsilon-lysine	Peptide	Gamma-glutamyl Amino Acid	33934	LC/MS Pos Early	100001262	2717	276.155	7015685	17105-15-6		HMDB03869	21490008	19521212	21261288	5813603	5225692	5481687	6356341	5435759	5771158	21700364	19555684	14901256	1706756	1826456	1.88198e+06	1470346	1227798	1525776	538138	770597	894387	100516		75925	119137
463	gamma-glutamylmethionine	Peptide	Gamma-glutamyl Amino Acid	44872	LC/MS Pos Early	100001313	2640	279.101	7009567	17663-87-5		HMDB29155				119885	142700	163034	412546	760288	652823	66194	65156		93479	137301	189057		93741		98932	73862	93519	131313	89653	128602	106237
464	gamma-glutamylphenylalanine	Peptide	Gamma-glutamyl Amino Acid	33422	LC/MS Pos Early	100000491	2992	295.129	111299	7432-24-8		HMDB00594	128432	65765	81049	114570	73702	85424		77236					128981	116881	156141
465	gamma-glutamylthreonine	Peptide	Gamma-glutamyl Amino Acid	33364	LC/MS Pos Early	100001314	1750	249.108	76078708	5652-48-2		HMDB29159	351074	308664	321778	887713	839839	691765	891296	704445	772221	412500	284414	260770	560352	411907	496416	521954	415298	354115	1029333	1479173	1913051	668446	476107	709505	583293
468	gamma-glutamylvaline	Peptide	Gamma-glutamyl Amino Acid	43829	LC/MS Pos Early	100001126	2700	247.129	7015683	2746-34-1		HMDB11172	1045602	1097210	1285959	2079882	1313788	1.51392e+06	2294176	1984412	2177408	1421766	1333858	1206537	1889599	1738990	1893934	3008095	3035625	2999534	485403	990121	591780		123721	359349
482	alanylleucine	Peptide	Dipeptide	37093	LC/MS Pos Early	100001890	3055	203.139	259583	1638-60-4		HMDB28691	595105	414453	572869	1.03429e+06	835228	945678	922360	667982	772670	466299	659434	500346	852806	722970	980899	1455881	1440472	2.00014e+06	219349	405281	2565523	366058	1171208	244817	1397076
591	glutaminylleucine	Peptide	Dipeptide	42994	LC/MS Pos Early	100003160	3009	260.161					85464		85267	197141	199405	134979							98590	105563	68830	249852	289194	314178	61909	68827	668910	64604	387644		417665
613	glycylisoleucine	Peptide	Dipeptide	36659	LC/MS Pos Early	100001790	3002	189.123	88079	19461-38-2		HMDB28844	205554	235293	276511	643926	508620	605311	262096	172265	265939	105357	124144	79369	426151	326914	449662	641580	583829	680081	63811	136663	409561	166271	77737	55894	425004
614	glycylleucine	Peptide	Dipeptide	34398	LC/MS Pos Early	100001258	3059	189.123	92843	869-19-2	C02155	HMDB00759	1220107	1353481	1.36804e+06	2056234	2118852	1865214	1731923	1.33135e+06	1728934	692057	862895	580737	1278291	1220136	1.3924e+06	3572598	3316420	4028983	731332	1162626	1186482	667788	413388	552166	724282
624	glycylvaline	Peptide	Dipeptide	18357	LC/MS Pos Early	100000487	2734	175.108	97417	1963-21-9		HMDB28854	994318	1195577	1331444	1.00536e+06	997326	812472	1048611	1329001	1225671	821481	720698	572293	1027122	1073254	1139534	1641046	1554766	1975687	587710	842416	703750	405036	187840	273091	444073
629	histidylalanine	Peptide	Dipeptide	42027	LC/MS Pos Early	100003542	3014	227.114	351667	16874-75-2		HMDB28878	79249	77363	130392	173385	116253	166205	76267						78281			472039	437215	553936	66499	127143	139241	319566	268803	350743	394888
661	leucylalanine	Peptide	Dipeptide	40010	LC/MS Pos Early	100003179	2801	203.139	259321	7298-84-2		HMDB28922	407021		409128	892777	843680	740072	1254675	699862	1136017	346658	243932			344644	397736	2016189	1911932	2201998	343534	245695	2304310	246087	3.49062e+06		1937535
666	leucylglycine	Peptide	Dipeptide	40045	LC/MS Pos Early	100003185	2778	189.123	79070	686-50-0		HMDB28929	4130232	4216170	4515453	4466667	4113720	4223432	8779909	9920795	9684355	2619140	3038227	2533130	3321403	3265129	4163431	6466268	7148361	8163058	4733995	9359944	18374206	1742324	3658581	1456020	4726235
685	lysylleucine	Peptide	Dipeptide	40020	LC/MS Pos Early	100003196	3370	260.197	4682588	7369-79-1		HMDB28955				80699		63524	118993		84787	98044	75721	54173			60488	97721	99195	131370	105351	73811	230165	149515	346532	118721	233134
713	phenylalanylalanine	Peptide	Dipeptide	41374	LC/MS Pos Early	100003589	2909	237.123	5488196	3918-87-4			523897	440604	610443	1438903	1187378	1398039	561796	247103	389779	289419	359998	289478	600160	484508	593088	2760619	2759352	3619763	582804	726787	1754457	954289	5218766	829202	3307128
717	phenylalanylglycine	Peptide	Dipeptide	41370	LC/MS Pos Early	100003588	2898	223.108	98207	721-90-4		HMDB28995	5842435	5216638	6900372	8348666	7.79035e+06	8895710	4722000	1781053	2515999	2521480	3131746	2113857	3.77912e+06	3276597	3776490	17761040	16262181	19425764	928409	1321155	3392738	2692024	2876409	2151639	4293211
736	prolylglycine	Peptide	Dipeptide	40703	LC/MS Pos Early	100003674	2136	173.092	6426709	2578-57-6		HMDB11178	896253	1070543	1.03211e+06	687391	679373	445179	1265394	1771177	1593043	637723	389463	326253	1619547	1417480	1505354	1350807	1104278	1054337	704262	1078884	624276	364041	324113	274694	507624
774	threonylphenylalanine	Peptide	Dipeptide	31530	LC/MS Neg	100001125	2322	265.119	4099799	16875-27-7		HMDB29068	490115	343435	406513	509342	561450	567777	194738	145200	167055	202508	191497	147024	535451	484032	644555	469035	503245	760984	197382	374268	2532780	119652	639276	92337	669410
784	tryptophylglycine	Peptide	Dipeptide	43028	LC/MS Pos Early	100003609	2930	262.119	263471	7360-09-0		HMDB29083	81182		95407	198569	150167	204148	35361				51156		92838	80518	112868	481387	424594	600613			60750	167998	231965	88382	284651
800	tyrosylglycine	Peptide	Dipeptide	41375	LC/MS Pos Early	100003598	2439	239.103	259323	673-05-5		HMDB29105	889988	959868	914611	4.11407e+06	4006116	4.08419e+06	1380102		815957	1098363	1577732	1069645	2877984	2618743	3.19625e+06	4533238	4445538	5690919	857296	1.89148e+06	3005835	498248		438456	918178
816	valylglutamine	Peptide	Dipeptide	42079	LC/MS Pos Early	100003640	2295	246.145	5253209	42854-54-6		HMDB29125	1122022	904659	1177012	2195488	2009128	2362525	1808204	1085662	1326006	684336	722604	490939	1084736	864975	1032837	4469415	3694400	5476330	559455	916292	2629042	940823	1838632	813530	1982359
817	valylglycine	Peptide	Dipeptide	40475	LC/MS Pos Early	100003641	2444	175.108	136487	686-43-1		HMDB29127	5776080	4834564	6144226	10165279	9579210	11254516	7533072	4455564	5556810	2580454	3568926	2173394	3311626	2880150	3334240	17444706	18357828	22064230	673354	1308216	3695060	2717452	2386042	2447201	3778542
820	valylleucine	Peptide	Dipeptide	39994	LC/MS Pos Early	100003210	3138	231.17	352039	22906-55-4		HMDB29131	791516	431339	589231	1191906	1099827	1281531	848046	417563	593845	761020	620770	450339	991683	642705	1214360	1261984	1200853	1.93175e+06	143354	567422	3586935	352207	1493217	179889	1251251
830	leucylglutamine*	Peptide	Dipeptide	48189	LC/MS Pos Early	100003183	2620	260.161	4305457			HMDB28927	1107425	962645	1242862	2835150	3215066	3677176	1620557	1499846	1625986	1514898	1506215	1457975	3.98482e+06	4325520	5825137	2313890	2205088	3351080	1111166	3140796	22229636	768445	2207159	666959	1833182
900	phenylacetylglycine	Peptide	Acetylated Peptides	33945	LC/MS Neg	100001275	2375	192.067	68144	500-98-1	C05598	HMDB00821	17369710	17267732	15603444	13858742	13760355	14681497	30762520	32431140	31971028	18430444	16193144	16188851	39203784	42735256	41110504	28390176	27025788	30963592	17706444	21875628	18646436	7432631	8041955	8161233	7580100
929	glucose	Carbohydrate	Glycolysis, Gluconeogenesis, and Pyruvate Metabolism	20488	LC/MS Polar	572	2342	179.056	79025	50-99-7	C00031	HMDB00122	1322247808	1432768512	1122670592	778489920	873556800	878666880	463590528	634140608	484087904	3299322	2301467	121287608	786497792	876906112	816475200	2495084	2136262	2474837	1787032064	1892036096	1645465344	1582555648	2069025792	1704519808	1648000768
930	glucose 6-phosphate	Carbohydrate	Glycolysis, Gluconeogenesis, and Pyruvate Metabolism	31260	LC/MS Polar	291	4537	259.022	5958	103192-55-8	C00668	HMDB01401	1676067	1461885	1610838	6433918	6411492	7.49422e+06	11080098	8911128	13402489	2.63849e+06	9978371	3767434	6082464	4988578	6214934	421732	498214	1265600	2688618	2283052	20295852	2521012	2538435	881382	13478600
936	Isobar: hexose diphosphates	Carbohydrate	Glycolysis, Gluconeogenesis, and Pyruvate Metabolism	46896	LC/MS Neg	100002180	551	338.989			C00354		81253936	107768504	162383136	69875448	32557952	39147480	373144	287383	310222	4670117	5127217	4317953	72510944	90980256	60179072	221657536	225289552	246571312	288183	486002	686453	237213	138686	202810	59523
938	dihydroxyacetone phosphate (DHAP)	Carbohydrate	Glycolysis, Gluconeogenesis, and Pyruvate Metabolism	15522	LC/MS Pos Early	309	539	171.005	668	102783-56-2	C00111	HMDB01473	7.13185e+06	9185782	9332373	7936766	6531810	6383951	3.75357e+06	2843404	3096747	2321794	2593274	3323078	8508335	8642211	8187191	3186232	3294947	3.65121e+06	66402	130065	384763	558761		475985	360906
942	2-phosphoglycerate	Carbohydrate	Glycolysis, Gluconeogenesis, and Pyruvate Metabolism	35629	LC/MS Polar	100000093	4346	184.986	59	70195-25-4	C00631	HMDB03391	5069626	25252304	6811226	12474844	6448036	25318760	8650056	1937960	6.16194e+06	1157750	9413877	1165088	2974148	2842564	2084679	2001420	2755099	8563198	71907760	94427120	92226576	40732604	8729020	33085732	22523498
943	3-phosphoglycerate	Carbohydrate	Glycolysis, Gluconeogenesis, and Pyruvate Metabolism	1414	LC/MS Neg	132	583	184.986	724	80731-10-8	C00597	HMDB00807	78702720	117116592	105156016	57364296	43722016	48396064	13327564	13285981	14972492	22090668	27158162	21809544	37466328	40558212	34223028	70254104	73458176	94341888	31534140	48246460	62725124	64151512	21000996	57511024	22133600
944	phosphoenolpyruvate (PEP)	Carbohydrate	Glycolysis, Gluconeogenesis, and Pyruvate Metabolism	597	LC/MS Neg	463	587.3	166.975	1005	10526-80-4	C00074	HMDB00263	31276014	45247752	38441056	17474456	13242932	13065266	19607836	23012736	24095044	16716324	18263826	17561216	11831639	11245350	10713013	31854958	31092752	39209256	21069044	28505170	28207328	35783700	11278402	35388644	12123135
945	pyruvate	Carbohydrate	Glycolysis, Gluconeogenesis, and Pyruvate Metabolism	48990	LC/MS Polar	823	1083	87.0088	1060	127-17-3	C00022	HMDB00243	21745802	21875316	25291864	32853112	26357708	26092920	38012604	35180952	34395924	85880832	68403104	63504740	32210244	29250382	30001102	90188320	73087544	48323432	55962260	22029978	16360733	33096936	193385152	39597520	39963568
946	lactate	Carbohydrate	Glycolysis, Gluconeogenesis, and Pyruvate Metabolism	527	LC/MS Neg	482	681.6	89.0244	612	79-33-4	C00186	HMDB00190	1092769536	936747008	1043987776	1907835264	1786264960	1627401984	558553280	437554112	524838240	1259418880	1140747520	1085463424	2554946816	3135226624	2443970816	1021955776	956962944	1062536192	739852224	976791552	837969728	878982976	833505600	876357376	913828672
949	glycerate	Carbohydrate	Glycolysis, Gluconeogenesis, and Pyruvate Metabolism	1572	LC/MS Polar	1052	2070.4	105.019	752	600-19-1	C00258	HMDB00139	49106788	48827820	50339068	28379736	20701798	21631570	35444896	35155648	36263432	37479220	32101922	26197032	30809540	30553142	29203076	46996504	45594748	50839964	67298720	94968344	86413904	133511976	50616936	145412560	87678784
952	6-phosphogluconate	Carbohydrate	Pentose Phosphate Pathway	15442	LC/MS Neg	100000341	583.9	275.017	91493	921-62-0;53411-70-4	C00345	HMDB01316	12025169	5935572	9026067	7.48572e+06	8017526	7091729	231979	246720	324743	1343604	1.81468e+06	871981	10325032	9719956	12417798	7386552	8977716	8168590	505623	965253	8828858	886829	1069390	525061	935052
953	ribulose 5-phosphate	Carbohydrate	Pentose Phosphate Pathway	1474	LC/MS Polar	296	3922	229.012	439184	18265-46-8;108321-99-9	C00199	HMDB00618	211493	341280	337274	453692	224488	298294	937041	402805	735161		234754		667135	1105423	468647		343419	344422		79653		50694		61945
955	ribose 1-phosphate	Carbohydrate	Pentose Phosphate Pathway	1763	LC/MS Polar	219	4025	229.012	439236	50-99-7;58459-37-3	C00620	HMDB01489	443941	1130096	771910	603745	547999	783389	1140296	647519	746180	286232	379427	304645	712176	804020	591635	132720	220694		553767	1081787	2548234	1.78388e+06	1086794	1445202	1576658
957	sedoheptulose-7-phosphate	Carbohydrate	Pentose Phosphate Pathway	35649	LC/MS Neg	100001628	599.6	289.033	616	2646-35-7	C05382	HMDB01068	3816857	3677491	3793359	1841960	1817999	1782672	9722660	9746479	10109813	1747592	1898398	1545674	5295077	4995880	5699465	3176612	3300303	3084377	5300165	7.78367e+06	8858732	4785424	5372984	3691440	6570733
963	ribose	Carbohydrate	Pentose Metabolism	1471	LC/MS Polar	914	1508.2	195.051	5779	50-69-1	C00121	HMDB00283	2900078	3147656	3.39e+06	1789956	1.6817e+06	1270438	2998012	2642177	3520372	2079914	1208149	1201215	2.67298e+06	2502911	2778478	1992328	1.85216e+06	1771038	2793589	5649438	2499120	4250035	2243275	4548168	3328679
964	ribitol	Carbohydrate	Pentose Metabolism	15772	LC/MS Polar	100000406	1789.6	151.061	6912	488-81-3	C00474	HMDB00508	3204511	3629026	2941219	2982823	2329547	2758470	849322	1002008	892952	1.58784e+06	1406104	1233763	2711846	2748172	2746420	145999	150141		50973	53753	50569	1754738	1422136	1889640	1476519
965	ribonate (ribonolactone)	Carbohydrate	Pentose Metabolism	27731	LC/MS Polar	100001007	2425	165.041	5460677	5336-08-03	C01685	HMDB00867	14480261	12871406	11369905	25317720	17664796	22105616	15199502	12039241	13052903	3824547	3205194	2716700	19845200	21967724	26558392	25550976	28042834	25710854	2667149	11101261	15263172	9093591
967	xylulose 5-phosphate	Carbohydrate	Pentose Metabolism	37285	LC/MS Polar	100001968	3955	229.012	439190	105931-44-0	C00231	HMDB00868	771147	657927	1.00228e+06	1528824	994777	1202163	3123365	1606479	3031012	764235	832835	609500	2085480	1709376	1698826	1646905	1484642	1161913	111774	341224	392918	220257		207189	108230
986	arabitol/xylitol	Carbohydrate	Pentose Metabolism	48885	LC/MS Polar	100006430	1932.4	151.061	6912		C01904		5314365	6209634	5086812	4214279	3197669	3595612	2015501	2512603	1986684	2299065	2012803	2137692	4191549	4506736	4216251	1011922	993643	679247	102820	315899	290361	325110	218068	346665	249727
988	arabonate/xylonate	Carbohydrate	Pentose Metabolism	48255	LC/MS Polar	100006115	2700	165.041					5677608	7044690	5960224	4979605	4167388	4395347	12844788	12018231	10075289	3180291	2746366	2527363	4093328	3845699	3761204	4705222	4520537	3583867	17127124	22366488	19310464	18332264	25161012	20229266	18260552
989	sedoheptulose	Carbohydrate	Pentose Metabolism	53237	LC/MS Polar	100002619	2255	209.067	5459879	3019-74-7		HMDB03219	842225	1001337	615424				1794164	2484242	2178719				589385	564557					2210035	3831615	865218	2067462	1535728	2158767	1863917
990	ribulonate/xylulonate*	Carbohydrate	Pentose Metabolism	61858	LC/MS Polar	100019968	2350	165.041					8.18148e+06	7585036	6334001	3478982		3906251	6268920	14128833	10435152	6.81436e+06	5714280	6310919	4624523	4574417	4065284	5621088	5492587	4855348	62121392	68885872	62405676	58684068	100164608	79979728	75458016
1039	fructose	Carbohydrate	Fructose, Mannose and Galactose Metabolism	577	LC/MS Polar	878	2065	179.056	5984	57-48-7	C00095	HMDB00660	233459008	262909856	216400960	137602880	121175504	127537392	69391216	96817264	73807888	55706120	45713736	72209584	127290056	135996544	124033696	41414920	36527728	31037460	13563464	16504101	15936469	16317494	21109168	18699938	15936967
1044	mannitol/sorbitol	Carbohydrate	Fructose, Mannose and Galactose Metabolism	46142	LC/MS Polar	100001740	2320	181.072	5780		C00794	HMDB00247	212158240	246571296	203762912	183279232	161243424	175706800	65323840	88806632	64075256	72636448	58985216	67077060	221378256	217308080	224261088	59769132	53680120	51640780	3666730	8159825	8657963	51509988	24059666	55275432	44629024
1045	mannose	Carbohydrate	Fructose, Mannose and Galactose Metabolism	584	LC/MS Polar	803	2200	179.056	18950	3458-28-4	C00159	HMDB00169	4467795	5031881	3646662	2911188	3.21979e+06	2263857	1782634	2390261	1700519			1177299	3.37671e+06	3596833	3285882				3692022	3829392	5308361	2645039	1316885	3061352	2550259
1057	galactose 6-phosphate	Carbohydrate	Fructose, Mannose and Galactose Metabolism	57615	LC/MS Polar	100001498	4725	259.022	3034794	6665-00-5			1056943	716951	874929	1019485	1.27963e+06	1.01666e+06		924714	1.41231e+06	847485		727614	1.0841e+06	1151050	1.00156e+06	1481398	1625066	1954245	1393226	1110744	1.62915e+06	680564		676810
1064	galactonate	Carbohydrate	Fructose, Mannose and Galactose Metabolism	27719	LC/MS Polar	100001026	3085	195.051	128869	299-28-5	C00880	HMDB00565	7413402	9127336	7781394	22989694	18506324	16598975	1957840	1912923	1710158	3213016	3365863	1468682	44551792	39806160	45341960	4052431	5322134	4574532	2178647	4732721	4761507			782296
1069	UDP-glucose	Carbohydrate	Nucleotide Sugar	32344	LC/MS Polar	1096	3950	565.048	8629	117756-22-6	C00029	HMDB00286	5.7464e+06	5471180	6599311	8873490	8645215	8581140	464717	294805	325196	3.37553e+06	3.73147e+06	2821948	9608412	9797791	9044088	5543042	6262922	6.46489e+06	993104	2095810	2614270	49413			352485
1073	UDP-galactose	Carbohydrate	Nucleotide Sugar	15860	LC/MS Polar	100000298	4000	565.048	18068	2956-16-3;91183-98-1;137868-52-1	C00052	HMDB00302	2238173	1947895	2392291	3128681	3069448	3185587	539135	222618	279082	1180407	1338706	995183	3576084	3.4716e+06	3410699	1996817	2185808	2260048	346656	866870	1385722	188176	78091	131806	269895
1074	UDP-glucuronate	Carbohydrate	Nucleotide Sugar	2763	LC/MS Neg	1097	588	579.027	17473	28053-08-9;63700-19-6	C00167	HMDB00935	12032238	8415011	9453375	5287911	5314647	6194412	487748	320354	292728	2231084	2046611	1623523	15450642	13969341	17073728	3323833	2504185	2915646	244058	866247	3685384	5435989	3380168	4779603	4402685
1076	guanosine 5'-diphospho-fucose	Carbohydrate	Nucleotide Sugar	15903	LC/MS Neg	335	755	588.075		15839-70-0			282742	229220	307061	640617	585476	499780	98435	63432	172376	258080	177060	92348	464906	472618	493242	383189	364512	244798
1080	UDP-N-acetylglucosamine/galactosamine	Carbohydrate	Nucleotide Sugar	46148	LC/MS Neg	100002957	646	606.074					4.04533e+06	2334574	4823864	5096227	5735650	3933674				3716446	3163719	2306416	4881207	3.98868e+06	4153798	3942443	5526616	3523231		133008	1209143			209754	277976
1081	cytidine 5'-monophospho-N-acetylneuraminic acid	Carbohydrate	Nucleotide Sugar	36831	LC/MS Polar	1223	3900	613.14	448209	3063-71-6	C00128	HMDB01176	359995	203660	211528	233402	162602	76478		83436	144827	175565	182164	221330	515473	504106	447521	143417	176897	107707	45968	150417		49128		57794
1092	glucuronate	Carbohydrate	Aminosugar Metabolism	15443	LC/MS Polar	100000257	3233.3	193.035	444791	207300-70-7	C00191	HMDB00127	8943750	10817251	10017561	11505744	8151533	9209139	4296403	4777384	4919144	5671704	5553307	5383203	15029255	14917091	12902508	4010739	4428689	4386248	6985916	9177274	3302048	9596476	5392236	14135452	9241141
1096	N-acetylglucosamine 6-phosphate	Carbohydrate	Aminosugar Metabolism	15107	LC/MS Polar	1213	4114	300.049	439219	102029-88-9	C00357	HMDB02817	715855	840208	692317	514374	451969	373778	8918800	7892351	9339628	425697	391595	292321	300422	326934	349819	419866	423208	483482	5598463	7346692	1969516	15898925	2041327	15448224	7929192
1097	N-acetyl-glucosamine 1-phosphate	Carbohydrate	Aminosugar Metabolism	15741	LC/MS Polar	1212	4052	300.049	440364	31281-59-1	C04256	HMDB01367	215179	197435	192745	139856	169831	131403	800724	714597	835921	110180	97466	77024	133452	101873	86866	248205	220093	298672	566923	904679	527801	2659564	1.80875e+06	2615320	4440816
1103	N-acetylneuraminate	Carbohydrate	Aminosugar Metabolism	32377	LC/MS Polar	1162	3072.6	308.099	439197	131-48-6	C00270	HMDB00230	14182458	17708878	16979864	16128984	13386200	14286053	5722152	5529582	5520505	10818822	12241381	8977761	19349820	18956452	18087872	11611419	11457841	14625659	6472392	9883447	10857326	6632384	3158879	6174495	6.16095e+06
1114	N-acetylglucosaminylasparagine	Carbohydrate	Aminosugar Metabolism	48149	LC/MS Pos Early	1215	1212	336.14	123826	2776-93-4	C04540	HMDB00489	3144946	2690333	2958255	4543480	4381790	4670354	3264627	3102137	3.39234e+06	3451125	3268104	2766256	4.00588e+06	3608912	3846768	3714401	3.77215e+06	3.47087e+06	588252	1577376	1434937	588977	186695	574980	502495
1115	erythronate*	Carbohydrate	Aminosugar Metabolism	42420	LC/MS Polar	100001320	2186	135.03	2781043	88759-55-1		HMDB00613	384589152	409776896	348999488	394157728	367254624	403972928	152536944	181517248	145214544	173513888	141456640	150239552	343880096	326301728	340802560	317277696	332561984	322682144	35125236	71062888	73292264	49000196	43113056	50460484	44772088
1117	N-acetylglucosamine/N-acetylgalactosamine	Carbohydrate	Aminosugar Metabolism	46539	LC/MS Pos Early	100006435	715	222.097	24139			HMDB00215	2016850	2459748	2384972	2455506	1906415	2231700	1355869	1073774	1302786	1840175	2119386	1769212	2415540	2670824	2080440	1628739	1265148	1752221	5849304	6227916	5399078	3.03754e+06	1498772	3264094	2938880
1122	citrate	Energy	TCA Cycle	1564	LC/MS Neg	1124	582	191.02	311	77-92-9	C00158	HMDB00094	85301728	44342912	53293284	84760152	90491704	98177568	66007488	53815816	51604212	70201056	65201008	69696992	105395480	102372384	107676264	42775812	42978516	46925232	71082888	72451400	66158672	191465008	123354952	205194800	166796784
1124	aconitate [cis or trans]	Energy	TCA Cycle	46173	LC/MS Neg	100001359	580	173.009					6906040	4281879	4592071	7591752	8517373	8528497	3526655	2509478	2575731	2625059	2965383	2975977	9514090	8497823	9645379	4026524	4357966	4592713	5.57756e+06	5058311	5439062	13317322	10057095	13992390	12781860
1126	isocitrate	Energy	TCA Cycle	12110	LC/MS Polar	1206	4400	191.02	1198	20226-99-7	C00311	HMDB00193	2458776	6113514	2478213	8457190	6.6732e+06	22046174	3.82312e+06	1050888	982148		1.88208e+06		4200094	3439435	3546226			1372898	26545408	20705466	25389542	39884128	7.96801e+06	30221254	18991116
1128	alpha-ketoglutarate	Energy	TCA Cycle	528	LC/MS Polar	93	2700	145.014	51	305-72-6;328-50-7;22202-68-2	C00026	HMDB00208	36419048	40498536	41396112	115612768	104570400	116638504	16850856	16760114	14557679	75232872	61913876	44444568	230678624	217718016	214371104	85406256	88445928	72328144	66549884	44430048	23805514	19999876	14887074	23707568	11651213
1130	succinylcarnitine (C4)	Energy	TCA Cycle	37058	LC/MS Pos Early	100001948	2291	262.128	71464481	256928-74-2		HMDB61717	268500	312758	363025	213432	117981	176163	111841	140250	131157				143897	155029	161506	132249	108974	114894
1131	succinate	Energy	TCA Cycle	1437	LC/MS Polar	252	3149	117.019	1110	110-15-6	C00042	HMDB00254	536421376	452065888	335072704	687596736	631631744	673317824	272349504	297613536	246864592	266926800	245052400	300892864	603569600	608434496	601890880	220130432	184258048	248175232	248104688	469558144	555362944	631476928	426152704	571606912	740395456
1132	fumarate	Energy	TCA Cycle	1643	LC/MS Polar	330	3084	115.004	444972	100-17-8	C00122	HMDB00134	52263316	56751024	58044140	108523128	103137552	96188360	48616172	49372840	50992404	78885328	66582292	55471660	108807536	97974392	97683912	44107992	42357832	41897360	33163064	54872592	70586752	28396762	19090194	27467498	22052786
1133	malate	Energy	TCA Cycle	1303	LC/MS Neg	409	615.6	133.014	525	6915-15-7	C00149	HMDB00156	404059904	326278208	446799264	703783168	650499712	623401600	300277792	218991760	316102816	459127040	324358112	261498592	699406336	702155840	672896512	345906752	339934752	348274368	212936320	319669280	335344480	164597040	94349928	143893440	114151312
1143	2-methylcitrate/homocitrate	Energy	TCA Cycle	52282	LC/MS Neg	100008929	575	205.035					305561	251112	311067	277963	253317	289615	315912	289787	289894	326720	359970	292947	402313	385076	357495	231645	210881	211332	257398	449548	485993	448575	363090	438269	447542
1145	acetylphosphate	Energy	Oxidative Phosphorylation	15488	LC/MS Polar	1211	4013.9	138.98	186	94249-01-1	C00227	HMDB01494	4275812	8136845	4830248	2.78747e+06	5.72085e+06	385253	4864195	4353172	6502000	2593170	3020702	3061836	5818965	6038796	7980163	5973818	6.50209e+06	7.39989e+06	3305400	2.92055e+06	3878472	6867139		5879147	2979893
1147	phosphate	Energy	Oxidative Phosphorylation	42109	LC/MS Neg	461	608	96.9696	1061	7664-38-2	C00009	HMDB01429	305877760	415833440	314153824	376413088	336333440	416586368	349746016	276454400	319174848	236432224	319875328	260470976	277034976	281935584	293669952	119499920	204771888	317425984	499978496	555268224	608821056	483233760	495161920	324545984	356146400
1166	heptanoate (7:0)	Lipid	Medium Chain Fatty Acid	1644	LC/MS Neg	925	3670	129.092	8094	111-14-8	C17714	HMDB00666	328614	640991	289789	311598	204973	155466		165985	204157	295282			255883		176694	213802	253435	201201	299867	323674	329683	423731	396101	493942	482678
1175	myristate (14:0)	Lipid	Long Chain Fatty Acid	1365	LC/MS Neg	519	5440	227.202	11005	544-63-8	C06424	HMDB00806	95969968	69309920	80568384	66455080	56339680	45495736	99127616	52979432	53999612	59827244	103796368	91227128	94363376	53770904	108570640	105190488	122279168	116342168	52558520	93925680	65247456	255485024	122641160	249749072	341621280
1176	myristoleate (14:1n5)	Lipid	Long Chain Fatty Acid	32418	LC/MS Neg	100001198	5346.9	225.186	5281119	544-64-9	C08322	HMDB02000	4606011	5202040	5345605	3412528	3025106	2744727	2981324	2285121	2201906	3987704	2910896	2778046	5389721	4014224	4623046	3621954	3966975	3262614	3292696	4310799	5457476	141847040	60996500	131320264	137263904
1179	pentadecanoate (15:0)	Lipid	Long Chain Fatty Acid	1361	LC/MS Neg	980	5521	241.217	13849	1002-84-2;10002-84-2	C16537	HMDB00826	53367048	29562788	31639494	40704576	31797000	23685660	50424560	21978262	24112554	23105322	40664040	40482252	46589604	21486982	49677772	50405592	64620564	60175252	21317410	39981336	22048744	24569512	20827040	27538600	39936760
1180	palmitate (16:0)	Lipid	Long Chain Fatty Acid	1336	LC/MS Neg	424	5618	255.233	985	57-10-3	C00249	HMDB00220	1039754560	691682880	694543168	739659008	638176320	486885792	956511552	562890048	523548416	488736512	796108800	732004416	824531456	474156096	912389440	1062371392	1342604032	1213596416	423944896	786391424	525829440	684726208	462732672	764112832	987407808
1181	palmitoleate (16:1n7)	Lipid	Long Chain Fatty Acid	33447	LC/MS Neg	452	5475	253.217	445638	373-49-9	C08362	HMDB03229	174945472	132236456	151693216	85245080	69390632	43164560	179429664	79881232	87185096	40867656	86519864	74871904	96393160	44769660	121523600	152097968	208923552	173105056	42248468	122933176	75786192	517383552	214110960	544135872	709720128
1183	margarate (17:0)	Lipid	Long Chain Fatty Acid	1121	LC/MS Neg	891	5731	269.249	10465	506-12-7		HMDB02259	41155904	24327748	28010622	34259528	26110252	19163450	27115506	13086452	12765901	11617633	20135432	18765468	24859548	13710312	30518974	42580680	54102072	47472924	8143953	17758548	10223143	10909714	7080314	11315432	15603464
1184	10-heptadecenoate (17:1n7)	Lipid	Long Chain Fatty Acid	33971	LC/MS Neg	100001278	5555	267.233	5312435	29743-97-3		HMDB60038	37433724	21730536	24700282	23921736	18798428	11085032	34971168	12646469	15628496	7008050	15178333	13683589	23380830	10078872	29395988	51454952	70865216	55835872	4050693		3.43286e+06	17730356	7.17325e+06	18962108	27137940
1186	stearate (18:0)	Lipid	Long Chain Fatty Acid	1358	LC/MS Neg	439	5872	283.264	5281	57-11-4	C01530	HMDB00827	1141881984	647503360	690068800	1031220992	838800896	647933760	859123008	501668224	494641760	542726208	914039936	813353984	1031874496	614317696	1151342208	1285691776	1579943296	1468101504	480428224	973824576	620366592	452223936	380231104	484420320	617657728
1188	oleate/vaccenate (18:1)	Lipid	Long Chain Fatty Acid	52285	LC/MS Neg	100008930	5655	281.249					826449216	477439776	557434432	584192896	482840000	280361536	948835712	349535808	418347168	322194752	713549504	599270016	673081088	276097920	841225600	1202735616	1592262272	1307473536	187650512	628709824	363222784	1373974656	589368448	1482856704	2155706112
1195	nonadecanoate (19:0)	Lipid	Long Chain Fatty Acid	1356	LC/MS Neg	892	6068	297.28	12591	646-30-0	C16535	HMDB00772	5861452	3547538	4417468	4290538	3826707	2927759	3181855	1530859	2252781	2080151	3763652	3198906	3467196	2382769	4704581	3794908	4758852	4565420	1146360	2450894	1294092	1390889	1057176	1325925	1682571
1196	10-nonadecenoate (19:1n9)	Lipid	Long Chain Fatty Acid	33972	LC/MS Neg	100001277	5780	295.264	5312513	73033-09-7		HMDB13622	11393971	6558394	8.08391e+06	11670495	9658744	5420919	18045548	6554423	8515798	9542688	20243344	15892382	15198887	6.43258e+06	19274920	20442658	27402536	22109812	3657367	12279682	7166912	8140108	3.45798e+06	8669392	13260985
1199	arachidate (20:0)	Lipid	Long Chain Fatty Acid	1118	LC/MS Neg	893	6240	311.296	10467	506-30-9	C06425	HMDB02212	18679220	14262867	16194439	15281622	15930826	13245720	18502142	9627063	10271831	13792983	20150144	15486719	13562116	6487011	18025684	27391576	32365084	27779522	9031595	17550364	10820023	12651551	10193349	10143007	9369083
1202	eicosenoate (20:1n9 or 1n11)	Lipid	Long Chain Fatty Acid	33587	LC/MS Neg	100001335	5950	309.28	5282768		C16526	HMDB02231	29378522	18523558	22302016	29903714	26159416	14647528	37978440	14979333	18949216	39829192	80990224	60461648	35781608	15273123	48459296	40475044	53576308	45202696	16232956	54012508	32228740	60356252	25777384	59439880	86692264
1207	erucate (22:1n9)	Lipid	Long Chain Fatty Acid	1552	LC/MS Neg	1087	6355.6	337.311	5281116	112-86-7	C08316	HMDB02068	10486314	7582816	10002695	8620008	7974266	5243042	15274981	4981618	7186842	19411010	40988164	26486554	11669356	3439351	16345925	12244987	16009139	11813135	5752542	15799394	9563774	16931358	6653271	14703646	11639080
1220	eicosapentaenoate (EPA; 20:5n3)	Lipid	Polyunsaturated Fatty Acid (n3 and n6)	18467	LC/MS Neg	2050	5450	301.217	446284	10-2005-9;10417-94-4	C06428	HMDB01999	28504492	19956936	25568936	23399592	14197611	9945016	19846396	6715531	9859201	1801936	3806777	3798324	7987374	2932883	9301465	22843940	28519920	20052188	118085	1116116	749264	1745430	276915	1888028	1705280
1221	docosapentaenoate (DPA; 22:5n3)	Lipid	Polyunsaturated Fatty Acid (n3 and n6)	32504	LC/MS Neg	100001181	5571	329.249	6441454	2234-74-4	C16513	HMDB06528	76508752	36119512	46343036	61608012	43217124	21267484	109629336	25812084	44190536	20687724	53466316	41963240	38585884	10989813	52507200	114523104	147461040	122852112	1225061	4655564	3329438	7876524	2806995	8857661	14633342
1222	docosahexaenoate (DHA; 22:6n3)	Lipid	Polyunsaturated Fatty Acid (n3 and n6)	44675	LC/MS Neg	100000665	5525	327.233	445580	6217-54-5	C06429	HMDB02183	66310608	30391872	35400728	58748844	36748740	19959456	131886288	30079868	54303400	25730700	69818920	55812564	64371912	18129776	81337904	114923816	139317344	116547256	2111144	10888323	5259943	14007902	3756104	16153524	24341184
1223	docosatrienoate (22:3n3)	Lipid	Polyunsaturated Fatty Acid (n3 and n6)	32417	LC/MS Neg	100001195	5823	333.28	5312556	59708-86-0	C16534	HMDB02823	7546231	4450641	5.89127e+06	6149849	4683132	2151971	5406937	1.58792e+06	2584007				7689291	2619256	9958995	5451436	7754534	5074091				594430		603714	999933
1226	nisinate (24:6n3)	Lipid	Polyunsaturated Fatty Acid (n3 and n6)	57810	LC/MS Neg	100015785	5657	355.264	11792612	68378-49-4		HMDB02007	7.04801e+06	4010272	4626139	4738941	3805905	2018936	11304939	2898287	5337909	4006649	9150141	7.29623e+06	8117435	2766731	10627111	13259363	17300164	13525172	65710	280702	162306	8546279	3072255	8768903	14632581
1229	linolenate (18:3n3 or 3n6)	Lipid	Polyunsaturated Fatty Acid (n3 and n6)	34035	LC/MS Neg	100001337	5450	277.217	5280934		C06426	HMDB03073	14127641	11752236	13650034	5819615	4275025	2674305	4485304	2007722	2699340	1724167	3349081	2825748	7657089	3148044	8926361	10297051	13389956	10773033	993263	2938052	1557703	8201956	3488228	9443016	13171007
1231	dihomolinolenate (20:3n3 or 3n6)	Lipid	Polyunsaturated Fatty Acid (n3 and n6)	35718	LC/MS Neg	100001739	5596	305.249	5280581	17046-59-2	C03242	HMDB02925	51528832	29388988	37616984	32226866	26895330	11171397	49259544	14610874	21538698	4.18782e+06	12246472	11330854	27943684	9355605	38174124	46663916	67378280	38331504	2064064	8278835	5796437	4387690	1805302	5970114	9232083
1232	arachidonate (20:4n6)	Lipid	Polyunsaturated Fatty Acid (n3 and n6)	1110	LC/MS Neg	229	5535	303.233	444899	506-32-1	C00219	HMDB01043	517632928	234029744	301211072	254301696	168812752	94209952	296187520	79878816	127059016	18393258	51206396	47488280	214695696	70133064	280625760	163102944	222975152	138785344	11114778	55110452	31882286	11187048	2866802	13325003	14854324
1233	adrenate (22:4n6)	Lipid	Polyunsaturated Fatty Acid (n3 and n6)	32980	LC/MS Neg	100001193	5678	331.264	5497181	2091-25-0	C16527	HMDB02226	233184160	144066256	177801136	89048248	65952784	25730652	108738944	24080592	56310808	13292130	39242640	26861200	120598984	30406040	121552680	60145028	75668752	67079728	4735389	18227356	11685241	6100355	2154475	4974739	9345351
1234	docosapentaenoate (n6 DPA; 22:5n6)	Lipid	Polyunsaturated Fatty Acid (n3 and n6)	37478	LC/MS Neg	100001580	5624.5	329.249	6441454	25182-74-5	C16513	HMDB01976	46935636	24520986	28725300	15275605	11394819	7.56123e+06	58378756	16583202	24104730	11414491	29501512	23507588	40255116	14906067	50918912	10394061	12897748		2373163	9656252	5468420	1.85117e+06	524317	2459227	2336517
1235	docosadienoate (22:2n6)	Lipid	Polyunsaturated Fatty Acid (n3 and n6)	32415	LC/MS Neg	100001182	6034	335.296	5282807	7370-49-2	C16533	HMDB61714	3754633	2428669	3465268	2722204	2802738	1448999	5389396	1895283	3175267	6947008	14756382	9632416	6377063	2986983	9403269	4001996	5358895	4333208	3455905	12768187	6349890	4935849	1821595	4295509	5693948
1238	mead acid (20:3n9)	Lipid	Polyunsaturated Fatty Acid (n3 and n6)	35174	LC/MS Neg	100001472	5650	305.249	5312531	20590-32-3		HMDB10378	24385180	14411191	17747110	12582015	10324793	7220661	28385540	10578432	12932409	23606726	55225328	46444732	34570748	12550577	43688844	35266200	46919216	39014880	37788476	143428656	79099048	10403346	3.72164e+06	11656239	15928496
1239	docosatrienoate (22:3n6)*	Lipid	Polyunsaturated Fatty Acid (n3 and n6)	57467	LC/MS Neg	100015762	5850	333.28					9207316	5121197	6415444	4659014	4276297	2638848	14428103	4807497	6727241	24242428	50808688	37646236	17830048	7.34287e+06	23534362	6358951	8633597	7.82028e+06	18824604	63344236	36878768	3349530	1011074	3.31838e+06	5.59011e+06
1293	15-methylpalmitate (i17:0)	Lipid	Fatty Acid, Branched	38768	LC/MS Neg	100002945	5695	269.249	17903417				14676718	9215302	9880579	12318658	10589072	5993050	12202138	5030819	5733272	4963261	8858599	8186462	13407929	5812712	14876601	15272030	20046578	15913919	4275557	6513675	5502278	7849885	5610165	8696123	13670887
1296	17-methylstearate (i19:0)	Lipid	Fatty Acid, Branched	38296	LC/MS Neg	100002356	5993	297.28	3083779	2724-59-6		HMDB37397	2052840	1240745	1382195	1842577	1318471	1000824	1465923	485823	954821	862807	1223004	1454578	1888181	1082849	2645440	2533325	3268723	2838618	324029	1036136	622247	911252	668707	1193972	1755354
1305	dimethylmalonic acid	Lipid	Fatty Acid, Dicarboxylate	42978	LC/MS Polar	100004251	2702	131.035	11686	595-46-0		HMDB02001	322489	433185	544938		303850		349986	431866	346004	397257				235012			237524	373207
1307	glutarate (C5-DC)	Lipid	Fatty Acid, Dicarboxylate	396	LC/MS Polar	339	2900	131.035	743	110-94-1	C00489	HMDB00661	2699001	2945704	2509204	1.73004e+06	1.95487e+06	1699580	1164237	1265965	1347720	1637177	2043001	1419233	2173138	2029067	2147818	1803322	1.7087e+06	1691339		266294	253527	438459		484964	452619
1311	2-hydroxyglutarate	Lipid	Fatty Acid, Dicarboxylate	37253	LC/MS Polar	100002070	3352.8	147.03	43	40951-21-1	C02630	HMDB00606	85739600	93048144	90291200	207132688	172540368	199530448	37655160	43311748	39080036	61968700	68591184	55762392	438178080	412122496	410072416	58428592	62393772	56283204	15380045	26984212	28119162	34787080	35116044	39883144	28484562
1313	adipate	Lipid	Fatty Acid, Dicarboxylate	21134	LC/MS Polar	100000863	3000	145.051	196	124-04-9	C06104	HMDB00448	3413333	3204087	3.42766e+06	5576755	5646389	6132896			404731			243444	8255544	7195563	7610477	263032	213452		1.03654e+06	428655			633464
1315	2-hydroxyadipate	Lipid	Fatty Acid, Dicarboxylate	31934	LC/MS Polar	100001153	3000	161.046	193530	18294-85-4	C02360	HMDB00321	2436740	2770299	2403349	4242170	2194548	2145664	991640	437658	488738	1578653	531957	460354	6291164	5689979	6474912	688574	691544	779440
1316	3-hydroxyadipate*	Lipid	Fatty Acid, Dicarboxylate	62069	LC/MS Polar	100004396	3131	161.046	151913			HMDB00345	10932483	10910424	11268863	1052991	1222546	1089146	1006929	1200625	1084946	904644	792795	944558	1768451	1679895	1711015	906056	719084	717367				443825		469672	411127
1319	maleate	Lipid	Fatty Acid, Dicarboxylate	20676	LC/MS Polar	100000707	2640	115.004	444266	110-16-7	C01384	HMDB00176	837469	982409	924067	1.47346e+06	1278657	1382164	1433804	1.44575e+06	1470866	1651422	1570589	1449499	1337014	1246026	1222293	1582397	1537159	1562188	1.42752e+06	1250588	1207315	1511063	1393123	1157334	1255560
1402	butyrylcarnitine (C4)	Lipid	Fatty Acid Metabolism (also BCAA Metabolism)	32412	LC/MS Pos Early	100001054	2860	232.154	439829	25576-40-3	C02862	HMDB02013	4280508	3.79652e+06	4095443	2625416	1.97997e+06	2577400	853767	1401730	933014	1180154	1350062	1102391	1133874	2.07761e+06	2000670		1351722	1599300
1405	propionylcarnitine (C3)	Lipid	Fatty Acid Metabolism (also BCAA Metabolism)	32452	LC/MS Pos Early	100001162	2590	218.139	107738	17298-37-2	C03017	HMDB00824	13331945	14977977	13623969	16376302	13757634	16985420	1201436	2143381	1689451	1.86867e+06	1847149	1485203	8335477	9488636	8888104	6616816	6012692	6900865			182477
1408	methylmalonate (MMA)	Lipid	Fatty Acid Metabolism (also BCAA Metabolism)	1496	LC/MS Polar	418	3078.4	117.019	487	516-05-2	C02170	HMDB00202	7290443	7054297	6147045	7.26188e+06	6794544	6990875	4895192	6905387	5832944	4738227	4332963	4522734	6373607	6149711	6300617	3985122	4021241	4357865	1401039	2771759	3824339	6.13401e+06	3969173	5894205	6289290
1436	acetylcarnitine (C2)	Lipid	Fatty Acid Metabolism(Acyl Carnitine)	32198	LC/MS Pos Early	100000802	2282	204.123	1	5080-50-2	C02571	HMDB00201	58881384	61535528	69543568	39591704	36568152	32339100	46373136	38344620	37231852	29378668	29383026	22519904	35961772	35138820	35988280	34903448	29567276	30086610					301930	528634	702142
1439	3-hydroxybutyrylcarnitine (2)	Lipid	Fatty Acid Metabolism(Acyl Carnitine)	52984	LC/MS Pos Early	100009271	2340	248.149				HMDB13127	450157	413093	462791	246073	246730	286242	1.03325e+06	998588	1281854	1086013	868561	767618	248410	339550	321900			108034
1441	hexanoylcarnitine (C6)	Lipid	Fatty Acid Metabolism(Acyl Carnitine)	32328	LC/MS Pos Early	100000781	3358	260.186	6426853	6920-35-0		HMDB00705	159266	194729	205803	208936	187281	222925	76256	121265		101943	127846		140362	122261
1451	myristoylcarnitine (C14)	Lipid	Fatty Acid Metabolism(Acyl Carnitine)	33952	LC/MS Pos Late	100001270	1350	372.311	6426854	18822-89-4		HMDB05066	459712	962373	852543	1044768	677140	758570	294829	216135	306573	566417	326087	348607	392544	331018	522493	131874	141561	128078
1453	palmitoylcarnitine (C16)	Lipid	Fatty Acid Metabolism(Acyl Carnitine)	44681	LC/MS Pos Late	100000776	1425	400.342	461	6865-14-1	C02990	HMDB00222	3699431	5465007	4827449	9682143	5574657	6456771	3187742	2513129	2885531	4581170	2181630	2472824	2158654	1790564	2436683	842389	765227	875393
1454	palmitoleoylcarnitine (C16:1)*	Lipid	Fatty Acid Metabolism(Acyl Carnitine)	53223	LC/MS Pos Late	100009406	1357	398.327	71464547				991539	2543768	2594879	3.37423e+06	2425173	2324823	255479	169873	245374	1108364	623138	503252	867499	736837	969074	159749	181970	131272
1455	stearoylcarnitine (C18)	Lipid	Fatty Acid Metabolism(Acyl Carnitine)	34409	LC/MS Pos Late	100001391	1485	428.373	6426855	18822-91-8		HMDB00848	1100221	1371270	1596399	3242342	2396399	2575028	1140505	919536	925435	993192	670911	647402	720951	590353	861001	918193	858959	1.01708e+06						81352	97680
1456	linoleoylcarnitine (C18:2)*	Lipid	Fatty Acid Metabolism(Acyl Carnitine)	46223	LC/MS Pos Late	100003151	1430	424.342	6450015	36816-10-1		HMDB06469	330198	768478	873851	1367422	729775	694465				300429	192015	76415	246809	171661	309979	95538	158632	77896
1459	oleoylcarnitine (C18)	Lipid	Fatty Acid Metabolism(Acyl Carnitine)	35160	LC/MS Pos Late	100001501	1423	426.358	6441392	38677-66-6		HMDB05065	2220789	3711309	4901959	8.34542e+06	5017758	5327614	669705	435339	591347	4923949	2729956	2251117	1977617	1516577	2556800	666085	849683	650450
1471	arachidoylcarnitine (C20)*	Lipid	Fatty Acid Metabolism(Acyl Carnitine)	57513	LC/MS Pos Late	100015833	1512	456.405				HMDB06460	101129	129108	110720	128950	143851	146426	81978	100692	108892			83179	49939		89712	92548	91152	93288
1472	arachidonoylcarnitine (C20:4)	Lipid	Fatty Acid Metabolism(Acyl Carnitine)	57518	LC/MS Pos Late	100015837	1353	448.342					482202	707183	858387	535692	356193	298854				224138			274857	211349	334313	178169	271945	128469
1476	dihomo-linolenoylcarnitine (C20:3n3 or 6)*	Lipid	Fatty Acid Metabolism(Acyl Carnitine)	57521	LC/MS Pos Late	100015840	1392	450.358					314999	450484	653071	290195	353372	270815				73283	182679		120884	165390	242040	115225	131860	108592
1478	eicosenoylcarnitine (C20:1)*	Lipid	Fatty Acid Metabolism(Acyl Carnitine)	57519	LC/MS Pos Late	100015838	1484	454.389					99884	115587	140032	129737	101015	79675	152114	131772	102242	141244	96296	72670	52249			37950
1482	docosapentaenoylcarnitine (C22:5n3)*	Lipid	Fatty Acid Metabolism(Acyl Carnitine)	57529	LC/MS Pos Late	100015851	1387	474.358					150185	214901	274480	112036	90520					67354	66168							46860
1486	margaroylcarnitine (C17)*	Lipid	Fatty Acid Metabolism(Acyl Carnitine)	57512	LC/MS Pos Late	100004054	1424	414.358		106182-29-0		HMDB06210	267166	344579	399793	671738	439411	493600	142150	151686	230743	155205	58750	68060	173848	98409	193523	85825	60281
1495	deoxycarnitine	Lipid	Carnitine Metabolism	36747	LC/MS Pos Early	100001662	2052	146.118	134	6249-56-5	C01181	HMDB01161	30198330	26016214	32708380	25046712	24820856	24562204	13347960	12435609	13241770	8585083	8932035	7.17069e+06	24794228	23654762	24582118	10840736	10794569	12440766	1907855	3235792	2757843	753086	542535	474526	1030626
1496	carnitine	Lipid	Carnitine Metabolism	15500	LC/MS Pos Early	100000007	1978	162.113	10917	461-05-2	C00318	HMDB00062	84134240	74913632	81897896	82201800	77624184	84004376	27487212	28518414	30648216	11718530	12401599	11345561	57554904	57584408	56824868	26211724	28119360	27664928				497208	360897	505494	520857
1501	3-hydroxybutyrate (BHBA)	Lipid	Ketone Bodies	542	LC/MS Polar	254	1444	103.04	441	625-72-9	C01089	HMDB00357	2911757	4596997	3403426	758007	1461656	1303668	1259659	2099378	1591129	1294663	1609605	1371775	1461863	873280	758393	1127768	822921		481417	798059		7.86476e+06	7.95055e+06	7.26644e+06	7084548
1504	palmitoylcholine	Lipid	Fatty Acid Metabolism (Acyl Choline)	52944	LC/MS Pos Late	100009233	1482	342.337	151731				128935	98014	126655		50957		228266	328759	325704	123551	51114	70464							101028	130733	214428
1505	oleoylcholine	Lipid	Fatty Acid Metabolism (Acyl Choline)	53260	LC/MS Pos Late	100009331	1449	368.352					147174	139830	153507	66444	82000	55621	338440	405769	408701	180332	90720	109283							100123	105663	213306	100965	60604	120717	163671
1524	2-hydroxypalmitate	Lipid	Fatty Acid, Monohydroxy	35675	LC/MS Neg	100001579	5511.2	271.228	92836	764-67-0		HMDB31057	9390207	5489001	5620640	9096573	6.96002e+06	5.79423e+06	4572607	2696070	3.19003e+06	3.67618e+06	4.3629e+06	5067354	10691046	5.23428e+06	12225868	6.82084e+06	7.61234e+06	8770424	3470002	5.32948e+06	3522156	2850518	2379553	2865973	4313106
1526	2-hydroxystearate	Lipid	Fatty Acid, Monohydroxy	17945	LC/MS Neg	1239	5695	299.259	69417	629-22-1	C03045		2571922	1633804	1772684	3060006	2602149	1.94303e+06	1297150	1088633	869530	975939	1591200	1536190	2736375	983351	2836741	2503115	3061981	3517320	1.77956e+06	2652161	1425977	1444692	987647	1485982	1.91445e+06
1533	3-hydroxyhexanoate	Lipid	Fatty Acid, Monohydroxy	53230	LC/MS Neg	100006367	1725	131.071	151492	10191-24-9						79539		55730																510766	681411	551078	500824
1672	oleoyl ethanolamide	Lipid	Endocannabinoid	38102	LC/MS Neg	1137	6450	324.291	5283454	11-58-0;111-58-0		HMDB02088	5012173	2593730	2994677	3213630	2907060	1992840	7243644	2749688	3877432	3.54464e+06	5460200	5010356	3952075	987372	4560504	4066830	5080587	4493895	1.80687e+06	3201985	2404153	2103348	1589779	2175890	2258342
1684	N-oleoyltaurine	Lipid	Endocannabinoid	39732	LC/MS Neg	100003119	5610	388.253	6437033	52514-04-2			567571	246447	303676	659235	452134	301835	863210	320531	458091	296265	646459	496934	244042	90704	339742	650577	874267	837970
1685	N-stearoyltaurine	Lipid	Endocannabinoid	39730	LC/MS Neg	100003240	5782	390.268	168274	63155-80-6			574829	285347	274490	803117	590565	416849	757983	291697	310051	98877	265301	177195	240432	105602	309630	1546120	2204255	2014208
1686	N-palmitoyltaurine	Lipid	Endocannabinoid	39835	LC/MS Neg	100003239	5560	362.237		83982-06-3			202729	73158	87321	186544	129494	64884	259841	121385	136247	25950	83476		61625		65788	354649	421894	461908
1690	linoleoyl ethanolamide	Lipid	Endocannabinoid	52608	LC/MS Neg	100006726	6150	322.275	5283446	68171-52-8		HMDB12252	100547		27298	75379	54545	36970	121105		67787	55529	103902	101117	85685		119207	111015	135140	128035		127825	40049				46386
1697	palmitoleoyl ethanolamide*	Lipid	Endocannabinoid	57541	LC/MS Pos Late	100015862	1546	298.274	9835868			HMDB13648	121202	103277	101219	81017		77958	131650	156121	139195	118480	136550	152834	105063		125447		88766				95999	293915	175386	310668	288604
1701	N-oleoylserine	Lipid	Endocannabinoid	57664	LC/MS Neg	100015641	5600	368.281					67317			43490							42053	38367	92876		103039				72570	230747	150727	123610	79730	150378	341551
1706	myo-inositol	Lipid	Inositol Metabolism	1124	LC/MS Polar	363	3506.3	225.062	892	87-89-8	C00137	HMDB00211	535744640	541661312	520058560	506388544	413965056	370921536	107952096	99759824	122779648	40589064	44917616	43342320	355706784	337083968	356246464	292014336	335293984	261634192	146752096	260222512	268143328	202912736	99479152	195986480	175971952
1715	inositol 1-phosphate (I1P)	Lipid	Inositol Metabolism	43849	LC/MS Polar	370	4785	259.022	440194	573-35-3;106032-59-1	C01177	HMDB00213	1074606	842708	977921	2125870	2152603	2393959	383364	230636	427613	534786	812094	394652	1503101	1249184	1124134	1342137	1665835	2008413	1340848	863443	1137332	1705229	145429	1655392	1.15168e+06
1735	choline	Lipid	Phospholipid Metabolism	15506	LC/MS Pos Early	1256	1961	104.107	305	67-48-1	C00114	HMDB00097	337837632	333709536	361207296	324914016	280274848	284746560	740188928	806400960	795885760	565787776	499830912	462717056	230009936	254910608	214402704	329699904	306346240	276404928	107110936	148036112	104542024	126412160	76345216	137999728	101824736
1736	phosphocholine	Lipid	Phospholipid Metabolism	34396	LC/MS Pos Early	267	700	184.073	1014	72556-74-2	C00588	HMDB01565	380497504	333739968	345242592	322843744	338575744	367981344	1058437952	955506624	1012054400	285584576	276218560	232400784	686215424	670435776	696879936	624197696	647751552	608251328	133726592	212493712	238536544	46137796	30333508	39538656	39975812
1737	CDP-choline	Lipid	Phospholipid Metabolism	34418	LC/MS Pos Early	1220	725	489.115	13804	33818-15-4	C00307	HMDB01413	3946109	3507971	2756299	2983704	3.52408e+06	3373311	1527371	634617	751604	3.40107e+06	6757132	4361024	7.45368e+06	6430179	4380377	3221369	3782766	2833073		464100	671458
1739	glycerophosphorylcholine (GPC)	Lipid	Phospholipid Metabolism	15990	LC/MS Pos Early	100000269	672	258.11	71920	28319-77-9	C00670	HMDB00086	555653632	538658688	503618592	1132014848	904649920	924086400	381295104	397329440	370386976	1485933568	1621159808	1264292992	426790560	409455776	413514560	590901120	613034368	597185344	163449856	194022016	201656256	1431779968	1157982208	1553026560	1415342336
1741	phosphoethanolamine (PE)	Lipid	Phospholipid Metabolism	1600	LC/MS Neg	1026	638	140.012	1015	1071-23-4	C00346	HMDB00224	90761760	74469616	94891240	44774120	36295456	38739172	60921000	46463944	60223872	24158064	23044836	19665792	14954057	15287562	16307273	11507532	10863566	8151620	4575650	9228920	10391668	1235056	382156	1227104	731759
1742	CDP-ethanolamine	Lipid	Phospholipid Metabolism	34410	LC/MS Polar	100001407	4210	445.053	123727	72842-05-8	C00570	HMDB01564	2.07481e+06	1.91876e+06	2373029	2116292	1988029	2157373	1444149	1158090	1465645	2358834	2553129	1845679	2596981	2624781	2343964	813212	1.01461e+06	882028	384922	922302	1035067	185096	49883	241117	180037
1743	glycerophosphoethanolamine	Lipid	Phospholipid Metabolism	37455	LC/MS Polar	100001620	3075	214.049	123874	33049-08-0	C01233	HMDB00114	40947748	39149152	40787280	101728432	84741864	91272688	40546328	39292600	37160628	146224816	134699632	113425440	46880560	42544808	43875192	48908688	51190740	52356592	8360903	14308955	15801200	90516952	49467076	90078392	80437088
1744	glycerophosphoserine*	Lipid	Phospholipid Metabolism	57404	LC/MS Pos Early	100015666	577	260.053	3081457				1091970	1034309	1047397	1660436	2113702	1956578	808175	821668	670532	898181	996161	780583	1670335	1632244	1754799	1908233	1739324	1858182	275782	341106	103340	401411	150946	369742	450435
1745	glycerophosphoinositol*	Lipid	Phospholipid Metabolism	52307	LC/MS Neg	100001621	630	333.059	167572	16824-65-0			2938417	2324127	2660065	4828960	5319861	3725749	1.01569e+06	899431	1159281	1506026	1252529	1174407	3675794	3.56307e+06	4228269	2246283	2398925	2247570	481741	653855	478516	1622027	643401	1469455	1296532
1764	1-myristoyl-2-palmitoyl-GPC (14:0/16:0)	Lipid	Phosphatidylcholine (PC)	19258	LC/MS Pos Late	100000672	2147	706.538	129657	69525-80-0		HMDB07869	91886944	94208120	98283696	73481240	76883272	71671504	166236512	162603984	169225904	187440240	168764800	166221872	122238248	111938064	116901152	112936240	120422624	123305760	103973432	120973152	136777216	74109912	51874284	73226728	74791232
1768	1-myristoyl-2-arachidonoyl-GPC (14:0/20:4)*	Lipid	Phosphatidylcholine (PC)	53195	LC/MS Pos Late	100009139	1914	754.538				HMDB07883	22911176	21031708	24439304	24328972	21656084	23674012	17147712	16174413	20002478	10187250	9579619	9906623	31726362	30460690	32382448	10697511	7168480	14374431	12186113	16206202	22425714	38501144	19306022	36660388	45191940
1778	1,2-dipalmitoyl-GPC (16:0/16:0)	Lipid	Phosphatidylcholine (PC)	19130	LC/MS Pos Late	100000657	2365	734.569	452110	63-89-8		HMDB00564	249890832	238079680	253499648	140565744	146887808	154999424	326037632	361143584	314695520	282158496	266389088	256803744	178668208	178429456	178868640	141160560	131364960	159062272	112197200	119454088	132733632	40328308	29870468	37266628	39027104
1780	1-palmitoyl-2-stearoyl-GPC (16:0/18:0)	Lipid	Phosphatidylcholine (PC)	52616	LC/MS Pos Late	100008921	2653	762.601		59403-51-9		HMDB07970	109938752	102232016	115214080	85217776	88670560	99736728	151902960	157025392	159087376	136568992	109194880	118349736	87786944	95066328	95230136	88725264	81832192	98694392	37947432	48810600	49415768	17671672	11369024	19041670	19286774
1782	1-palmitoyl-2-oleoyl-GPC (16:0/18:1)	Lipid	Phosphatidylcholine (PC)	52461	LC/MS Pos Late	1539	2358	760.585	6436017	26853-31-6;26853-31-6		HMDB07972	759594560	731661696	784832832	762579008	783417728	783566144	721121664	765513664	712403008	808643648	754595712	707220352	874934656	799479872	847010304	778918272	727434624	869717568	607712704	682037056	798849408	725173440	531272256	699460224	652379648
1788	1-palmitoyl-2-gamma-linolenoyl-GPC (16:0/18:3n6)*	Lipid	Phosphatidylcholine (PC)	54812	LC/MS Pos Late	100009154	2034	756.554				HMDB07974	38506560	38291296	42828588	35619444	36522488	35767620	19525750	21851676	26198072	33853968	31155166	28589228	100380176	88626816	99120240	24320144	24875572	34346456	61949896	119081216	136313248	11924013	6364635		13898154
1791	1-palmitoyl-2-dihomo-linolenoyl-GPC (16:0/20:3n3 or 6)*	Lipid	Phosphatidylcholine (PC)	52454	LC/MS Pos Late	100008985	2199	784.585					79628144	88569248	80512048	83724048	103126728	104613856	71653128	67736872	64486736	86895160	70892552	64754040	90278848	118499000	139956992	85404960	80893576	95424392	84562592	93316112	115397968
1795	1-palmitoyl-2-arachidonoyl-GPC (16:0/20:4n6)	Lipid	Phosphatidylcholine (PC)	52462	LC/MS Pos Late	100008914	2091	782.569	10747814	35418-58-7		HMDB07982	158972544	156841120	162484512	225751616	205573328	206923072	188948704	159652480	178407776	124673384	111445904	125749896	162583200	143298144	162318096	135378864	128921096	121079968	104627184	131640680	182547248	121185184	60720240	124844264	120840456
1801	1-palmitoyl-2-docosahexaenoyl-GPC (16:0/22:6)	Lipid	Phosphatidylcholine (PC)	52610	LC/MS Pos Late	100008915	2023	806.569	6441886	59403-54-2		HMDB07991	33202938	29871024	33588452	43458484	36786808	38477696	63475052	58851196	78814480	67921248	60945728	58125720	55327888	45358208	55571328	66411020	64377304	68382832	11108512	15869581	21780110	14829282	7798397	13692406	15226515
1806	1-palmitoleoyl-2-linoleoyl-GPC (16:1/18:2)*	Lipid	Phosphatidylcholine (PC)	52683	LC/MS Pos Late	100009075	2003	756.554				HMDB08006	43733160	39251252	48762880	47186940	44781280	47293096	33451658	28337132	38980988	36211436	33805920	31472240	36503092	34322792	41788840	38389752	37387840	40739660				193988816	143165728	212572272	213450992
1807	1-palmitoleoyl-2-linolenoyl-GPC (16:1/18:3)*	Lipid	Phosphatidylcholine (PC)	53180	LC/MS Pos Late	100009345	1850	754.538				HMDB08008																						21694908	12480235	21149406	31496760
1816	1,2-distearoyl-GPC (18:0/18:0)	Lipid	Phosphatidylcholine (PC)	19132	LC/MS Pos Late	100000660	2950	790.632	94190	816-94-4		HMDB08036	5275895	4249509	4763337	5073601	6012555	5357482	3656206	4110822	4802121	3716953	2978501	3118760	2961360	2936708	3801383	5424962	4805032	4902171	783162	721491	1123299	261973		279505	675344
1817	1-stearoyl-2-oleoyl-GPC (18:0/18:1)	Lipid	Phosphatidylcholine (PC)	52438	LC/MS Pos Late	100008904	2644	788.616		56421-10-4		HMDB08038	471085664	456467968	539753472	548882240	528180128	579185664	338195168	347022656	341744352	362239296	299943808	297357984	482534304	488324192	518840096	606642240	560976128	694848640	290850624	380192992	418617600	277567456	176317552	287465216	292208960
1828	1-stearoyl-2-arachidonoyl-GPC (18:0/20:4)	Lipid	Phosphatidylcholine (PC)	42450	LC/MS Pos Late	100001869	2300	810.601	16219824	35418-59-8		HMDB08048	150433328	152185728	170370448	334903424	298864064	289154944	205828432	187128544	205422896	116295088	104535240	112709024	206018400	181058944	237075280	172869472	162603872	171392272	74563640	108507936	127459664	22409654	11941587	25160304	29408856
1834	1-stearoyl-2-docosahexaenoyl-GPC (18:0/22:6)	Lipid	Phosphatidylcholine (PC)	52611	LC/MS Pos Late	100008916	2197	834.601		59403-52-0		HMDB08057	18013338	18889208	18604066	35793020	38396440	32714804	26097602	24246552	29441110	28947800	26082668	26960954	28444206	21833046	29916854	62998540	57979048	58312376	5455052	6984718	8093074	2921287	2005574	3257191	3778904
1841	1-oleoyl-2-linoleoyl-GPC (18:1/18:2)*	Lipid	Phosphatidylcholine (PC)	52453	LC/MS Pos Late	100008981	2165	784.585					65888720	48766552	70705648	70800088	66311856	53033448	39830844	31526724	48636928	51213884	47883280	56116144	50177356			68503056	67890920	59829104				158487888	133914456	174724304	182377952
1851	1-oleoyl-2-docosahexaenoyl-GPC (18:1/22:6)*	Lipid	Phosphatidylcholine (PC)	52697	LC/MS Pos Late	100009130	2011	832.585				HMDB08123	20982676	18341748	22074188	28625106	25481634	26883688	41942032	38781012	50761924	71048032	65731496	62181216	40146968	39712348	40405056	50627880	47672112	58267268	6473818	9505011	13209741	36753920	21901074	35412444	40427972
1852	1,2-dilinoleoyl-GPC (18:2/18:2)	Lipid	Phosphatidylcholine (PC)	52603	LC/MS Pos Late	100008903	2006	782.569	5288075	998-06-1		HMDB08138	13345747	11004336	15843801	18613676	16105402		11233278	10145510	12503180	9471143	9086874	8823652	10186530	9847036	11562152	15611103	15223902	13455318				53845148	35494444	55726980	61902240
1894	1,2-dipalmitoyl-GPE (16:0/16:0)*	Lipid	Phosphatidylethanolamine (PE)	57341	LC/MS Pos Late	100009204	2498	692.523	445468			HMDB08923	2262476	1892521	1976317	839195	1057552	741154	3174099	3476636	3.81605e+06	3589679	3313797	3249537	1692406	1641769	1993515	999066	1072149	860982	1805347	1974209	2122255	570737	514101	700602	869479
1898	1-palmitoyl-2-oleoyl-GPE (16:0/18:1)	Lipid	Phosphatidylethanolamine (PE)	19263	LC/MS Pos Late	1526	2509	718.538	5283496	26662-94-2		HMDB05320	46896476	46872172	52019748	57765468	65099376	50139024	42501568	40497424	45998040	59454384	56628044	49594092	76767424	65805420	83452504	78727696	76684808	83501448	46195124	53738368	64631408	93539648	70977936	95837664	107516472
1902	1-palmitoyl-2-arachidonoyl-GPE (16:0/20:4)*	Lipid	Phosphatidylethanolamine (PE)	52464	LC/MS Pos Late	100008990	2198	740.523	9546800			HMDB05323	8911275	8801953	10158249	17948592	19390708	16808012	8.03357e+06	7305199	8978558	11551305	10341540	10855005	12750106	9846155	14517007	18673400	17070216	17704670	7.46252e+06	9456006	11735001	68569920	51845516	67464744	75780408
1904	1-palmitoyl-2-docosahexaenoyl-GPE (16:0/22:6)*	Lipid	Phosphatidylethanolamine (PE)	52465	LC/MS Pos Late	100008991	2119	764.523	9546799			HMDB05324	9686945	6745444	10729697	19369326	19298268	17696272	7.91275e+06	5964229	9129584	13946022	12465659	13340765	16714790	14740005	17678856	15079225	15648915	14965363	6.88438e+06	6415663	8086801	3369130	4319030	4062787	6.70079e+06
1911	1-stearoyl-2-oleoyl-GPE (18:0/18:1)	Lipid	Phosphatidylethanolamine (PE)	42448	LC/MS Pos Late	100001856	2858	746.569				HMDB08993	65155716	58527204	62242884	89630000	97232760	82196544	51275488	45442548	49913880	50973324	45665188	41866584	116018616	93231248	134496864	142704528	116513504	106356160	58480000	60076424	87677808	21706936	19748840	23857040	25648986
1919	1-stearoyl-2-arachidonoyl-GPE (18:0/20:4)	Lipid	Phosphatidylethanolamine (PE)	52447	LC/MS Pos Late	100008977	2424	768.554	5289133			HMDB09003	73564992	72156408	79307584	164532448	163505472	152477728	90820368	88463088	99991144	68736928	62824716	64089252	130697816	123892624	128218920	120592648	121528576	122058928	65046388	87493488	93902896	64567864	46164328	53704664	66583120
1923	1-stearoyl-2-docosahexaenoyl-GPE (18:0/22:6)*	Lipid	Phosphatidylethanolamine (PE)	52466	LC/MS Pos Late	100008992	2317	792.554	9546798			HMDB05334	8892101	8670439	8652698	15151782	18506548	19223020	17509784	9283956	16626487	16628638	12113878	17508446	22257328	10656528	21682928	32733580	33061272	23066648	9674830	11716146	13182840
1924	1,2-dioleoyl-GPE (18:1/18:1)	Lipid	Phosphatidylethanolamine (PE)	52609	LC/MS Pos Late	100008906	2485	744.554	9546757	4004-05-01			61593788	58416084	67827336	79465240	90485936	71280016	41538756	41679072	45907108	95304224	89436608	74442384	111430544	96502016	123914088	85245624	84501936	92170592	57103252	65838308	83078560	137999952	109160560	142787104	159671776
1928	1-oleoyl-2-arachidonoyl-GPE (18:1/20:4)*	Lipid	Phosphatidylethanolamine (PE)	55041	LC/MS Pos Late	100009219	2200	766.538				HMDB09069	35586624	34795112	37238404	53048460	61024764	51669016	29282186	28496158	32369534	42728132	38423124	39807804	57098904	46646948	62445992	36062096	36584156	36210708	21285194	21449068	27746584	62322316	48524576	72467384	75220120
1931	1-oleoyl-2-docosahexaenoyl-GPE (18:1/22:6)*	Lipid	Phosphatidylethanolamine (PE)	53209	LC/MS Pos Late	100009220	2119	790.538					12216815	11573475	11040644	18489792	18989936	17967254	16024071	12931055	18445932	22749376	21029092	22503572	26167454	20223372	25435000	11952892	13500724	13868837	7118984	6170104	8227912	2958798	2291476	2243448	3650312
1965	1-palmitoyl-2-oleoyl-GPS (16:0/18:1)	Lipid	Phosphatidylserine (PS)	19261	LC/MS Pos Late	1531	2660	762.528	5283499	40290-44-6	C13880	HMDB12357	16185744	15847294	17844830	8195078	8966104	21457344	21101848	19107606	21449166	19233126	16679568	16466311	11278279	18650878	13659685	9593697	5726495	19381364	7224792	21245152	7921988	48167760	33464024	49487408	44957168
1970	1-stearoyl-2-oleoyl-GPS (18:0/18:1)	Lipid	Phosphatidylserine (PS)	19265	LC/MS Pos Late	100000639	3000	790.559	9547087			HMDB10163	102046536	92345392	118112360	135764144	136957680	129665784	86713224	81251664	91949232	49261668	43178040	42280424	126179376	111659032	129862344	121960928	117553088	135682112	72339952	87906664	96040328	41156460	31739104	43344512	39576176
1973	1-stearoyl-2-arachidonoyl-GPS (18:0/20:4)	Lipid	Phosphatidylserine (PS)	52235	LC/MS Pos Late	100001872	2565	812.544				HMDB12383	11056812	9500182	11469840	32135974	29801342	27860602	17917268	14538937	19438086	4519493	3.96557e+06	3.95636e+06	16400414	12249629	17797656	18256402	17452408	15986621	3594864	5875924	8741174	4653103	4529724	4342931	5510785
1983	1-palmitoyl-2-oleoyl-GPG (16:0/18:1)	Lipid	Phosphatidylglycerol (PG)	52448	LC/MS Pos Late	100000641	3206	766.559	5283509				1932360	1634547	2.00747e+06	935502	800108	847264	3117414	3371300	3888702	5142294	4856915	4448392	1719039	1261736	1534740	1385312	1415221	1673201	760339	1113685	1373666	1.99888e+06	1089197	1914733	2238707
1992	1,2-dioleoyl-GPG (18:1/18:1)	Lipid	Phosphatidylglycerol (PG)	19142	LC/MS Polar	1541	715	773.534	11846228	67254-28-8			329240	628724	605078	505831	372052	581849	197579	291203	132992	3042860	3.35413e+06	1774497	551045	610963	585717	619970	731825	1226820	5115043	5928895	7162898	20234288	8127821	14957959	20825358
1997	1-palmitoyl-2-oleoyl-GPI (16:0/18:1)*	Lipid	Phosphatidylinositol (PI)	52669	LC/MS Pos Late	100009066	3140	854.575				HMDB09783	2036540	1915087	2309591	1071034	2604653	1444979		79012		2427312	2211522	2451993	5822104	7.02645e+06	4287591	2184919	1439423	2823078	2206235		3803430	4854934	2.82884e+06	4.95386e+06	4514916
2000	1-palmitoleoyl-2-oleoyl-GPI (16:1/18:1)*	Lipid	Phosphatidylinositol (PI)	52725	LC/MS Polar	100009174	923	833.519					1081150	908428	1136591	1204297	1072157	1252294	970592	831193	840766	1716460	1731535	1568328	2503747	2194805	2395754	815662	919476	1148484	2234133	2228506	2778132	9326379	6.47526e+06	8655316	8953681
2001	1-palmitoyl-2-arachidonoyl-GPI (16:0/20:4)*	Lipid	Phosphatidylinositol (PI)	52467	LC/MS Pos Late	100008993	2567	876.56				HMDB09789	2148134	2022565	2181368	2117819	2045151	1772874	1096988		1506133		168202	312327	2129103	1597267	1984447	1553753	1625745	1637212	478178	409129	843852	4344904	2749586	3978532	5303942
2004	1-stearoyl-2-oleoyl-GPI (18:0/18:1)*	Lipid	Phosphatidylinositol (PI)	52726	LC/MS Pos Late	100009181	3711	882.607					1563811	1466912	1461709	773026	2142589	2895684	290367	293935	304293	3109379	3257844	3075930	2042667			2731090	2036385	2813768	2909069	3969584	5082549	1842711	1250255	1384816	1915444
2006	1,2-dioleoyl-GPI (18:1/18:1)	Lipid	Phosphatidylinositol (PI)	52619	LC/MS Polar	100008908	913	861.55				HMDB09837	2080321	1.86901e+06	1.96041e+06	2463376	2293134	2418565	1982644	1963389	1717910	5127738	5329366	5135820	3539011	3570627	3.55076e+06	2346538	2388850	2417813	5336032	4255684	5037961	13784318	12988917	13908934	13542088
2016	1-stearoyl-2-arachidonoyl-GPI (18:0/20:4)	Lipid	Phosphatidylinositol (PI)	52449	LC/MS Pos Late	100000616	3000	904.591		383907-33-3		HMDB09815	68193256	68849872	80525168	89560304	87143752	77508816	81566280	79866800	84176032	44988924	38009136	42434676	73649960	65301452	79921800	71955960	66637304	80405960	16472015	21366314	28721524	21951452	15190094	17059212	25552702
2021	1-oleoyl-2-arachidonoyl-GPI (18:1/20:4) *	Lipid	Phosphatidylinositol (PI)	54994	LC/MS Pos Late	100010951	2568	902.575				HMDB09844	11269686	9652059	10380142	13144868	12655953	10161006	17892964	18114252	17216800	10682096	8790146	8242404	16893760	15152272	17353210	9746888	9725963	8992936	2800737	3500070	5286678	11197936	7976432	10719141	14731396
2053	1-palmitoyl-GPC (16:0)	Lipid	Lysophospholipid	33955	LC/MS Pos Late	100001263	1525	496.34	86554	17364-16-8		HMDB10382	9912400	8825063	9005313	7017855	7.08232e+06	6739643	16410546	11556143	16447611	6787914	5335457	6083796	6581336	5702178	7.06997e+06	6250405	6012326	6418665	5290256	5068085	8294660	13256488	5971140	12830735	16044292
2054	2-palmitoyl-GPC* (16:0)*	Lipid	Lysophospholipid	35253	LC/MS Pos Late	100001562	1505	496.34	15061532			HMDB61702	1.48076e+06	1404364	1729574	1318063	1410128	1240912	4400856	3547022	4888080	4246858	4537427	4023554	1689302	1300744	1593425	850372	946951	1299837	1065915	1253550	1590303	1.35207e+06	479000	911344	1729073
2055	1-palmitoleoyl-GPC* (16:1)*	Lipid	Lysophospholipid	33230	LC/MS Pos Late	100001511	1450	494.324	24779461			HMDB10383	1.50069e+06	1.1273e+06	1.05009e+06	873113	848401	852532	1.61749e+06	1102388	1566326	1668122	772563	1678219	1154827	722184	853793	399059	460629	616763	1.2659e+06	2.13851e+06	2.1193e+06	7109759	4001842	7944592	9291932
2056	2-palmitoleoyl-GPC* (16:1)*	Lipid	Lysophospholipid	35819	LC/MS Pos Late	100001561	1425	494.324				HMDB10383	239801	215992	286694	189014	254070	278948	820478	729425	1232190		1081202			271145	326903	257435	335872	430475	502988	488548	644133	3187558	1090341	2546775	4595799
2061	1-stearoyl-GPC (18:0)	Lipid	Lysophospholipid	33961	LC/MS Pos Late	100001271	1606	524.371	497299	19420-57-6		HMDB10384	12172288	10744842	13888397	13231458	11754072	12957812	24665872	16546809	26583628	7333311	5666063	6064860	12923477	10749562	15105592	13900367	13482441	13832804	2053158	3200670	5378672	2175462	1338069	2514619	3512718
2063	1-oleoyl-GPC (18:1)	Lipid	Lysophospholipid	48258	LC/MS Pos Late	100001272	1540	522.355	16081932	19420-56-5		HMDB02815	5.83745e+06	5.52221e+06	4164995	3975851	3.54177e+06	4.10713e+06	7.55848e+06	6015592	7587404	4289193	3480938	3874832	4444672	2.96246e+06	3469989	2320909	1.81967e+06	2.28163e+06	4.87196e+06	4.78145e+06	6.96388e+06	16014795	9259306	16890400	20694012
2066	1-linoleoyl-GPC (18:2)	Lipid	Lysophospholipid	34419	LC/MS Pos Late	100001395	1465	520.34	11988421		C04100	HMDB10386	610141	466881	502483	209200	256415	246796	388789	289481	439467		322186	237861	198980	237733	248310	157995	189264		376576	436705	698991	2160130	1126768	2060866	2097481
2094	1-lignoceroyl-GPC (24:0)	Lipid	Lysophospholipid	49617	LC/MS Pos Late	100002873	1907	608.465		325171-59-3		HMDB10405	556332	430600	551374	475332	485816	395574	196542	220506	261728	300730	251935	266395	353937	328479	323916	1170351	990023	1.43024e+06				310745	127773	287983	562628
2101	1-palmitoyl-GPE (16:0)	Lipid	Lysophospholipid	35631	LC/MS Neg	100001567	6057.2	452.278	9547069	53862-35-4		HMDB11503	3221239	1267180	1178312	2073497	1787599	1116585	3325223	1096362	980753	1425435	2523856	1836651	2684411	1806568	2162711	3063775	5281892	4705284	923813	1973248	1255069	6963397	2564559	9480885	12052251
2108	1-stearoyl-GPE (18:0)	Lipid	Lysophospholipid	42398	LC/MS Pos Late	100001461	1626	482.324	9547068	69747-55-3		HMDB11130	3112104	2634825	3260200	5083172	6264841	4777044	3603648	3032775	4.15838e+06	2163349	1998929	1.97601e+06	3206990	3218854	4571928	5946058	7.51276e+06	7187499	1648420	2705769	4249145	2179575	964121	2349920	2900563
2109	2-stearoyl-GPE (18:0)*	Lipid	Lysophospholipid	41220	LC/MS Neg	100003901	6350	480.31				HMDB11129	1128447	439801	423412	1.04419e+06	613042	330077	633826	332452	330237	323239	776259	477693	1177602	909355	1007015	1.48431e+06	1118922	1149451	406976	1110250	721604	301552	191133	513307	826123
2110	1-oleoyl-GPE (18:1)	Lipid	Lysophospholipid	35628	LC/MS Neg	100001569	6125.1	478.294	9547071	89576-29-4		HMDB11506	7.941e+06	3365293	3116546	3169197	2967070	2.08119e+06	6085485	1938562	1827491	2260928	4332794	2811603	5551114	3924830	4935410	2923984	4654624	4693875	2810554	6086701	3196065	9395653	4508405	13027111	16782494
2112	1-linoleoyl-GPE (18:2)*	Lipid	Lysophospholipid	32635	LC/MS Neg	100001570	5900	476.278	52925130			HMDB11507	486906	183259	167340	61250	104925	37294	131222				57103		182377	68102		70069	149177	134110	81607	222440	135104	1181310	550207	1493485	2142919
2123	1-arachidonoyl-GPE (20:4n6)*	Lipid	Lysophospholipid	35186	LC/MS Neg	100001571	5874	500.278	42607465			HMDB11517	9762786	4786369	4997635	4829302	4296797	3117620	4.10624e+06	1899083	1263790	1493617	2504405	2293422	5171184	3327709	4639726	2421619	3309470	3660556	1752118	3682644	2148502	2438461	1186747	3239357	4633520
2132	1-palmitoyl-GPS (16:0)*	Lipid	Lysophospholipid	46130	LC/MS Neg	100005805	5572	496.268	9547100				384925	132697	71116	267658	272392	165605	331712	149225	125537	143186	305647	232546	210631	71226	231214	591646	951835	979213	137044	438708	236373	1715386	727395	1930598	2869224
2133	1-stearoyl-GPS (18:0)*	Lipid	Lysophospholipid	45966	LC/MS Polar	100004327	1264	524.299	9547101				621819	528621	571813	921748	832738	867659	711377	491797	634002	459507	461274	344919	301089	366356	417863	1173535	1366637	1484997	553726	645096	920461	507628	180175	484465	570003
2134	1-oleoyl-GPS (18:1)	Lipid	Lysophospholipid	19260	LC/MS Neg	100000630	5607	522.284	9547099	326589-90-6		HMDB61694	1729289	538598	518500	349377	428059	273677	1091616	479508	477361	350611	579959	482934	492764	259833	559097	354712	491233	737433	708321	1924342	942499	2265397	1008983	2800745	3402394
2139	1-palmitoyl-GPG (16:0)*	Lipid	Lysophospholipid	45970	LC/MS Neg	100005717	5570	483.273	3300276				852850	348060	320442	66119	105878	41068	192117	101203	122389	121480	233434	231703	217090	53728	214365	402819	531571	607797	138985	354594	235106	1433474	552290	1618452	1932640
2141	1-stearoyl-GPG (18:0)	Lipid	Lysophospholipid	34437	LC/MS Neg	100001462	5816	511.304					268390	97008	111328	96986	126600		69632	30610		52095	172129	122598	149670	32265	163092	589841	833827	959943	168420	448368	316341	1095013	301270	1157879	1331752
2143	1-oleoyl-GPG (18:1)*	Lipid	Lysophospholipid	45968	LC/MS Neg	100005716	5610	509.288					3139454	1355770	1463793	694775	849248	596094	1061385	759722	546023	1256044	1891282	1.66221e+06	1254172	473827	1468246	1644917	1966555	2603357	2174763	5275766	3174472	16609755	5539363	19787484	18468800
2145	1-linoleoyl-GPG (18:2)*	Lipid	Lysophospholipid	54885	LC/MS Neg	100009227	5516	507.273					1184766	455500	601947	164622	175485	96896	283440	83945	123682	76845	185379	218176	211738	40254	311395	340959	421907	409745	255971	746167	426696	1738192	535545	2348230	2250846
2146	1-palmitoyl-GPI* (16:0)	Lipid	Lysophospholipid	35305	LC/MS Neg	100001655	5564	571.289				HMDB61695	1321071	500651	594214	450142	587287	339286	824767	502798	447374	256906	415467	354738	1122521	480465	1.34444e+06	368469	462433	557979	1174138	2.871e+06	1703544	4406414	1703703	4708081	5964890
2149	1-stearoyl-GPI (18:0)	Lipid	Lysophospholipid	19324	LC/MS Pos Late	100000656	1700	601.335		796963-93-4		HMDB61696	345608	358682	408799	688154	418090	388943	660866	764345	951219	287500	220930	298437	300186	283392	354656	131959	136360	181062	615874	918803	1496821	604330	192389	654093	673598
2151	1-oleoyl-GPI (18:1)*	Lipid	Lysophospholipid	36602	LC/MS Neg	100001777	5599	597.304					2298681	778532	900493	1078120	1422200	864752	4528410	2469444	2103648	895883	1741643	1276705	2137145	1043595	2687329	702905	1027660	1014847	3447530	8709485	5044510	16468569	5726331	17709956	20793272
2157	1-arachidonoyl-GPI* (20:4)*	Lipid	Lysophospholipid	34214	LC/MS Neg	100001654	5482	619.289				HMDB61690	6921843	3632015	5132095	2935273	3598756	1954249	11076179	5823529	5405324	868141	1254416	1183952	2546804	1127538	3339332	2273940	3207271	2863714	1265914	4197263	2925577	3.4661e+06	1166544	4573736	5902921
2248	1-(1-enyl-palmitoyl)-2-oleoyl-GPE (P-16:0/18:1)*	Lipid	Plasmalogen	52477	LC/MS Pos Late	100009005	2600	702.543				HMDB11342	53124308	51393272	57993672	19786216	19782070	20609556	32559900	30503990	30546212	29454552	25725880	24929208	42660916	42336756	46468480	27655540	26385428	25744010	41379308	48912316	52381204	91038232	70202656	96733072	90724736
2250	1-(1-enyl-palmitoyl)-2-palmitoyl-GPC (P-16:0/16:0)*	Lipid	Plasmalogen	52716	LC/MS Pos Late	100009162	2454	718.574	11146967			HMDB11206	21589642	19446528	19919084	11380399	10470910	9771590	100868624	92996960	106484888	59556804	53162736	52107152	16042944	12874844	15612397	18161098	16982470	17308776	17148660	19487436	26146852	14459589	9524218	13504729	18877988
2251	1-(1-enyl-palmitoyl)-2-palmitoleoyl-GPC (P-16:0/16:1)*	Lipid	Plasmalogen	52713	LC/MS Pos Late	100009160	2218	716.559				HMDB11207	6782488	7372928	7794108	5275702	5985994	4702993	35871968	27848338	37970516	16097536	14538966	14870633	6085340	4451782	5611281	7.22338e+06	6688600	6951036	13589253	14143493	18504612	54617016	40058132	57095888	75283856
2252	1-(1-enyl-palmitoyl)-2-arachidonoyl-GPE (P-16:0/20:4)*	Lipid	Plasmalogen	52673	LC/MS Pos Late	100009002	2270	724.528				HMDB11352	134606208	125619952	142591744	94831408	91435976	92703840	129539352	130581632	134511472	104560472	93994080	93329752	110122296	100928648	124242512	92790248	85305968	90583144	57874564	67098584	73821824	40077044	30603738	43089184	49874740
2254	1-(1-enyl-palmitoyl)-2-oleoyl-GPC (P-16:0/18:1)*	Lipid	Plasmalogen	52478	LC/MS Pos Late	100009007	2443	744.59					38737380	36505600	38237464	18913312	17735812	15768178	72034984	62937968	75908624	35954204	31853752	31247120	22129796	16376005	22154116	26472898	23524040	24253700	23716820	27930860	38296776	136161104	96153520	134464896	171794720
2256	1-(1-enyl-stearoyl)-2-oleoyl-GPE (P-18:0/18:1)	Lipid	Plasmalogen	52614	LC/MS Pos Late	100008919	2950	730.574		144371-68-6		HMDB11375	15144006	13660484	16140272	13352122	12731276	13168174	8594970	7915750	8643711	10339496	8866338	8093584	12373400	11079051	13379990	15796288	14741986	17512190	20037806	22769494	25312574	56674128	40682748	59611948	59665228
2257	1-(1-enyl-stearoyl)-2-linoleoyl-GPE (P-18:0/18:2)*	Lipid	Plasmalogen	52748	LC/MS Pos Late	100009225	2633	728.559				HMDB11376	5769832	7066491	7857797	2772929	3062777	3778462	2800015		2.70932e+06	6141171	11158496	4.85449e+06	2517114	4.91554e+06	4815145	4340833	4.0656e+06	5350759	14335700	21241440	16463316	25987232	15133366	29734218	14536148
2260	1-(1-enyl-palmitoyl)-2-arachidonoyl-GPC (P-16:0/20:4)*	Lipid	Plasmalogen	52689	LC/MS Pos Late	100009014	2154	766.574				HMDB11220	16108263	15147837	15893682	14394880	12306748	12433070	57142436	51547128	52545644	22886536	20043740	21077710	8155229	7.88224e+06	8017375	4665221	4889054	4936821	6.18649e+06	8051579	8713704	6933407	6924380	6172834	8010239
2265	1-(1-enyl-stearoyl)-2-arachidonoyl-GPE (P-18:0/20:4)*	Lipid	Plasmalogen	52475	LC/MS Pos Late	100008999	2511	752.559	9547058			HMDB05779	106167736	94806416	108297960	176748720	175260800	159038160	139940832	134988560	142613520	81350800	73816200	64385404	93810856	89822944	96066480	121362272	120963944	118323616	62388368	73389208	93825528	57199920	39541924	47103700	67877360
2280	1-(1-enyl-palmitoyl)-GPE (P-16:0)*	Lipid	Lysoplasmalogen	39270	LC/MS Pos Late	100003000	1558	438.298					2570889	2562221	2875049	1634167	2490855	2223327	4418901	2904259	3831795	1507985	1402741	1507932	2698600	2169339	3454648	2045930	1881208	1974935	1567516	1552247	3092850	1294642	632301	1436504	1563322
2282	1-(1-enyl-oleoyl)-GPE (P-18:1)*	Lipid	Lysoplasmalogen	44621	LC/MS Pos Late	100005372	1566	464.314					1101366	1005318	1095167	968286	1297745	1014805	3364558	1697846	2366511	566087	611970	577942	1382014	1089334	1623898	469930	450938	412327	1114728	1271648	2494220	752565	461624	806935	1104168
2284	1-(1-enyl-stearoyl)-GPE (P-18:0)*	Lipid	Lysoplasmalogen	39271	LC/MS Pos Late	100003001	1649	466.329					3149449	2688270	2962567	5.65363e+06	5933475	5307412	3608302	2689718	3339520	2149367	2069531	1885497	2701650	2041666	3127362	4490567	4814733	4711413	2111271	2622444	3.89582e+06	1468545	931095	1611836	1793268
2285	1-(1-enyl-oleoyl)-2-oleoyl-GPE (P-18:1/18:1)*	Lipid	Lysoplasmalogen	54691	LC/MS Pos Late	100010839	2534	728.559				HMDB11441	13077441	10552134	13321055	7898432	7.04355e+06	5865414	10206672	11776750	9839760	6528560		5060433	14821155	10793237	14100426	5651006	5582223	4460674	21914796	21433020	28783668	53013364	46042968	52870868	58784844
2287	glycerol	Lipid	Glycerolipid Metabolism	15122	LC/MS Neg	1254	758	91.0401	753	56-81-5	C00116	HMDB00131	5354826	4804720	4401330	3676709	4024531	4031218	2692244	2730394	3942269	3390330	3508963	2949315	4122441	4148866	4082437	3749087	4168033	4761312	1144057	1312998	1910432	13573165	11131567	15298417	12221876
2288	glycerol 3-phosphate	Lipid	Glycerolipid Metabolism	43847	LC/MS Pos Early	100000258	580	173.021	754	29849-82-9	C00093	HMDB00126	6756476	11741616	10144131	11405862	9673377	10315595	11678253	18814572	15929345	4893367	4439055	5120647	5959599	6794983	5983978	3734303	3906245	2780513	2712138	10168909	8279543	44213216	8286164	50008796	26714052
2293	glycerophosphoglycerol	Lipid	Glycerolipid Metabolism	48857	LC/MS Polar	100001619	2430	245.043	439964		C03274		14669831	15023052	15079929	16773163	14369483	16515530	12003321	10530027	11055138	10520594	9748519	7793282	21285710	19576036	19466022	8753103	9851364	9816153	2903994	6777588	7.82169e+06	33693640	17036514	34133640	28317356
2294	1-myristoylglycerol (14:0)	Lipid	Monoacylglycerol	35625	LC/MS Neg	100001618	6353.3	227.202	79050	75685-84-6	C01885	HMDB11561	1660448	781908	1254637	599180	423515		866873		454709			441030	531604			393126	519070		477345		335726	746684	529584	623078	1394795
2297	1-palmitoylglycerol (16:0)	Lipid	Monoacylglycerol	21127	LC/MS Neg	100000827	6550	255.233	14900	542-44-9		HMDB31074	76289680	69912816	58888584	33568584	30039532	17621372	62973808	29861796	29763352	14112202	14981682	11478920	16091699	4077455	20120096	20726900	32956300	25055044	6812017	11923570	15014583	6794991	6829389	7562631	8597264
2301	1-oleoylglycerol (18:1)	Lipid	Monoacylglycerol	21184	LC/MS Neg	100000924	6650	281.249	5283468	111-03-5		HMDB11567	44112088	29330516	31409890	11801209	17922860	8575333	19387062	6283799	7.27774e+06	6758509	9467574	8948589	4334202	1182873	10498568	12512733	11728103	9668635	3176490	7785569	12974638	10408955	11660635	6.22893e+06	11020879
2302	1-linoleoylglycerol (18:2)	Lipid	Monoacylglycerol	27447	LC/MS Neg	100001040	6477	279.233	5283469	2277-28-3			2577489	2243535	3.43515e+06	579486	1149784	684895	631780	274827	500960		384043		142918		329469	823948	689426	376736	195663	728880	216402	206665		175794	562752
2307	1-dihomo-linolenylglycerol (20:3)	Lipid	Monoacylglycerol	48341	LC/MS Neg	100006121	6400	305.249					1259684	808981	1245656	822803	976969	514552	485709		357952	254504	746539	657053	333514		512133	856065	1023931	660157	139560				16661	59087	245973
2313	2-palmitoylglycerol (16:0)	Lipid	Monoacylglycerol	33419	LC/MS Neg	100001048	6400	255.233	123409	23470-00-0		HMDB11533	15433034	18459416	19059944	29176626	37921664	12472894	69771792	15041409	29725760	6860784	13073939	9908477	13185737	2241667	19131048	23597144	33911280	21269282	13444387	3935359	4168040	1611350	2337228	822163	1.93458e+06
2316	2-oleoylglycerol (18:1)	Lipid	Monoacylglycerol	21232	LC/MS Neg	100000943	6500	281.249	5319879	3443-84-3		HMDB11537	6947783	8625546	9511685	11588715	13006609	5842361	18517796	3.79944e+06	6893973	4366700	9328422	7656670	6562379	603953	10248383	11812372	18491448	9824998	446382	1618197	4432426	2.05527e+06	6069551	1056488	1552454
2327	diacylglycerol (12:0/18:1, 14:0/16:1, 16:0/14:1) [1]*	Lipid	Diacylglycerol	55002	LC/MS Pos Late	100010958	2636	556.494						91222																				3557872	1884514	3511395	4122698
2328	diacylglycerol (12:0/18:1, 14:0/16:1, 16:0/14:1) [2]*	Lipid	Diacylglycerol	55001	LC/MS Pos Late	100010959	2716	556.494					383222	431600	568019	225560	107901	69877	312715	339139	391911	741966	631859	472827	479198	456911	512583	411697	523204	551165	433405	451340	822038	7666464	3264948	7057821	7617623
2329	diacylglycerol (14:0/18:1, 16:0/16:1) [1]*	Lipid	Diacylglycerol	54953	LC/MS Pos Late	100010934	3057	584.525					2588621	2888303	2431319	575529		138572	302482	351817	481752	592002	999727	634491	534044	199031	280897	543385	524238	449293	1903616	1780477	2585530	6889143	5026274	6597996	8.04202e+06
2330	diacylglycerol (14:0/18:1, 16:0/16:1) [2]*	Lipid	Diacylglycerol	54954	LC/MS Pos Late	100010935	3183	584.525					5761213	6642577	8596316	5309714	2690324	4.03506e+06	4612258	5437181	5124615	9152109	7455625	9429812	5534665	3931909	5145763	8013710	8653823	8551350	2436617	2394699	4343453	13853149	6616073	12951579	14991193
2331	diacylglycerol (16:1/18:2 [2], 16:0/18:3 [1])*	Lipid	Diacylglycerol	54966	LC/MS Pos Late	100010940	2733	608.525					1.86662e+06	1744201	2471152	772899	808953	721351	491158	489448	560410	540825	598897	440939	462300	424837	446349	1045467	1220099	1083958	770303	734222	1149171	6684730	2.0744e+06	4392017	5815137
2338	palmitoyl-myristoyl-glycerol (16:0/14:0) [1]*	Lipid	Diacylglycerol	61709	LC/MS Pos Late	100015682	3054	558.509					119477		128826								83292								190614	183967	327088	175821	81647	161582	206092
2339	palmitoyl-myristoyl-glycerol (16:0/14:0) [2]	Lipid	Diacylglycerol	57364	LC/MS Pos Late	100015610	3180	558.509				HMDB07095	435473	453477	547574	284453	251513	163350	409882	590304	571026	1020700	854680	842599	669505	484912	668543	643796	711501	602582	475212	491564	723853	542487	203722	480116	529731
2343	palmitoyl-palmitoyl-glycerol (16:0/16:0) [2]*	Lipid	Diacylglycerol	54990	LC/MS Pos Late	100010948	3734	586.54				HMDB07098	1653336	1696374	2237603	1123655	1108980	949791	1555271	1627473	2198444	2305582	2044262	2199785	1736987	1670769	1.88928e+06	2703854	3070517	2447052	1115701	1152928	1.67497e+06	499673	256474	467800	623098
2345	palmitoleoyl-palmitoleoyl-glycerol (16:1/16:1) [2]*	Lipid	Diacylglycerol	57409	LC/MS Pos Late	100015686	2708	582.509					789791	1187898	2009950	968089	852004	835016	516322	866432	892411	1212572	1051377	1005964	1017151	854477	913128	622851	1450366	1348268	1146608	1197642	1887295	20282148	8962143	18013252	19468134
2347	palmitoyl-oleoyl-glycerol (16:0/18:1) [2]*	Lipid	Diacylglycerol	54942	LC/MS Pos Late	100010917	3695	612.556			C13861	HMDB07102	18190844	19705692	27563044	22786080	20688204	17509650	19283350	18901904	24850838	39821972	37479368	33846500	29398228	26556496	29465724	39946188	40226372	40287360	14422191	17208772	23480638	15219507	7471110	13439064	16356247
2349	palmitoyl-linoleoyl-glycerol (16:0/18:2) [2]*	Lipid	Diacylglycerol	52634	LC/MS Pos Late	100009055	3197	610.54				HMDB07103	8512304	8904586	18091880	8066719	6250949	6686777	4832167	5426398	6454322	10793064	12002995	10540003	9011815	11653935	9163412	11986757	12644130	14220276	2326198	6.80941e+06	12249288
2351	palmitoleoyl-oleoyl-glycerol (16:1/18:1) [1]*	Lipid	Diacylglycerol	52632	LC/MS Pos Late	100009053	3035	610.54	9543694			HMDB07131		1678440				395597	341868	355318	444325	311174		486395			273451	375889	143246	345317				17220476	12090977	16403037	21217850
2352	palmitoleoyl-oleoyl-glycerol (16:1/18:1) [2]*	Lipid	Diacylglycerol	52631	LC/MS Pos Late	100009054	3154	610.54					4042002	4.06557e+06		5096636	5494468	3.78291e+06	4229110	4045642	5755929	7.5021e+06	7960056	5733101	6396222	2496405	5624102	6.35853e+06	7.43707e+06	7014715	6246040	6942068	11276184	36955744	18666172	34757752	40204680
2354	palmitoyl-dihomo-linolenoyl-glycerol (16:0/20:3n3 or 6) [2]*	Lipid	Diacylglycerol	54941	LC/MS Pos Late	100010915	3265	636.556					5812761	6800671	8511248	4706279	4331026	4022757	3497366	3.09026e+06	4639896	4.88389e+06	4726068	3.83496e+06	5634069	4615467	5789804	7348137	8313680	8582257			276832				189893
2355	palmitoyl-arachidonoyl-glycerol (16:0/20:4) [1]*	Lipid	Diacylglycerol	54957	LC/MS Pos Late	100010924	2916	634.54				HMDB07112	5452316	11131911	13001774	283944	3051817	1260512	732089	376201	1119139	755419	1093510	825157				1235762	1787256	910209	2504774	1.68447e+06	3550885	1.65479e+06	1027259	772809	2048548
2356	palmitoyl-arachidonoyl-glycerol (16:0/20:4) [2]*	Lipid	Diacylglycerol	54958	LC/MS Pos Late	100010925	3015	634.54				HMDB07112	11833867	14573561	22087636	7449089	6.57605e+06	6114968	5179172	4655253	6897987	6707080	6039809	5556402	5637477	3.50308e+06	5110359	10258621	11458333	11959295	2458768	3015953	3553584	1708331	921041	1.77587e+06	2048067
2358	palmitoyl-docosahexaenoyl-glycerol (16:0/22:6) [1]*	Lipid	Diacylglycerol	57373	LC/MS Pos Late	100015618	2749	658.54				HMDB07121	4.1069e+06	4737001	5257251	1420143	2112323	1580470	1364826	1744255	2.03189e+06	1785693	2280534	1577089	2152545	1794284	2257665	2.03956e+06	2284238	1877042	1402363	1265395	2.04092e+06	1912737	1216792	1617783	2647095
2359	palmitoyl-docosahexaenoyl-glycerol (16:0/22:6) [2]*	Lipid	Diacylglycerol	57374	LC/MS Pos Late	100015619	2830	658.54				HMDB07121	877744	1012147	993860	1094420	889781	796198	892129	949715	1153595	1452470	786544	685041	1018024	780359	1211978	3400279	1661158	892531	91837					321742	452621
2365	oleoyl-oleoyl-glycerol (18:1/18:1) [2]*	Lipid	Diacylglycerol	54946	LC/MS Pos Late	100010919	3695	638.572				HMDB07218	12569392	5974160	17185224	14806501	11680594	9033705	11244616	13008388	14957987	43396644	32466762	36964576	17396574	21468264	22868584	25625512	25634320	25766330	8382185	7359917	13110225	28061672	12736662	24872194	31126340
2367	oleoyl-linoleoyl-glycerol (18:1/18:2) [1]	Lipid	Diacylglycerol	46798	LC/MS Pos Late	100002989	3115	636.556		106292-55-1		HMDB07219	3037465	3281167	1578189	1097252	1487355	910307	566272	620339	713842	204549	475921	162347	333750	774093	827377	526270	625866	207301	2016903		2417700	7843216	5158684	7.9158e+06	2958502
2368	oleoyl-linoleoyl-glycerol (18:1/18:2) [2]	Lipid	Diacylglycerol	46799	LC/MS Pos Late	100002990	3223	636.556		104346-53-4		HMDB07219	5936819	6700930	8504417	5317758	4851087	4432183	3.20135e+06	2967572	4120498	6479438	5540136	5375468	3828696	1928795	4659833	9302496	10007839	8.13315e+06	2013170	4625726	3666909	8548332	4311608	3374600	8447398
2378	stearoyl-arachidonoyl-glycerol (18:0/20:4) [1]*	Lipid	Diacylglycerol	57450	LC/MS Pos Late	100010949	3404	662.572					24949040	18140624	17961792	7.66214e+06	11060103	8.15267e+06	2791558	3735826	5004749	4.16057e+06	5108732	4209517	6525687	9424480	7385698	9551691	8642334	7114903	8239760	11111757	9838411	3620769	2452191	3723852	5463490
2379	stearoyl-arachidonoyl-glycerol (18:0/20:4) [2]*	Lipid	Diacylglycerol	57449	LC/MS Pos Late	100010950	3522	662.572					24768592	19805360	26504140	38890324	31563584	25622194	19147972	19403636	32596638	26771076	18438496	21203512	30546312	23218732	29123454	54649168	58116496	52645108	6557620	8089871	8032533	3.88705e+06	2138426	3416744	4836606
2380	oleoyl-arachidonoyl-glycerol (18:1/20:4) [1]*	Lipid	Diacylglycerol	54960	LC/MS Pos Late	100010936	2907	660.556				HMDB07228	10425638	13463958	15474717	3064992	3256896	2180519	2026308	1554131	2754552	1307799	2015750	1303840	2989079	1632879	2170741	1464848	1510217	2177204	1550337	1606909	1768150	2427640	1957536	2570522	3703103
2381	oleoyl-arachidonoyl-glycerol (18:1/20:4) [2]*	Lipid	Diacylglycerol	54961	LC/MS Pos Late	100010937	2990	660.556				HMDB07228	14749495	16988012	24899126	12001157	9987894	9488477	11496378	12272711	15058045	16457225	14650911	13116152	10105510	10366004	9056785	14526394	15872160	18903436	1331268	4308302	2520687	2572232	1780613	3962498	4.11564e+06
2383	linoleoyl-arachidonoyl-glycerol (18:2/20:4) [2]*	Lipid	Diacylglycerol	54956	LC/MS Pos Late	100010923	2650	658.54				HMDB07257	2258721	2340123	3878572	623394	800862	933460	710595	864350	1040715	1169724	1181903	856728	838272	609568	929843	1365651	1138944	973352	114460		114252	284843	190788	1090690
2385	stearoyl-docosahexaenoyl-glycerol (18:0/22:6) [2]*	Lipid	Diacylglycerol	57368	LC/MS Pos Late	100015617	3256	686.572					980222	604288	1450622	2232065	2.09662e+06	2182261	1370604	1521620	2386441	5261642	4868078	4330043	2034428	1689795	2183125	8076973	8565065	8903367	674833	638883	923691	482059	241989	405080	576239
2410	sphinganine	Lipid	Sphingolipid Synthesis	17769	LC/MS Pos Late	313	1413	302.305	3126	3102-56-5	C00836	HMDB00269	4436304	3923616	4439170	2994681	2982215	3790451	10219508	9075101	12202750	5199869	4964205	5030672	4052245	3348669	4651688	9790272	10751282	10666121	1679891	2148023	3239435	2644839	1443243	2488443	2904267
2412	sphingadienine	Lipid	Sphingolipid Synthesis	57426	LC/MS Pos Late	100015643	1350	298.274	6449795	25696-03-1			655072	703828	1.0187e+06	1207251	1410530	1267274	19721808	17111636	21309136	3514563	3.16166e+06	3183843	1057635	796959	1049755	3594496	4144328	4528087	2591670	3.37703e+06	5805380	1077446	640462	902145	1345539
2413	phytosphingosine	Lipid	Sphingolipid Synthesis	1510	LC/MS Pos Late	469	1367	318.3	122121	554-62-1	C12144	HMDB04610	968815	921805	1161202	1643935	1171242	1271390	3663051	2.79147e+06	4313929	2475293	1936655	2446525	1.19777e+06	922598	1119346	1932553	2666647	2595061	678014	972899	1172883	474298	325833	369183	774733
2416	N-palmitoyl-sphinganine (d18:0/16:0)	Lipid	Dihydroceramides	52604	LC/MS Pos Late	100009028	3090	540.535	5283572	5966-29-0		HMDB11760	4145256	3578242	4306538	1502383	1.30956e+06	1154832	6.34485e+06	5854370	6657750	2578717	2041373	2076601	3652423	3.40586e+06	4035094	6956041	7267153	8024720	323898	483938	509104	1325125	894558	1.66097e+06	1910626
2417	N-stearoyl-sphinganine (d18:0/18:0)*	Lipid	Dihydroceramides	1759	LC/MS Pos Late	922	3526	568.566	5283573	2304-80-5			200926	172574	181691				168860		156107							759197	782438	705294				94260		96720	104506
2424	N-palmitoyl-sphingosine (d18:1/16:0)	Lipid	Ceramides	44877	LC/MS Pos Late	1518	2893	538.519	5283564	24696-26-2		HMDB04949	74862816	64362480	63379712	68323584	70143544	53138624	192448320	166370112	198856592	54765100	43902208	45375012	63482996	46158008	68890976	151743040	142244192	93149008	33756940	22043428	56761012	26793756	27625344	41657468	53100620
2425	N-(2-hydroxypalmitoyl)-sphingosine (d18:1/16:0(2OH))	Lipid	Ceramides	57697	LC/MS Pos Late	100015642	2692	554.514		34839-02-6			407030	376784	399514			131247								213944	258551	1172007	897363	698710				289445	192490	307888
2427	N-stearoyl-sphingosine (d18:1/18:0)*	Lipid	Ceramides	54979	LC/MS Pos Late	1547	3392	566.551	5283565	104404-17-3		HMDB04950	7633563	6975220	7416356	3453183	3478209	3273394	13947020	10983171	15759791	2719941	2065857	2555857	2078240	1704783	2037461	35991192	38244400	37384320	2089836	2327333	3040815	6.28045e+06	4634353	7271244	9388587
2433	N-palmitoyl-sphingadienine (d18:2/16:0)*	Lipid	Ceramides	57416	LC/MS Pos Late	100015609	2490	536.504					9922526	11273359	11835492	9383761	9552570	7731169	53805960	54962760	57828964	22506732	20088198	19188844	9028361	8961831	9444281	11532913	10980744	13105372	4826228	5420750	5966750	2602573	1821834	2580936	2.97038e+06
2434	N-stearoyl-sphingadienine (d18:2/18:0)*	Lipid	Ceramides	57417	LC/MS Pos Late	100015632	2846	564.535					3.53449e+06	3412353	3606542	1533644	1.54465e+06	1234369	18226894	17033052	18984444	1468864	933260	1211891	809085	561578	951213	8858239	8206558	7.17289e+06	634680	376669	1171473	851729	933314	1481489	1715545
2435	N-behenoyl-sphingadienine (d18:2/22:0)*	Lipid	Ceramides	57372	LC/MS Pos Late	100015624	3911	620.598					1338236	1393342	1595705	1211387	884151	2825956	3062511	12225807	3889988	5393215	4919950	5109640	1211964	2245327	859952	3788099	2724164	9782265	960001	2887173	1992507	1913317	249634	2249091	1162432
2436	N-nervonoyl-sphingadiene (d18:2/24:1)*	Lipid	Ceramides	57442	LC/MS Pos Late	100015699	3858	646.613					5566166	4911740	6251324	13438551	12122800	11641189	58564168	60834112	63098824	54894844	48349436	48759460	19397682	17102460	18299752	12301434	13913070	16950028	18798668	23153680	23808528	7855537	3666749	7311051	7350750
2445	N-palmitoyl-heptadecasphingosine (d17:1/16:0)*	Lipid	Ceramides	57430	LC/MS Pos Late	100015731	2645	524.504					6490898	6634255	7.44463e+06	4716841	4256843	4356622	10446866	10515050	10802391	3669512	2927541	2917537	2438639	2481352	2587432	7189459	6874365	7.71803e+06	675006	616040	934957	2371564	1437053	2745776	2990193
2449	ceramide (d18:1/14:0, d16:1/16:0)*	Lipid	Ceramides	57432	LC/MS Pos Late	100015735	2477	510.488					5688472	6096765	6632480	4589678	4370061	4069552	14745899	14785116	15973167	6096703	5577483	5337430	4651152	4283236	4751675	8690336	8406696	9827949	3.32006e+06	3318445	4771831	3.84002e+06	2892692	3982566	4858844
2450	ceramide (d18:1/17:0, d17:1/18:0)*	Lipid	Ceramides	57434	LC/MS Pos Late	100015737	3055	552.535					3157161	3.24196e+06	3323125	3911472	3617082	3534398	5.81373e+06	5697325	6880595	1746368	1520660	1.70981e+06	2191018	2002790	2202585	8189746	8932207	9819129	624677	705658	1118567	1756849	1208061	1915465	2442277
2452	ceramide (d18:1/20:0, d16:1/22:0, d20:1/18:0)*	Lipid	Ceramides	57440	LC/MS Pos Late	100015755	3920	594.582					839059	765032	812886	805958	715797	664903	627139	2188576	2.07135e+06	563543	485710	469615	250588	326841	356664	4700888	4695719	4943168	399220	616960	440433	1278131	736192	1454730	1147895
2453	ceramide (d16:1/24:1, d18:1/22:1)*	Lipid	Ceramides	57437	LC/MS Pos Late	100015727	3850	620.598					1195871	896723	1094348	2207270	2159637	1814415	5825093	5527653	7181524	2655889	2187362	1980137	1761551	1504955	1749571	3719785	3918745	4106756	2083144	2465149	2596656	3801805	2184263	3393844	3942383
2458	glycosyl-N-palmitoyl-sphingosine (d18:1/16:0)	Lipid	Hexosylceramides (HCER)	53013	LC/MS Pos Late	100009272	2623	700.572					37459972	36452768	40779216	24122144	19470936	16146279	6905309	5596205	8.07982e+06	1720188	1352390	1355750	12748045	7823269	11641390	55993768	52284388	44023032	2490110	2650353	4810363	4.19383e+06	3034863	4427051	6989178
2459	glycosyl-N-stearoyl-sphingosine (d18:1/18:0)	Lipid	Hexosylceramides (HCER)	52234	LC/MS Pos Late	100001882	3053	728.604					6179532	5554744	6533305	1695237	1364475	1278759	619355	599270	617594				173666	215547	277347	17671138	15520760	14086155			75851	667826	442916	605980	891480
2469	glycosyl-N-behenoyl-sphingadienine (d18:2/22:0)*	Lipid	Hexosylceramides (HCER)	57421	LC/MS Pos Late	100015625	3420	782.65					461497	524724		965583	703924	690537	187030	236596	217899				264521	390810	291071	2498033	2205140	2964054			92543	62770		55099
2479	glycosyl ceramide (d18:1/20:0, d16:1/22:0)*	Lipid	Hexosylceramides (HCER)	57595	LC/MS Pos Late	100015882	3414	756.635					877173	874832	945236	720554	542393	619306	240374	237417	341356				156545		160330	3150710	2857658	2956802			120908	333709	169336	228317	360499
2481	glycosyl ceramide (d16:1/24:1, d18:1/22:1)*	Lipid	Hexosylceramides (HCER)	57457	LC/MS Pos Late	100015730	3373	782.65					586076	482162		928406	780822	821297	247622	141191	266797				429321	228010	392586	1231967	1039191	1036192		158333	336225	563304	220049	527550	650630
2482	glycosyl ceramide (d18:1/23:1, d17:1/24:1)*	Lipid	Hexosylceramides (HCER)	57448	LC/MS Pos Late	100015751	3667	796.666					1040684	877341	1069599	1531304	1.18828e+06	1388028	382208	304303	376816				552118	397872	635612	2051808	1551335	2211684			165178	291319	148606	254485	440435
2483	glycosyl ceramide (d18:2/24:1, d18:1/24:2)*	Lipid	Hexosylceramides (HCER)	57453	LC/MS Pos Late	100015745	3380	808.666					1681863	1635144	2016693	2.66864e+06	2395006	2448982	788308	673985	780690	541581	337857	475273	1.79337e+06	1542179	1735599	3720638	3485237	3971127	625684	832598	1312075	688358	307761	621490	856229
2485	lactosyl-N-palmitoyl-sphingosine (d18:1/16:0)	Lipid	Lactosylceramides (LCER)	53010	LC/MS Pos Late	100009030	2527	862.625		4201-62-1			7.22316e+06	8095276	8908859	5512109	5096369	4905918	4259462	3650003	4551343	1319270	1080237	1254022	1688828	1474551	1451778	4012608	4611271	4971892	747451	799419	959791	899165	705074	953071	1620038
2496	myristoyl dihydrosphingomyelin (d18:0/14:0)*	Lipid	Dihydrosphingomyelins	57365	LC/MS Pos Late	100009038	2060	677.559				HMDB12085	3073188	3179045	4059065	1439343	1602687	1442350	2621442	2316873	2922625	2554964	2352748	2281754	9026423	8380396	9687039	1392797	1437410	1832926	1.76526e+06	2779092	4098584	2219633	1189024	2345683	3104353
2497	palmitoyl dihydrosphingomyelin (d18:0/16:0)*	Lipid	Dihydrosphingomyelins	52434	LC/MS Pos Late	100008954	2290	705.591	9939965				80089016	75921744	90813472	22368936	21330628	20162588	43996000	33395936	41847032	28493022	27992806	26814468	113488592	95827880	124888440	15527910	16212293	16335133	19945556	24516372	30149032	12766097	7679343	13620826	16438101
2498	behenoyl dihydrosphingomyelin (d18:0/22:0)*	Lipid	Dihydrosphingomyelins	57331	LC/MS Pos Late	100009026	3150	789.684				HMDB12091	1122808	986295	1075431	273312	291569	283201	303267	224786	324053	305675	175238	241310	1590420	1311267	1787680	209243	273159	217926	350061	401269	683227	115622	102599	183680	258795
2501	palmitoyl sphingomyelin (d18:1/16:0)	Lipid	Sphingomyelins	37506	LC/MS Pos Late	100002107	2168	703.575	9939941	6254-89-3			301448960	292878336	314116256	306026336	305854688	314456544	318733504	319961952	303349408	289799904	261265072	259798576	420595840	419981632	424659584	292265600	293169600	334790304	315448352	453968096	446257120	97941264	81657432	109971216	110273168
2502	stearoyl sphingomyelin (d18:1/18:0)	Lipid	Sphingomyelins	19503	LC/MS Pos Late	1538	2400	731.606	6453725	85187-10-6;85187-10-6	C00550	HMDB01348	24047582	22262802	23898076	17229464	17549422	13666819	28700064	22980166	28701528	6163444	5950415	5612935	11819533	9972204	12774098	42316336	40287828	37109720	19565874	21385446	26319036	14909362	13237260	14347206	20558006
2503	behenoyl sphingomyelin (d18:1/22:0)*	Lipid	Sphingomyelins	48492	LC/MS Pos Late	100006294	3083	787.669				HMDB12103	36017104	28724202	37386800	67986872	73561208	69490208	41855848	44553660	47310952	38660264	30826942	31387220	77633808	69430656	88736016	64033496	60955944	71572832	54290328	75180472	103942848	36460884	19271712	40218392	52525796
2504	tricosanoyl sphingomyelin (d18:1/23:0)*	Lipid	Sphingomyelins	52436	LC/MS Pos Late	100008955	3200	801.684				HMDB12105	5699602	4630737	5092123	6543747	7288816	7541072	4303850	4773376	5673110	4547202	3964078	3.93084e+06	8551073	7961465	9142938	5783811	5966622	6.28182e+06	3007239	4.13507e+06	5.77523e+06	4762929	3119301	5265872	6221492
2505	lignoceroyl sphingomyelin (d18:1/24:0)	Lipid	Sphingomyelins	57330	LC/MS Pos Late	100006298	3437	815.7		60037-60-7			30891376	29136420	32135644	35179400	38577440	38124672	27249556	28501948	30264808	47135164	37581756	40188256	67751840	64121652	73832416	39402616	39837112	38873108	45537556	66984296	80923056	36045984	25623158	37781208	49494592
2507	sphingomyelin (d18:2/23:1)*	Lipid	Sphingomyelins	57482	LC/MS Pos Late	100015791	2315	797.653					716586	722138	654605	1637576	1782709	1457101	2826346	2475829	2940998	2692431	2274420	2404962	3184945	2653483	2999552	984795	1021095	1007029	922467	1519960	2183491	741606	523037	643675	1251683
2508	sphingomyelin (d18:2/24:2)*	Lipid	Sphingomyelins	57479	LC/MS Pos Late	100015789	2215	809.653					226568	141665	158468	354898	484958	352895	536983		557451	532980	652968	542808				134356	178330		288905	532538		365785	349819	348783	434418
2509	sphingomyelin (d17:1/14:0, d16:1/15:0)*	Lipid	Sphingomyelins	62152	LC/MS Pos Late	100020276	1950	661.528					464599	392555	388727	529441	500907	564457	748113	715335	815555	784265	591246	558470	850725	942960	976824	542653	527554	724308	643065	840509	1237324	1255350	652348	1239209	2093269
2510	sphingomyelin (d18:1/14:0, d16:1/16:0)*	Lipid	Sphingomyelins	42463	LC/MS Pos Late	100004328	1998	675.544	11433862			HMDB12097	30786958	29612072	33500056	41356772	39204952	43679056	51146876	51238124	63412172	50902436	48783640	45935808	78344664	68519784	75673592	38210876	39607920	44784892	64783580	86116032	112340568	26655830	16992428	26665260	25445224
2511	sphingomyelin (d18:2/14:0, d18:1/14:1)*	Lipid	Sphingomyelins	47154	LC/MS Pos Late	100005985	1860	673.528					501722	484531	584782	660162	558160	589567	1475856	1601648	1723698	2990004	2391297	2483887	1556018	1327125	1.59077e+06	797029	854864	823349	3048187	4200749	6085193	2857691	1233875	2512222	3259151
2512	sphingomyelin (d17:1/16:0, d18:1/15:0, d16:1/17:0)*	Lipid	Sphingomyelins	52433	LC/MS Pos Late	100006314	2082	689.559		121999-58-4			36692272	36687808	43140040	41247116	40178168	38794420	30189956	26388868	34014728	23032170	21328378	19260128	42596120	41102152	45234108	28835480	29232228	34889360	9608245	17799552	24164392	14296826	7201635	14567358	19768340
2513	sphingomyelin (d17:2/16:0, d18:2/15:0)*	Lipid	Sphingomyelins	57483	LC/MS Pos Late	100015793	1837	687.544					317147	267368	335698	360584	391489	330735	460615	349795	482009	438152	415474	372588	607486	467475	605037	239593	204586	301064	182036	197370	388191
2514	sphingomyelin (d18:2/16:0, d18:1/16:1)*	Lipid	Sphingomyelins	42459	LC/MS Pos Late	100004329	2002	701.559					37148664	36645068	42283856	51659620	51027860	55258536	70085456	65570672	86068192	97413056	95654248	89696960	92012192	81594008	91333752	38236632	40346976	45191800	57274824	78185888	100120160	9491646	7181738	9792140	9682468
2515	sphingomyelin (d18:1/17:0, d17:1/18:0, d19:1/16:0)	Lipid	Sphingomyelins	52615	LC/MS Pos Late	100008920	2312	717.591		121999-64-2			20242636	18506600	22242460	42288948	37446352	37243472	23703492	17702846	23582218	8283270	7389661	8.1642e+06	29196246	25727080	32450170	28048538	30201624	32836992	11595787	12021235	17907360	8237480	5772389	9447758	11965628
2516	sphingomyelin (d18:1/18:1, d18:2/18:0)	Lipid	Sphingomyelins	37529	LC/MS Pos Late	100002106	2167	729.591	6443882	108392-10-5		HMDB12101	6326834	5891385	6590806	3345667	3312469	3388221	9588258	8969575	9889444	3322052	2624001	2150235	3414271	3027548	3.4488e+06	10110570	10316090	11576111	2825143	5398174	4682144	2.03743e+06	1656264	2112986	2390062
2518	sphingomyelin (d18:1/20:0, d16:1/22:0)*	Lipid	Sphingomyelins	48490	LC/MS Pos Late	100006290	2685	759.638				HMDB12102	4663601	4358396	5157426	6268058	5939343	6101747	8362231	7.56093e+06	8729914	3799349	3111167	3456341	6356827	5148396	6927964	8078140	7593409	7931055	7.61317e+06	10291627	13429047	7.84973e+06	3.91466e+06	8.0452e+06	8664464
2521	sphingomyelin (d18:1/21:0, d17:1/22:0, d16:1/23:0)*	Lipid	Sphingomyelins	52495	LC/MS Pos Late	100009025	2793	773.653					1339540	1184241	1566177	1129597	823541	2399573	600504	1104996	634219	531515	510504	441569	730030	1435789	525124	1243768	614494	1817411		750614	225469	563927		910620	268216
2523	sphingomyelin (d18:1/22:1, d18:2/22:0, d16:1/24:1)*	Lipid	Sphingomyelins	48493	LC/MS Pos Late	100006295	2666	785.653				HMDB12104	8.04416e+06	7226981	8699356	15067523	13404852	15932598	21269090	21035788	21909336	24104142	20390488	20457886	21063688	20184196	22441364	13447986	13260445	16409148	25840672	34848036	39917080	37994044	23969638	37427832	42372856
2524	sphingomyelin (d18:1/22:2, d18:2/22:1, d16:1/24:2)*	Lipid	Sphingomyelins	57477	LC/MS Pos Late	100006296	2209	783.638					149913	178282	175011	296033	432694	263985	614838	587703	653107	478203	447878		446423	310226	489375	191514	220699	308502	638696	890024	672702	736688	653460	720204	899787
2525	sphingomyelin (d18:2/23:0, d18:1/23:1, d17:1/24:1)*	Lipid	Sphingomyelins	52435	LC/MS Pos Late	100008956	2845	799.669					6632814	5322954	7622209	12722516	11133720	11910218	14811797	13222769	15793683	12845495	10279196	9700233	23117440	18723478	23762916	6413205	6115142	9672921	6616383	11454977	17680206	8444961	3867233	7996818	10282574
2526	sphingomyelin (d18:1/24:1, d18:2/24:0)*	Lipid	Sphingomyelins	47153	LC/MS Pos Late	100005986	3033	813.684		94359-13-4		HMDB12107	115063344	97903536	126784392	156264368	154442464	183905552	208516544	232466176	217125088	301322752	249149376	249114272	328716960	325476512	371814592	151568032	137299792	205575984	235384032	345602048	445752736	155962400	79771952	162995472	198734192
2527	sphingomyelin (d18:2/24:1, d18:1/24:2)*	Lipid	Sphingomyelins	52437	LC/MS Pos Late	100008957	2635	811.669					14659895	13420939	16892232	27251592	25853528	26745520	48374160	48893712	50240900	98506760	84368640	82824072	59712612	56529384	63185296	15796421	16273795	18438746	50066560	66081840	75849392	38890760	24447226	39890432	45134984
2528	sphingomyelin (d18:1/25:0, d19:0/24:1, d20:1/23:0, d19:1/24:0)*	Lipid	Sphingomyelins	57478	LC/MS Pos Late	100015792	3500	829.716					148106	119076		1651821	1456829	1910925							417882	252821	449047	2798344	2.77992e+06	2.90721e+06	145596		325702	1278058	706337	1468290	1.89103e+06
2529	sphingosine	Lipid	Sphingosines	17747	LC/MS Pos Late	297	1393	300.29	5353955	123-78-4	C00319	HMDB00252	22715432	21374844	27099720	32482654	29846388	28393882	82004992	81151728	84892768	36525264	34949048	37164460	18415544	15896724	20881508	44849732	46958572	54911304	17394504	24424766	38298412	12545755	6096051	9587679	14221066
2531	sphingosine 1-phosphate	Lipid	Sphingosines	34445	LC/MS Pos Late	100000626	1375	380.256	5283560	26993-30-6	C06124	HMDB00277	62113	106069	103258	84961			219298	214759	265462	135535	94341	110331				56679	78189	118916
2537	hexadecasphingosine (d16:1)*	Lipid	Sphingosines	57428	LC/MS Pos Late	100015723	1289	272.258					775662	726300	969938	1150760	1128789	800212	3022819	2743703	3355287	556862	632355	788642	610930	331884	456894	3667971	3704356	4278762	458999	457342	782369	1593986	1003748	1486765	1608032
2538	heptadecasphingosine (d17:1)	Lipid	Sphingosines	57427	LC/MS Pos Late	100015724	1377	286.274	5283557	6918-48-5			553092	555705	938544	759389	771820	638202	1987972	1878695	2051848	690454	589636	727083	325546	323958	360040	1444648	1786257	2054647	383102	388734	601945	484963	272090	454802	635130
2545	3-hydroxy-3-methylglutarate	Lipid	Mevalonate Metabolism	531	LC/MS Polar	112	2850	161.046	1662	503-49-1	C03761	HMDB00355	101150384	102961824	95929728	109425576	109775392	119906792	95388880	95420360	92374432	126088752	113176080	103818256	166203680	153789056	152968144	112916120	111505400	116658752	43273332	89865640	100066328	15492190	9870197	14604119	13361882
2560	cholesterol	Lipid	Sterol	63	LC/MS Pos Late	266	2707	369.352	11025495	57-88-5	C00187	HMDB00067	124383696	106121776	128311568	149373104	138629952	121364920	186165312	153218032	193064880	142527104	114324272	109529664	159640240	132053136	172746336	134183920	153864432	173082960	64698492	96967328	144672576	137793056	73397384	151254240	165020320
2562	7-dehydrocholesterol	Lipid	Sterol	1099	LC/MS Pos Late	264	2467	367.336	439423	434-16-2	C01164	HMDB00032	172647	109942	192289				1144367	899389	1126742		197025	196378		87648	120513	178847	128694	243261	338773	469514	589948	266793	304401	390569	836771
2571	7-HOCA	Lipid	Sterol	36776	LC/MS Neg	100001609	5288.1	429.301	3081085	115538-85-7	C17337	HMDB12458				41576									106340	69329	106315				396752	851809	771774			38881	28615
2584	4-cholesten-3-one	Lipid	Sterol	38125	LC/MS Pos Late	100002227	2520	385.346	91477	601-57-0	C00599	HMDB00921	578198	589654	694823	796164	615056	559342	1118074	1.03479e+06	1412677	1138214	995827	1.00494e+06	861782	692560	867807	1241687	1580012	1670134	377130	453265	688754	3690994	2369905	3511156	5593254
2604	7-hydroxycholesterol (alpha or beta)	Lipid	Sterol	47890	LC/MS Pos Late	100005999	1930	367.336	107722			HMDB06119	254637	255367	331251	201818	192575	189952	267673	245087	344441	253879	224714	275965	224847	260254	243590	539574	394401	503855		77464	134131	490110	241250	505334	625465
2754	glycocholate	Lipid	Primary Bile Acid Metabolism	18476	LC/MS Neg	342	5163	464.302	10140	475-31-0;863-57-0	C01921	HMDB00138	236811	251903	166871	92275	97701	62431	35129	30172	55524	32022		52598	106568	91519	101439
2757	glycochenodeoxycholate	Lipid	Primary Bile Acid Metabolism	32346	LC/MS Neg	1628	5236.1	448.307	12544	16564-43-5	C05466	HMDB00637	1138729	1072439	876467	555720	549463	419337	287736	356166	322210	346878	288317	292986	643929	514770	669561	283866	264182	251493
2758	taurochenodeoxycholate	Lipid	Primary Bile Acid Metabolism	18494	LC/MS Neg	1629	5250	498.289	387316	6009-98-9	C05465	HMDB00951	1.17165e+06	1108897	962279	574097	573777	448977	280322	286305	324698	310047	266406	300505	612748	491077	648919	261972	266397	230555
2775	glycodeoxycholate	Lipid	Secondary Bile Acid Metabolism	18477	LC/MS Neg	100000436	5281	448.307	3035026	360-65-6	C05464	HMDB00631	344597	326052	280862	126296	114903	152501	110271	157521	126936	141058	171492	142148	141463	150963	137279	126822	125844	144506
2776	taurodeoxycholate	Lipid	Secondary Bile Acid Metabolism	12261	LC/MS Neg	1668	5257.4	498.289	2733768	207737-97-1	C05463	HMDB00896	532997	500802	371122	231609	167107	188250	171865	219305	202467	190649	168590	197401	181204	168776	197429	196354	144585	218240
3383	inosine 5'-monophosphate (IMP)	Nucleotide	Purine Metabolism, (Hypo)Xanthine/Inosine containing	2133	LC/MS Pos Early	362	650	349.054	8582	4691-65-0	C00130	HMDB00175		62193		217636		275615				923370	1.0334e+06	1105446	582358	587903	665307	73414	41677	166803
3384	inosine	Nucleotide	Purine Metabolism, (Hypo)Xanthine/Inosine containing	1123	LC/MS Pos Early	361	1269	269.088	6021	58-63-9	C00294	HMDB00195	36538152	122865504	95242176	36346724	29259924	28969934	316558912	290084000	312195872	70290032	43931992	70430576	62097344	67000024	59213040	59831000	39869376	23904162	187933664	260682784	309132224	213987520	134598160	200309024	193642352
3385	hypoxanthine	Nucleotide	Purine Metabolism, (Hypo)Xanthine/Inosine containing	3127	LC/MS Neg	171	1291.2	135.031	790	68-94-0	C00262	HMDB00157	21780936	52958796	45459520	36407728	23764336	24890626	190600768	181945248	204025312	55674424	42925580	48921684	36885072	34630880	32566452	24405350	20128224	17755048	39075584	65388784	57315792	52355316	25935240	50714628	42332716
3386	xanthine	Nucleotide	Purine Metabolism, (Hypo)Xanthine/Inosine containing	3147	LC/MS Neg	1004	910	151.026	1188	69-89-6	C00385	HMDB00292	32163416	30284380	29572246	20282328	21085628	20411518	16993512	18834852	18351684	18382016	15990411	17117738	22198832	21897864	23056392	629127	444145	716939	224535	267654	340548	330962	196603	291026	282666
3388	xanthosine	Nucleotide	Purine Metabolism, (Hypo)Xanthine/Inosine containing	15136	LC/MS Neg	100000299	1075	283.068	64959	146-80-5	C01762	HMDB00299	274917	195427	177380	161270	188877	133175	283486	212451	284333	132408	80498	83245	169459	115453	207332				1215415	743278	1040915	1508865	723110	869392	1413635
3394	urate	Nucleotide	Purine Metabolism, (Hypo)Xanthine/Inosine containing	1604	LC/MS Neg	1134	757.1	167.021	1175	69-93-2;120K5305	C00366	HMDB00289	4960462	4524573	4299262	2169843	2170159	2058006	1907643	2171816	2009426	1872839	1712437	1817341	2319539	2192707	2307740	1516149	1405020	1414573
3396	allantoin	Nucleotide	Purine Metabolism, (Hypo)Xanthine/Inosine containing	1107	LC/MS Polar	1002	1672	157.037	204	97-59-6	C02350	HMDB00462	52761604	59956176	47902056	36719712	31917208	31862744	19857292	25582408	20882940	20413962	17797642	20599148	38442672	36882060	38670312	1316793	3.7177e+06	4492686
3397	allantoic acid	Nucleotide	Purine Metabolism, (Hypo)Xanthine/Inosine containing	33434	LC/MS Polar	218	2960	175.047	203	99-16-1	C00499	HMDB01209	796549	886785	698745	462812	542128	576510	184569	215505	167663	194673	223286	237009	573202	584990	581426	217264	153369	185745
3401	ADP	Nucleotide	Purine Metabolism, Adenine containing	3108	LC/MS Neg	208	680	426.022	6022	20398-34-9	C00008	HMDB01341	3007138	1224350	3453500	3441918	3.38912e+06	2883942				1755265	2.05091e+06	735359	3262960	3.29042e+06	3440161	4386894	7.38335e+06	4377152			151064
3402	AMP	Nucleotide	Purine Metabolism, Adenine containing	32342	LC/MS Pos Early	209	1013	348.07	6083	149022-20-8	C00020	HMDB00045	7.04699e+06	6209062	5.85046e+06	8431753	6596803	7.23889e+06	2568616	2184663	2965187	4321063	4446194	4941244	7515373	10065242	9087624	4725543	4403630	5250461	1629503	2747063	7400642	3.5323e+06	2853156	2675216	5094277
3403	3'-AMP	Nucleotide	Purine Metabolism, Adenine containing	35142	LC/MS Neg	100001449	1245	346.056	41211	84-21-9	C01367	HMDB03540	346621	64261	90303	468479	759876	318831			34430	22364			233263	74096	296655	639838	747731	387560	78463	84092	905934	1247638	1101071	863111	2359666
3409	adenosine	Nucleotide	Purine Metabolism, Adenine containing	555	LC/MS Pos Early	798	2169	268.104	60961	58-61-7	C00212	HMDB00050	1776119	1708775	1122744	1279083	984103	1311054	4459168	2.69354e+06	4279201	1532191	970226	1294589	1535528	1837901	1787541	882797	727009	784511	8229061	13944661	13906100	919875	948309	1076793	1301047
3410	adenine	Nucleotide	Purine Metabolism, Adenine containing	554	LC/MS Pos Early	880	2221	136.062	190	73-24-5	C00147	HMDB00034	1300975	1550178	1721628	1709763	1503168	1588560	557849	515950	513803	1603281	1534864	1114953	1644915	4282408	1562701	1083111	1.63234e+06	1709784	413520	769978	845481	618411	404131	657474	476967
3425	N6-carbamoylthreonyladenosine	Nucleotide	Purine Metabolism, Adenine containing	35157	LC/MS Neg	100001415	2164	411.127	161466	24719-82-2		HMDB41623	153708	159181	156904	102375	86417	75410	90190	86872	98757	128537	112606	99481	185063	188614	179863	114338	103974	129816	31478	62598	55488	62806		71568	81897
3437	5'- GMP	Nucleotide	Purine Metabolism, Guanine containing	2849	LC/MS Pos Early	347	800	364.065	6804	5550-12-09	C00144	HMDB01397	373134	166239	219744	366274	350843	427133	178206	104652	182311	99230	90067	133016	511775	641839	583409	428758	338271	480223		208021	984673	120863	158613	84164	323752
3442	guanosine	Nucleotide	Purine Metabolism, Guanine containing	1573	LC/MS Neg	1099	1662	282.084	6802	118-00-3	C00387	HMDB00133	1362039	5493256	3995268	2251223	1576173	1435034	41458560	29775592	37340376	1724156	962564	1.83325e+06	2929363	3284083	2854466	3255613	2061022	1428026	14910684	29418018	37085536	20574712	9058031	22069988	19937802
3443	guanine	Nucleotide	Purine Metabolism, Guanine containing	32352	LC/MS Pos Early	172	2032	152.057	764	73-40-5	C00242	HMDB00132	13709395	35092540	26042136	20462780	15041309	15450245	236908784	260649008	237795232	25815888	19007708	26803698	16086260	17044540	14592688	23487868	18367244	22465564	82043264	118053432	91182320	73070376	34300064	73731776	61846644
3445	7-methylguanine	Nucleotide	Purine Metabolism, Guanine containing	35114	LC/MS Pos Early	100001456	2175	166.072	11361	578-76-7	C02242	HMDB00897	403131	359675	304594	328585	276888	331112	178587	132056	156132	238880	151206	161148	509604	431995	526994	171537	130164	132871	186522	146107	132292	78759	149580	75434	182946
3463	dihydroorotate	Nucleotide	Pyrimidine Metabolism, Orotate containing	601	LC/MS Polar	923	1910	157.025	648	155-54-4	C00337	HMDB03349	145779	70578	113857	411464	464968	414486	93477	75616	67121	2280941	1530845	1493555	1078873	863795	1369285	316501	251374	497494			255847	39862	65265		64658
3464	orotate	Nucleotide	Pyrimidine Metabolism, Orotate containing	1505	LC/MS Polar	445	1638.1	155.01	967	50887-69-9	C00295	HMDB00226	1516997	697282	692539	966144	1474248	1217675	3123479	1.94589e+06	2741457	3.74745e+06	2930353	2904044	2513686	2104425	3581560	4698561	3865814	4754359	421798	577438	967240	1787070	493915	1007501	1050444
3466	orotidine	Nucleotide	Pyrimidine Metabolism, Orotate containing	35172	LC/MS Polar	100001416	2250	287.052	92751	314-50-1		HMDB00788	1480677	1418053	1457686	1678830	1731564	1811786	2378199	2309601	2235109	4299703	3.70689e+06	3433213	2188407	1.88206e+06	2036643	2993048	3311755	3433754	645955	1514145	1678373	355745	157954	293689	274123
3469	uridine 5'-triphosphate (UTP)	Nucleotide	Pyrimidine Metabolism, Uracil containing	33448	LC/MS Neg	871	572	482.961	6133	19817-92-6	C00075	HMDB00285	10508551	6876549	11634731	18799956	15097600	16210724				7761293	8192098	4518479	15112859	13829497	13920066	12180343	13910871	13146392				55139
3470	uridine 5'-diphosphate (UDP)	Nucleotide	Pyrimidine Metabolism, Uracil containing	5345	LC/MS Neg	870	599.5	402.995	6031	21931-53-3	C00015	HMDB00295	5037402	3628561	4850117	7330905	5898280	6500538				2547655	2841679	1878084	7843636	7814214	7707906	4721164	4833314	4.88411e+06		70303	567018	411725	188269	370811	330410
3471	UMP	Nucleotide	Pyrimidine Metabolism, Uracil containing	2856	LC/MS Polar	869	4150	323.029	6030	3387-36-8	C00105	HMDB00288	2686008	1980424	1.74121e+06	618495	976193	946845	91711	68506	120139	349264	428300	308719	1007030	1391117	1147178	252622	329021	469033	416162	1.02886e+06	2182156	834826	481701	662058	933286
3476	uridine	Nucleotide	Pyrimidine Metabolism, Uracil containing	606	LC/MS Neg	535	1457.6	243.062	6029	58-96-8	C00299	HMDB00296	27129376	47671884	39457536	31761948	25537512	31154076	92486832	82148624	85995208	19228616	15155625	20439848	23136116	28547932	21029074	12516954	11382085	13595026	94441592	144566240	104375216	121584256	57997800	129278840	96441440
3477	uracil	Nucleotide	Pyrimidine Metabolism, Uracil containing	605	LC/MS Polar	825	1089.7	111.02	1174	66-22-8	C00106	HMDB00300	554617	1327574	743367	1163321	856729	1111716	249139152	267283184	290974400	1.92115e+06	1629412	2529520	1916202	1.93084e+06	1854705	291224		296010	2694981	8.32765e+06	4207456	1962841	746608	2210159	1.92811e+06
3478	pseudouridine	Nucleotide	Pyrimidine Metabolism, Uracil containing	33442	LC/MS Neg	821	1100	243.062	15047	1445-07-4	C02067	HMDB00767	2.0251e+06	1904460	1859991	1606664	1410897	2082195	1122646	1501089	1236601	970234	674832	766107	2009806	2417967	1942772	710972	666332	468509	156273	259267	183819	157883	125439	146110	140599
3479	5,6-dihydrouridine	Nucleotide	Pyrimidine Metabolism, Uracil containing	61833	LC/MS Neg	100001425	1119	245.078	94312	5627-05-04			752053	726521	657314	321001	348776	349530	226209	287263	198600	280171	174080	249104	441297	452930	463204	215736	174336	167750				30980
3481	5-methyluridine (ribothymidine)	Nucleotide	Pyrimidine Metabolism, Uracil containing	35136	LC/MS Neg	100001446	1778.1	257.078	445408	1463-10-1		HMDB00884	106826	90442	87747	170499	148373	147877				116699	115145	69822	179987	163326	167703	29414	34899	39257	71225	73496	71506		28187
3492	2'-deoxyuridine	Nucleotide	Pyrimidine Metabolism, Uracil containing	1412	LC/MS Polar	536	1100	273.073	13712	951-78-0	C00526	HMDB00012	1266518	2345981	1553810	801527	946331	710929	2696856	2826078	3064119	47081		52125	32635		86944	421263	343665	199039	899796	1157568	744769	1209886	923198	1198356	1056816
3495	3-ureidopropionate	Nucleotide	Pyrimidine Metabolism, Uracil containing	3155	LC/MS Pos Early	1053	875	133.061	111	462-88-4	C02642	HMDB00026	4068243	3729967	4027042	12392977	10810136	8604663	544573	841073	535223	835059	752946	650337	6435710	6043755	5716899	903872	1036090	1031993
3496	beta-alanine	Nucleotide	Pyrimidine Metabolism, Uracil containing	55	LC/MS Pos Early	244	1905	90.055	239	56-41-7;107-95-9	C00099	HMDB00056	10600415	9403625	10703784	28343040	26587192	25890164	37254420	38265096	36933208	12389115	11732195	12624183	18922900	17308968	19267226	16971720	17211572	15238291		1953343		1587348			735911
3500	cytidine triphosphate	Nucleotide	Pyrimidine Metabolism, Cytidine containing	2844	LC/MS Neg	281	575	481.977	6176	36051-68-0	C00063	HMDB00082	1473333	1119208	1642853	2564218	1995388	2325502				659965	777574	471325	2463040	2400498	2284550	1920871	2196983	2136501
3501	cytidine diphosphate	Nucleotide	Pyrimidine Metabolism, Cytidine containing	2841	LC/MS Neg	280	580	402.011	6132	34393-59-4	C00112	HMDB01546	482704	358197	497291	744233	643573	734956				147206	165813	141501	1050988	1096059	1044278	599154	617675	570852
3502	CMP	Nucleotide	Pyrimidine Metabolism, Cytidine containing	2372	LC/MS Pos Early	282	835	324.059	6131	63-37-6	C00055	HMDB00095	5248726	4356091	5188753	4702872	4361522	4860588	2348127	2.07982e+06	2362533	4210415	3900413	3432501	5559171	6025090	5683586	2615859	2702864	2688956	1595481	2745111	4690860	1316634	633548	1163023	1280999
3506	cytidine	Nucleotide	Pyrimidine Metabolism, Cytidine containing	514	LC/MS Pos Early	827	2124	244.093	6175	65-46-3	C00475	HMDB00089	1176930	2926594	1844994	131746	70968	180684	17729590	24851604	18110316	208727	176325	177983	316429	498484	344097	1081345	1084381	1620303	20988932	48151876	39673000	26479790	8034840	25173184	16700143
3517	2'-O-methylcytidine	Nucleotide	Pyrimidine Metabolism, Cytidine containing	57554	LC/MS Pos Early	100010895	2411	258.108	150971	2140-72-9			246636	269869	212396	175932	141293	174052		46676		54810		61918	284014	297369	275024	152499	99763	175898	166024	254371	192028	102153	108113	121625	114292
3527	thymidine	Nucleotide	Pyrimidine Metabolism, Thymine containing	2183	LC/MS Neg	872	1963.7	241.083	5789	50-89-5	C00214	HMDB00273		54973					1401480	1351717	1453718										117195	125530	238848	122352	98583	127139	108819
3532	methylphosphate	Nucleotide	Purine and Pyrimidine Metabolism	37070	LC/MS Neg	100001805	605	110.985	13130	7023-27-0		HMDB61711	1179514	878093	1249721	1.89532e+06	1469966	1324326	631285	368077	626798	1482847	984519	885980	2309582	2.0335e+06	2307819	4793867	5471807	5091936	861950	1.86121e+06	2234590	1.84035e+06	1185093	2165640	3.03681e+06
3547	quinolinate	Cofactors and Vitamins	Nicotinate and Nicotinamide Metabolism	1899	LC/MS Polar	182	3000	166.015	1066	89-00-9	C03722	HMDB00232	1557151	1987599	1341198	740633	641469	675901	474209	727536	579066	429622	384663	406653	795701	639629	574910	285672	262958	215921
3551	nicotinamide	Cofactors and Vitamins	Nicotinate and Nicotinamide Metabolism	594	LC/MS Pos Early	432	1942	123.055	936	98-92-0	C00153	HMDB01406	119247232	111811792	135367072	66932584	79084648	60079852	397251520	423436384	371795008	146982624	134511552	139407616	88677936	67172952	96875736	120493264	111764488	87741024	106901248	121841960	112683504	124573776	132139256	134115784	137066928
3553	nicotinamide ribonucleotide (NMN)	Cofactors and Vitamins	Nicotinate and Nicotinamide Metabolism	22152	LC/MS Pos Early	1312	766	335.064	14180	1094-61-7	C00455	HMDB00229	198301	163380	152764	344488	378760	330905				228266	189831	193420	105130	84661		341925	243413	268425	6524360	7632616	2447399	19440854	6027266	20502388	18154104
3554	nicotinamide riboside	Cofactors and Vitamins	Nicotinate and Nicotinamide Metabolism	33013	LC/MS Pos Early	100001310	2040	255.098	439924	1341-23-7	C03150	HMDB00855		104093		122735	198536		307966	921659	684456	125275	104794		163551	173321	132587	163307	170976	186466	2858755	5650042	731489	38694628	11296325	59222040	31599900
3555	NAD+	Cofactors and Vitamins	Nicotinate and Nicotinamide Metabolism	5278	LC/MS Neg	1310	1434	662.102	5893	53-84-9	C00003	HMDB00902	14947566	13017225	15165137	30917980	27599600	28588648	1636740	1510622	2.04373e+06	22999388	22562052	18982272	27710404	24266496	27810362	25293848	26808084	26181876	3035737	7188748	10974584	8132896	6941799	8.18329e+06	10639207
3556	NADH	Cofactors and Vitamins	Nicotinate and Nicotinamide Metabolism	31475	LC/MS Neg	428	1540	664.117	439153	58-68-4;606-68-8	C00004	HMDB01487	1193132	1679957	889986	2282818	2406138	1719822	542968	507752	710251	667401	621193	544139	2184838	1850450	2610830	271601	420146	198577	136160	688875	795761	363030	161375	339826	315137
3563	1-methylnicotinamide	Cofactors and Vitamins	Nicotinate and Nicotinamide Metabolism	27665	LC/MS Pos Early	55	1940	137.071	10129985	1005-24-9	C02918	HMDB00699	355422400	331749472	382028384	520984096	543642880	526863136	471648480	405506336	422713152	240697680	239092064	189661712	704986624	735337984	703398656	145193376	160894752	151710176	143115952	244262624	237272832	76274992	51321716	71697904	58725160
3568	trigonelline (N'-methylnicotinate)	Cofactors and Vitamins	Nicotinate and Nicotinamide Metabolism	32401	LC/MS Pos Early	100001092	1388	138.055	5570	535-83-1	C01004	HMDB00875	1190724	994098	1324754	939160	1037161	952005	1055893	949370	1008484	467976	495844	442928	1392946	1399385	1534101	433603	447986	390597	457090	533780	509358			155558
3572	adenosine 5'-diphosphoribose (ADP-ribose)	Cofactors and Vitamins	Nicotinate and Nicotinamide Metabolism	558	LC/MS Neg	215	920	558.064	192	68414-18-6	C00301	HMDB01178	766832	566540	840944	58200	81207	59925				44325			43327	37735	65778	63078	58649	62090			104687	182446	169863	143379	286576
3575	riboflavin (Vitamin B2)	Cofactors and Vitamins	Riboflavin Metabolism	1827	LC/MS Neg	500	3160	255.089	493570	83-88-5	C00255	HMDB00244	384132	450349	432736	451614	480813	485571	136665	153756	176382	34950	37336	22726	529524	601926	596489	37716	39185	33376	804042	1.00742e+06	816340	837429	1056579	847442	680478
3576	FAD	Cofactors and Vitamins	Riboflavin Metabolism	2134	LC/MS Neg	327	2425	784.15	643975	146-14-5;84366-81-4	C00016	HMDB01248	379719	371113	390880	412275	374907	422191	330233	363294	401830	483041	456441	365920	461453	493056	475631	593596	608008	737182	395349	544616	612699	1101437	699154	1229100	1243078
3578	pantothenate (Vitamin B5)	Cofactors and Vitamins	Pantothenate and CoA Metabolism	1508	LC/MS Pos Early	1024	1667	220.118	6613	137-08-6	C00864	HMDB00210	139409568	143084928	119289592	184922288	190178864	154918592	366441248	347111296	348408640	532800000	654401984	523079424	450008128	424387424	484222880	397857344	358599904	342450976	265432688	315653088	359828768	269468704	270077760	277317664	294404064
3580	phosphopantetheine	Cofactors and Vitamins	Pantothenate and CoA Metabolism	15504	LC/MS Neg	100000328	1597	357.089	987	NA	C01134	HMDB01416		49844		62375	56657	37554	362582	525967	636938	107645	55717	53495	59341	51800	57467				344571	508111	525176	1646058	104130	1511153	1189992
3583	CoA	Cofactors and Vitamins	Pantothenate and CoA Metabolism	46322	LC/MS Neg	270	1448	382.55	317	85-61-0;18439-24-2	C00010	HMDB01423	262268	174935	254005	527522	366042	479814	1156722	598816	1100778	221459	224459	204492	725742	432877	745078	205729	214287	221048		65532	156328	204046		166528	50538
3585	pantetheine	Cofactors and Vitamins	Pantothenate and CoA Metabolism	57555	LC/MS Neg	100001495	2765	277.123	439322	496-65-1	C00831		29506	48359	77369	85892	123424	77519				320352	265112	154000	169126	189706	180032	111385	145476	214567	307083	748355	680925	1.84946e+06	155219	1425248	1614357
3589	ascorbate (Vitamin C)	Cofactors and Vitamins	Ascorbate and Aldarate Metabolism	32354	LC/MS Pos Early	233	770	177.039		134-03-2	C00072	HMDB00044							35948840	25374914	31325524	9879398	9169693	9298653							11972748	21399800	21044318	2076550	1748369	1620581	1415270
3591	threonate	Cofactors and Vitamins	Ascorbate and Aldarate Metabolism	27738	LC/MS Polar	100001022	2384	135.03	151152	70753-61-6	C01620	HMDB00943	52639804	57884196	30430040	17371040	28649644	26736812	44762308	54007700	38828352	24094946	17633448	29822670	20655266	16170401	25387142	58521552	41963016	37837256	364078880	451502688	423862400	347724416	471470784	380776576	380916256
3595	gulonate*	Cofactors and Vitamins	Ascorbate and Aldarate Metabolism	46957	LC/MS Polar	100001586	2750	195.051	9794176	20246-53-1	C00257	HMDB03290	34065808	35921096	33906032	54721504	44850584	42392408	8.2787e+06	7188029	5331815	14292480	12164203	11415374	121394088	108594384	119536152	9848081	9497113	10331066	1470520	3377543	4388797	1356672	522032	1.46492e+06	927528
3597	alpha-tocopherol	Cofactors and Vitamins	Tocopherol Metabolism	1561	LC/MS Pos Late	1105	2522	430.378	14985	59-02-9;10191-41-0	C02477	HMDB01893	2435855	2291775	2632622	2005830	1791512	1269292	3847847	3984674	5373402	5475539	4682742	4679883	598679	463571	568858	3390148	4170584	4196630	250645	275416	399047	1222279	560321	1002373	1779289
3623	folate	Cofactors and Vitamins	Folate Metabolism	1826	LC/MS Neg	328	1467	440.132	6037	59-30-3	C00504	HMDB00121	2319524	2176671	1880809	2346826	2468523	1703016							2587852	2018216	2560126				3.97208e+06	3292709	3206451	3073120	4823719	3338817	3.96288e+06
3630	pterin	Cofactors and Vitamins	Pterin Metabolism	43023	LC/MS Neg	100004216	1370	162.042	73000	22363-60-4	C00715	HMDB00802	83208	45177	62534	144754	140474	140487	126853	99879	108289	102784	109794	95745	115668	104988	93981	55505	53938	69047			47340
3641	heme	Cofactors and Vitamins	Hemoglobin and Porphyrin Metabolism	41754	LC/MS Pos Late	100001386	1124	616.176	26945	14875-96-8	C00032	HMDB03178	111478	106037	119007	78225	77185	68947	114988	218276	254917	74976		99954				66995	113579	91097	290724	200150	159026	116668	231489	77897	61936
3642	bilirubin	Cofactors and Vitamins	Hemoglobin and Porphyrin Metabolism	43807	LC/MS Pos Late	1090	1840	585.271	5280352	635-65-4	C00486	HMDB00054	333248	504785	428793	211297	246212	207911	530778	590882	528552	692791	608059	725149	163141	164571	208169	92908	87422	139960	404390	916745	1147607	4296711	2553414	4345901	3945977
3654	thiamin (Vitamin B1)	Cofactors and Vitamins	Thiamine Metabolism	5341	LC/MS Pos Early	873	3050	265.112	1130	59-43-8	C00378	HMDB00235	28155166	26827768	24201722	25407364	28039686	31517096	21966650	28514868	22720416	21408158	19178728	21061960	32758220	32165444	31302116	20135688	14639765	16496385	28811392	38249952	30928010	27402578	22146398	30031750	24920240
3662	retinol (Vitamin A)	Cofactors and Vitamins	Vitamin A Metabolism	1806	LC/MS Pos Late	498	1636	269.226	445354	68-26-8	C00473	HMDB00305	296283	343192	383853	319264	317836	255193	195336	159433	273372	178455	160754	174542	222869	188461	212354	61468	60494	59745
3676	pyridoxine (Vitamin B6)	Cofactors and Vitamins	Vitamin B6 Metabolism	608	LC/MS Neg	936	1657	168.067	1054	58-56-0	C00314	HMDB02075	14987479	16462862	13308376	12866555	15655522	12950165	8718553	11789114	10675484	7.63596e+06	6548866	7699420	14881521	16616858	15599470	5921565	4568886	4293757	22629716	25302164	18976418	23462164	29742292	25220384	23582196
3677	pyridoxine phosphate	Cofactors and Vitamins	Vitamin B6 Metabolism	57553	LC/MS Pos Early	494	1082	250.048	1055	447-05-2	C00627	HMDB01319	589444	383618	475904	566563	537029	535231							516057	543001	579767	915171	709121	676378			269400	595391	550216	455871	696398
3678	pyridoxamine	Cofactors and Vitamins	Vitamin B6 Metabolism	2150	LC/MS Pos Early	568	2975	169.097	1052	58052-48-5	C00534	HMDB01431			94090	1090543	690860	679478	599284	383285	536238	645592	746779	434322	1172365	1030788	918479	230032	255562	282040	405023	597798	497916	669653	365464	543866	594092
3680	pyridoxal phosphate	Cofactors and Vitamins	Vitamin B6 Metabolism	5331	LC/MS Neg	492	943	246.017	1051	41468-25-1	C00018	HMDB01491	787280	592340	755901	768892	828115	556801	90284	46387	85450	258276	218622	213147	715475	594009	811428	181525	271297	277108	105098	125618	621303	298810	157671	250882	314513
3681	pyridoxal	Cofactors and Vitamins	Vitamin B6 Metabolism	1651	LC/MS Pos Early	491	2343	168.065	1050	65-22-5	C00250	HMDB01545	4181965	3643300	4047588	10238023	10965381	10747747	662610	4.10619e+06	3904286	4232457	3803713	3409865		12490570	15000764	535241	2478061	3171443	18295706	26204196	16912504	21356668	15508110	21201148	20634160
3682	pyridoxate	Cofactors and Vitamins	Vitamin B6 Metabolism	31555	LC/MS Neg	100001121	2185	182.046	6723	82-82-6	C00847	HMDB00017	2094653	2090411	1.76575e+06	1077967	1097362	1190588	547782	761658	631318	656656	590855	641327	1258247	1368326	1354832	635303	572032	604090	797251	1370227	1417217	575616	402936	560413	496512
3684	hippurate	Xenobiotics	Benzoate Metabolism	15753	LC/MS Neg	100000014	2106.9	178.051	464	495-69-2	C01586	HMDB00714	11743211	11970284	9886150	5072562	5645857	5551374	4100075	6366247	4815087	5024849	4560278	5021525	5398460	6593541	5944531	4318056	3444661	3945185
3688	2-hydroxyhippurate (salicylurate)	Xenobiotics	Benzoate Metabolism	18281	LC/MS Neg	1869	2184	194.046	10253	487-54-7	C07588	HMDB00840	303224	292070	241408	143691	121446	121476	37522	54744	38524	41067	35451	29758	148014	166566	141703	26791		24625
3698	benzoate	Xenobiotics	Benzoate Metabolism	15778	LC/MS Neg	100000008	1750	121.029	243	65-85-0	C00180	HMDB01870	980799	1013864	1279438	1328086	1459475	1350974	921238	541961	961636	1206619	1093276	716314	2256831	2742109	1316178	1246606	838751	1220178	1073154	3192747	1424224	1111362	1335601	1476953	995748
3719	guaiacol sulfate	Xenobiotics	Benzoate Metabolism	46111	LC/MS Neg	100004208	2344	203.002	22473			HMDB60013	207986	209753	209296	265899	238535	252091	114910	103068	122865	742381	823362	640514	1080007	813045	1099490	296735	280259	315379	94495	163936	190077	265331	148089	200603	245268
3722	4-methylcatechol sulfate	Xenobiotics	Benzoate Metabolism	46146	LC/MS Neg	100004111	2665	203.002					101611	112536	98569	29987		30060							36169	41874	54923
3734	4-ethylphenyl sulfate	Xenobiotics	Benzoate Metabolism	36099	LC/MS Neg	100001756	3580	201.023		123-07-9	C13637		121444	120384	98895	39377	45807	50403	98495	119166	103189	121974	100613	118423	68422	57572	80943	90519	75944	77319
3756	p-cresol sulfate	Xenobiotics	Benzoate Metabolism	36103	LC/MS Neg	100001315	2890	187.007	4615423	3233-57-7		HMDB11635	3663537	3668951	3192121	2204748	2090076	1.95697e+06	1693728	1762925	1681830	1776320	1603394	1827009	2545030	2336177	2652688	1413005	1227354	1092705
3925	gluconate	Xenobiotics	Food Component/Plant	587	LC/MS Polar	338	2922	195.051	10690	527-07-1	C00257	HMDB00625	14790441	18605580	13773760	8626586	8503022	8123063	4529108	5166822	4357440	1940150	2079154	1330146	13535114	12270533	13258824	4208887	4448107	3795763	13529849	23872534	28819976	22951684	15669937	21925312	20669714
3945	beta-guanidinopropanoate	Xenobiotics	Food Component/Plant	35101	LC/MS Pos Early	100001411	2145	132.077	67701	353-09-3	C03065	HMDB13222	3094072	3318879	3211202	3.05977e+06	2415541	2919009	4922479	5207504	4653785	2464719	2325756	2068672	2206268	2197599	2828752	5153726	4747575	5105963	180891	559773	514023	279556	89725	158921	262499
4000	ergothioneine	Xenobiotics	Food Component/Plant	37459	LC/MS Pos Early	100002154	850	230.096	3032311	58511-63-0	C05570	HMDB03045	7434129	5793865	7792701	6057889	5780648	5144529	2803802	2707276	2550278	461163	530294	451172	3065831	3.30064e+06	3409843	1.84962e+06	1994788	1639518
4002	erythritol	Xenobiotics	Food Component/Plant	20699	LC/MS Polar	100000846	1491	167.056	222285	149-32-6	C00503	HMDB02994	8343791	7894763	7533728	4580703	4505672	5098045	2323878	2.58994e+06	2322431	2.79645e+06	2230311	2309552	4923812	5112256	4654645	2366994	1767694	2039335				888050	770992	768959	746816
4062	N-glycolylneuraminate	Xenobiotics	Food Component/Plant	37123	LC/MS Polar	100001491	3327.5	324.094	123802	1113-83-3	C03410	HMDB00833	1.88366e+06	2148381	1938409	1276709	1099608	1244389	323375	430642	341507	325618	317775	285772	1213170	1155101	1162446	474642	552495	522194
4139	stachydrine	Xenobiotics	Food Component/Plant	34384	LC/MS Pos Early	100001296	1440	144.102	115244	4136-37-2	C10172	HMDB04827	1727680	1.87583e+06	2056365	999767	1079488	1173910	525198	641060	741402	565581	810405	425368	1463712	1502159	1342257	534984	433222	469545
4414	penicillin G	Xenobiotics	Drug - Antibiotic	37468	LC/MS Pos Early	100002155	2870	335.106	5904	69-57-8	C05551	HMDB15186	144298352	167584288	155835616	95223664	70850920	79781256	250717984	278878688	216176336	251140528	246134256	250541888	84728376	91035392	78172768	223570896	159974496	151278016	106707664	83794872	73839344	75556112	170018848	85603056	79413488
4552	rosiglitazone	Xenobiotics	Drug - Metabolic	48981	LC/MS Pos Early	100006439	3130	358.122	77999	122320-73-4	D00596,D08491	HMDB05031																			16592265	22239942	24791216	39138532	24250448	43818808	44705912
4743	sulfate*	Xenobiotics	Chemical	46960	LC/MS Neg	100002528	616	96.9601	1118	14808-79-8	C00059	HMDB01448	155886640	152518224	131192304	136459008	138140528	135301120	977547776	1143204352	1003825024	1004499712	910973760	997728128	146971504	155371344	153487648	151415792	133552856	135265904	198974736	206587904	174917600	184408336	275392864	193516704	194611040
4746	O-sulfo-L-tyrosine	Xenobiotics	Chemical	45413	LC/MS Neg	100005384	990	260.023	514186				1061858	986143	971822	692590	692474	470831	371138	379858	405655	364645	288927	304869	953571	726522	972894			144291			72087
4818	HEPES	Xenobiotics	Chemical	21248	LC/MS Neg	100000843	1022	237.091	23831	7365-45-9			45755	325480		33500	77476	520548	51924	57557	117089	67740	46132	26584	26914	74539		3268419840	3007177984	3170238720	522962	41236	56698	14424865	4640614	2.78106e+06	5762127
4837	phenol red	Xenobiotics	Chemical	36817	LC/MS Neg	100001724	3665.9	353.049	4766	143-74-8	C12600		75672128	88013064	70811920	75419536	69336808	80943672	33849712	43270632	31969548	28651378	35854700	34219356	69756776	74621232	70865464	26685464	26386738	38225364	106642392	130582608	112868968	131448008	157282112	137731888	137228960
4882	thioproline	Xenobiotics	Chemical	53231	LC/MS Pos Early	100009232	1250	134.027	93176	34592-47-4			69081808	58117676	58776472	46902744	66425504	61362588	37394508	40160972	37047848	14371810	12590471	12755948	48160008	45590784	48384120	25335690	22542708	20753670	76514504	78656336	81317912	73847792	44941840	73680528	72663288
	X - 11381			32698	LC/MS Pos Early		2331	186.112					657392	647175	718716	652710	566040	776120							627187	465384	564823
	X - 11564			46260	LC/MS Neg		1157.1	177.023					893000	792141	687129	368124	409515	418428	594866	534060	536787	239220	292604	296724	537935	553567	587506	157196				190223	185802
	X - 11612			47431	LC/MS Neg		1633	283.068					415982	368954	390158	285626	277917	299038	123999	185422	179099	260002	211146	202547	365047	416720	365661	166828	147789	149338
	X - 11677			47607	LC/MS Pos Early		2035	267.097					795677	650346	590769	1385118	1224394	1873307		255659	325820	621167	586284	289209	1602672	1498930	1456527	877313		1177154	599282	636717	560888	688864	1234458	774129	1156459
	X - 11979			47508	LC/MS Neg		1990	249.063					1193659	1097248	1118675	653832	674694	711312	592841	691268	605377	647996	542041	686424	788316	807445	759162	507751	448377	495067
	X - 12013			46611	LC/MS Neg		2066	242.013					1181332	1221212	975873	659998	595136	643397	70736	72277	64692	82604	44043	76812	767206	781176	779032	38289	35639	47895
	X - 12015			47390	LC/MS Neg		1296	216.088					891881	779298	810541	847818	713552	827028	342177	385096	409739	912993	888866	761835	2260214	2.0397e+06	2345333	784666	984214	685945	688718	1516082	1982685	543458	303370	646728	502519
	X - 12100			47687	LC/MS Pos Early		2650	221.092					758275	865963	850822	668309	683279	791632	479689	626829	699814	167400	135070	164885	1165346	1003042	1201509	291477	318570	376493	469239	428801	325365	681653	865954	806914	636763
	X - 12442			46618	LC/MS Neg		5315	223.171					2050993	2681410	2807173	1294836	1263638	1257837	656185	652042	675437	815231	965810	756920	2168057	2117086	2337065	903024	896816	943256	754927	859159	948696	18238468	8545887	16938456	17831192
	X - 12729			46623	LC/MS Neg		2021	227.997					2398203	2378173	2033384	1115761	1209811	1089977	121462	157816	94221	88599		114770	1274583	1291577	1305937	61698
	X - 12879			47954	LC/MS Neg		1115	147.067					615773	578266	539021	652345	700256	627526	2517982	2977915	2580851	2479446	2148714	2350554	741816	773744	786954	1.96323e+06	1693826	1743345	705149	882472	740247	798951	1.00415e+06	814087	800263
	X - 14056			46632	LC/MS Pos Early		810	192.032					65705788	37361316	52395292	65060200	78032440	71055232	135044256	160321600	138068912	149226608	128328120	142436832	77726224	68315472	78305104	133048864	119332680	86110432	143881472	58684600	46447904	90181360	191836768	121740416	129830848
	X - 14264			47255	LC/MS Neg		2091	258.182					70484	43807	62670	192927	179281	197233	175558	74681	130797	68533	66637	53279	41151	34231	60323	536762	556291	666148	521541	489507	1.00873e+06	351817	836242	287547	1008805
	X - 14838			47787	LC/MS Pos Early		2000	141.066					1503665	1600097	1364288	1105833	1174568	1107238	487273	622241	532974	674992	649832	642262	1796205	1.86639e+06	1809278	708227	683221	699361
	X - 14900			47254	LC/MS Neg		2140	258.182					130367	113088	136939	359946	289710	311947	360661	310984	345740	184834	225154	142546	91865	87483	98040	763935	712559	1008502	295214	246971	851580	336269	1851699	320230	1373892
	X - 15150			47259	LC/MS Neg		1544	294.11					180921	150068	212903	462820	421141	295455	272332	108214	343216	114696	113602	133279	883548	489875	945885	1769970	1697318	1533812	987566	1159534	3184091	667811	716482	584075	1238233
	X - 15161			47620	LC/MS Pos Early		1809	206.048					3865792	3150965	3144750	5082987	8165608	4791886	3937649	1773926	2762481	7700207	8.0331e+06	5919271	11130029	7737406	11549859	5063090	4288619	3899567	6254099	6599527	9601484	3278260	9413533	3385916	6082734
	X - 15220			46658	LC/MS Neg		2662	274.112					61096	61949			19419	40975		24929	38020													50968		34474	45572
	X - 15666			47800	LC/MS Pos Early		2755	221.092					676885	754894	852537	632892	339305	872872							1169470	1228144	1118113				290449	459635	369288	625463	287525	710130	451366
	X - 15806			47263	LC/MS Neg		3010	303.139					142306	85948	119883	283643	268062	287148	163937	94347	135155	75833	75745	34926	83086	108177	116552	214969	191969	293235	337362	656208	966394	140400	189512	95446	308873
	X - 15807			47264	LC/MS Neg		3360	337.123					71418	46937	65472	173844	182511	178111	159027	125505	153183	101867	96817	75149	78013	77339	113709	170365	190785	219826	121596	186393	360334	176207	300322	170738	349019
	X - 16343			47275	LC/MS Neg		2064	278.115					134852	95436	97467	165564	156937	185018	53607	19453	27606	60387	52289	39044	98305	102494	145471	209972	233024	371820	83942	109229	440347	66462	209841	52886	225249
	X - 16391			47277	LC/MS Neg		3427	344.219																							120636	532208	5439005	309730	900984	156208	1760344
	X - 17677			48022	LC/MS Neg		1544	204.982					250477	236648	268880	434211	428307	450331	56676	61913	53607	1734675	1480816	1331296	2601371	2561335	2805080	275140	301849	385313	312527	496285	510240	1892295	1289959	1794663	1504874
	X - 18162			47335	LC/MS Neg		2235	278.115					672205	449287	549722	995555	1.03416e+06	1082939	326997	201251	280541	571625	536486	537697	1275579	1246821	1412866	2766367	3000974	4427636	544679	795766	2612745	831022	1278432	645194	1.88763e+06
	X - 18779			46687	LC/MS Neg		1969	209.045					595406	1032835	743466	1.02703e+06	737334	1096367	1102497	1384621	1092114	946060	1174777	1.0469e+06	612444	591860	611930	763730	725135	1027029	936862	1270461	1128534	990132	1536298	814895	925031
	X - 21740			46909	LC/MS Neg		3613	188.075					301476	252594	221324	196856	220209	250272	173642	189292	215898				184354	208083	184014	53001	48641	59807	215095	306362	217010	213095	118199	226593	212275
	X - 21785			46961	LC/MS Neg		765	189.041					3734776	3620889	3172460	2080544	2183114	1667505	2190334	1717242	2230914	1540632	1467297	1483139	2215836	1749007	2300609	1325028	1196164	961723	653090	1270620	1463284
	X - 22504			47768	LC/MS Polar		1222	146.028					2192506	1109075	889731	1917769	2621842	2872258	10897568	9068619	8799427	2409862	1717538	1569778	1939208	1567606	2039416	978706	671171	481088	7015355	10920213	8498768	11688913	14040164	14238489	11900056
	X - 22768			48073	LC/MS Neg		1320	535.086					616810	437653	535145	389246	431877	397757	1.00981e+06	735085	946998	102408	86618	101594	542543	468706	533110	42601	61664	72129	85589	318762	695064	1399027	198498	1396355	612254
	X - 22771			48076	LC/MS Neg		2180	160.044					2826982	2731989	2342223	2108314	2290777	2539947	1932266	2259878	2303944	608719	575769	509741	1900096	2006868	1989094	811832	797351	986202	2167740	2889036	2236947	2298897	1396891	2425187	2256682
	X - 22776			48081	LC/MS Neg		3615	252.044					332273	365507	477670	336567	261591	315529	127518	184541	121661	158155	156357	149663	428383	499973	426637	541622	613754	680678	259040	231413	223325	234560	98917	211742	256998
	X - 24035			52064	LC/MS Pos Late		1961	401.34					6389947	5837056	5964164	3156533	3291487	3.11198e+06	6.95883e+06	5997514	8870525	4314415	4143998	4144317	4452801	3.65799e+06	3.89843e+06	16883824	17493032	15740773	2643487	2835286	3.95505e+06	11137194	12050077	11780126	16601010
	X - 24106			52135	LC/MS Pos Late		2172	661.526					560473	489258	573992	436040	510123	335162	420860	283553	475766	338981	240564	285704	676325	518706	733269	438108	356341	350052	467927	479899	720567	81297	69408		225576
	X - 24435			52665	LC/MS Neg		6625	465.304					2120474	801740	904193	1243751	1.03616e+06	1287711	2608069	741494	575719	1.77371e+06	7067628	2433986	2451965	4237407	2682988	1158208	1632138	1394876	72787						125285
	X - 24697			53125	LC/MS Pos Early		2265.3	258.178					388696	435527	525004	356002	249281	235472	1621601	985123	1445516	738760	600619	457737	627573	537167	557264	1202536	1069185	931704	676070	787566	433657	894517	459673	1088995	749059
	X - 24729			53158	LC/MS Pos Early		2720	279.101							95347	171789	171495	165505	138974		79266	76540	52227		56744			286118	222664	300874	179552	163514	462532				200380
	X - 24813			54841	LC/MS Neg		1286	202.048					1.04034e+06	1094513	929796	1.02578e+06	1026587	1292976	180613	269030	175721	307180	326323	293958	1217591	1400736	1174853	575282	621001	528632	649638	1177339	567433	951648	807318	944845	669255
	X - 24865			54972	LC/MS Pos Late		2814	840.574					38617292	31291160	40495744	20942712	19916492	20299780	20025544	18276184	19676812	8.23188e+06	7.23615e+06	7.65011e+06	30079950	25064790	29634214	9825200	9717534	10211301	7.25234e+06	9142917	13006308	1919764	1596386	1640156	1589738
	X - 24870			54977	LC/MS Pos Late		2128	719.569					7785205	7254874	8047549	4776593	4258969	3392104							10765334	8278501	12152762	4.40957e+06	4325838	2815432	1318371		2043152	823140	610145	814622	1601059
	X - 24952			57719	LC/MS Neg		5310	413.197					12154016	13122310	15507456	24468112	43713300	22684390	12009351	11655040	6846402	12257217	16530617	18490386	39839964	33485336	31072168	13984570	23313448	23030492	23296656	53306144	24288612	36935220	18044736	15124219	14358568
	X - 25102			61675	LC/MS Neg		1379	192.033					364578	354111	269123	516602	633289	479565	436634	233101	314563	31471	49235	41158	869726	709307	907805	175863	171647	145478		222254	436267	121335		84691	66747
	X - 25109			61682	LC/MS Pos Early		1115	194.048					14281535	9683750	14573559	10300636	8798854	8614354	2739948	1982933	2319316	1261063	1327330	898895	87590160	75181360	73933088	6.989e+06	7005149	7.89926e+06	2350081	6446653	2177452	4398864	1072427	4634378	2110703
	X - 25182			62249	LC/MS Pos Early		2836	161.128					5839620	5.92388e+06	5342028	3047545	2885980	3414067	1910689	2049035	2176618	1930899	1.79547e+06	1794058	3295860	4003039	3537368	2509939	2071059	2109142	299320
	X - 25244			62451	LC/MS Pos Early		2148	191.048					96753		53088	419385	285416	305145	7892757	4063660	4653694	787259	856999	545738	387224	300726	446178	685459	633754	742728	416832	474453	1265009	590124	483117	629600	1431121
	X - 25416			62713	LC/MS Pos Early		996.9	309.129					36011612	37383132	26179916	24859318	24247000	18068716	14903219	16413657	12588910			2014667	12872508	17035068	19491610				27326212	40848880	24720100	72753464	70098568	68422472	67205304

## Sheet: PRONormImpData
												CLIENT_IDENTIFIER	MT 1.1	MT 1.2	MT 1.3	MT 2.1	MT 2.2	MT 2.3	MT 3.1	MT 3.2	MT 3.3	MT 4.1	MT 4.2	MT 4.3	MT 5.1	MT 5.2	MT 5.3	MT 6.1	MT 6.2	MT 6.3	MT 7.1.14	MT 7.2.14	MT 7.3.14	MT 8.1.14	MT 8.2.14	MT 8.3.14	MT 8.4.14
												PARENT_SAMPLE_ID	4709928	4709929	4709930	4709931	4709932	4709933	4709934	4709935	4709936	4709937	4709938	4709939	4709940	4709941	4709942	4709943	4709944	4709945	4709946	4709947	4709948	4709949	4709950	4709951	4709952
												SAMPLE_NAME	AGEX-00001	AGEX-00002	AGEX-00003	AGEX-00004	AGEX-00005	AGEX-00006	AGEX-00007	AGEX-00008	AGEX-00009	AGEX-00010	AGEX-00011	AGEX-00012	AGEX-00013	AGEX-00014	AGEX-00015	AGEX-00016	AGEX-00017	AGEX-00018	AGEX-00019	AGEX-00020	AGEX-00021	AGEX-00022	AGEX-00023	AGEX-00024	AGEX-00025
												BRADFORD_PROTEIN	2.663	2.54	2.491	3.907	3.24	2.491	1.872	0.732	3.437	4.683	4.118	3.425	5.244	4.785	5.723	1.404	2.046	2.982	0.751	2.847	3.746	1.072	0.697	1.187	1.086
												CELL_LINE	1	1	1	2	2	2	3	3	3	4	4	4	5	5	5	6	6	6	7	7	7	8	8	8	8
												CELL_LINE_UPDATED	MT1	MT1	MT1	MT2	MT2	MT2	MT3	MT3	MT3	MT4	MT4	MT4	MT5	MT5	MT5	MT6	MT6	MT6	MT7	MT7	MT7	MT8	MT8	MT8	MT8
												GROUP_NUMBER	1	1	1	1	1	1	1	1	1	1	1	1	1	1	1	1	1	1	1	1	1	1	1	1	1
												SAMPLENUMBER	1	2	3	4	5	6	7	8	9	10	11	12	13	14	15	16	17	18	19	20	21	22	23	24	25
												AGE	Progenitor	Progenitor	Progenitor	Adult	Adult	Adult	Progenitor	Progenitor	Progenitor	Adult	Adult	Adult	Progenitor	Progenitor	Progenitor	Progenitor	Progenitor	Progenitor	Adult	Adult	Adult	Progenitor	Progenitor	Progenitor	Progenitor
												Stage	Embryonic	Embryonic	Embryonic	Adult	Adult	Adult	Embryonic	Embryonic	Embryonic	Adult	Adult	Adult	Adult	Adult	Adult	Embryonic	Embryonic	Embryonic	Adult	Adult	Adult	Embryonic	Embryonic	Embryonic	Embryonic
												TISSUE	Endothelial	Endothelial	Endothelial	Endothelial	Endothelial	Endothelial	Mesenchymal	Mesenchymal	Mesenchymal	Mesenchymal	Mesenchymal	Mesenchymal	Adipose	Adipose	Adipose	Embryonic	Embryonic	Embryonic	Adipose	Adipose	Adipose	Embryonic-differentiated	Embryonic-differentiated	Embryonic-differentiated	Embryonic-differentiated
												CELL_TYPE	30MV2	30MV2	30MV2	HAEC	HAEC	HAEC	4D20.8	4D20.8	4D20.8	MSC	MSC	MSC	Fetal BAT	Fetal BAT	Fetal BAT	NP88	NP88	NP88	Fetal BAT	Fetal BAT	Fetal BAT	NP88	NP88	NP88	NP88
												SAMPLE_MATRIX	CELL PELLETS	CELL PELLETS	CELL PELLETS	CELL PELLETS	CELL PELLETS	CELL PELLETS	CELL PELLETS	CELL PELLETS	CELL PELLETS	CELL PELLETS	CELL PELLETS	CELL PELLETS	CELL PELLETS	CELL PELLETS	CELL PELLETS	CELL PELLETS	CELL PELLETS	CELL PELLETS	CELL PELLETS	CELL PELLETS	CELL PELLETS	CELL PELLETS	CELL PELLETS	CELL PELLETS	CELL PELLETS
PATHWAY_SORTORDER	BIOCHEMICAL	SUPER_PATHWAY	SUB_PATHWAY	COMP_ID	PLATFORM	CHEMICAL_ID	RI	MASS	PUBCHEM	CAS	KEGG	Group HMDB	30MV2	30MV2	30MV2	HAEC	HAEC	HAEC	4D20.8	4D20.8	4D20.8	MSC	MSC	MSC	fBAT Undiff	fBAT Undiff	fBAT Undiff	NP88 Undiff	NP88 Undiff	NP88 Undiff	fBAT Diff	fBAT Diff	fBAT Diff	NP88 Diff	NP88 Diff	NP88 Diff	NP88 Diff
1	glycine	Amino Acid	Glycine, Serine and Threonine Metabolism	58	LC/MS Pos Early	340	1375	76.0393	750	56-40-6	C00037	HMDB00123	1.28732	1.34826	1.61863	1.32679	1.51128	2.08472	0.927587	2.23059	0.551268	0.331018	0.406421	0.384942	1.32461	1.30039	1.25443	0.503291	0.331199	0.265613	2.63916	0.945275	0.602175	1	1.54429	0.847633	0.883492
2	N-acetylglycine	Amino Acid	Glycine, Serine and Threonine Metabolism	27710	LC/MS Pos Early	100001006	826	118.05	10972	543-24-8		HMDB00532	1.3728	1.46919	1.50153	1.01768	1.19345	1.3728	0.737042	1.69843	0.427794	0.427794	0.489928	0.534034	0.891177	1	0.947394	1.36629	0.728884	0.540458	0.427794	0.427794	0.427794	0.427794	0.427794	0.427794	0.427794
5	dimethylglycine	Amino Acid	Glycine, Serine and Threonine Metabolism	5086	LC/MS Pos Early	806	1104	104.071	673	1118-68-9	C01026	HMDB00092	1.88027	2.37797	2.03718	0.645816	1.08765	1.02037	1.53726	4.05214	0.755199	0.533545	0.659062	0.703421	0.784837	0.742895	0.711078	2.20636	0.97963	1.1507	0.533545	0.533545	0.533545	0.533545	0.533545	0.533545	0.533545
6	betaine	Amino Acid	Glycine, Serine and Threonine Metabolism	3141	LC/MS Pos Early	799	1064	118.086	247	107-43-7	C00719	HMDB00043	2.71849	2.84272	2.90718	1.2655	1.42641	1.88518	1.00224	2.96789	0.564923	0.526818	0.573035	0.635777	1.1828	1.27546	0.99776	1.67181	0.950147	0.579835	0.054573	0.026611	0.01971	0.018813	0.018813	0.018813	0.018813
9	serine	Amino Acid	Glycine, Serine and Threonine Metabolism	1648	LC/MS Pos Early	503	1239	106.05	5951	56-45-1	C00065	HMDB00187	1.04192	1	1.14056	0.657214	0.856369	1.13774	1.28784	3.24685	0.755225	0.518265	0.534522	0.602562	0.358452	0.387568	0.314983	1.7771	1.23097	0.768282	2.23488	0.636463	0.44608	1.5375	2.6193	1.3336	1.57392
10	N-acetylserine	Amino Acid	Glycine, Serine and Threonine Metabolism	37076	LC/MS Pos Early	100001851	800	148.06	65249	97-14-3		HMDB02931	1.26923	1.05749	1.35012	0.878507	1	1.20526	1.52736	3.22758	0.913099	0.634065	0.64935	0.666465	1.03459	1.10219	1.04116	2.01077	1.34958	0.867239	1.05436	0.476435	0.365963	0.186702	0.148423	0.172112	0.184064
16	threonine	Amino Acid	Glycine, Serine and Threonine Metabolism	1284	LC/MS Pos Early	564	1514	120.066	6288	72-19-5	C00188	HMDB00167	1.12999	1.40248	1.41342	0.863626	1.12057	1.64051	0.487596	1.26286	0.259734	0.168183	0.172974	0.194202	1	0.975517	0.842591	0.549887	0.31051	0.238531	3.73239	1.26865	0.706033	2.55316	4.21573	2.19482	2.37942
17	N-acetylthreonine	Amino Acid	Glycine, Serine and Threonine Metabolism	33939	LC/MS Neg	100001274	821.6	160.061	152204	17093-74-2			1.02262	0.923152	1.09079	1	1.0408	1.28551	3.03406	5.41054	1.59466	0.649914	0.666162	0.698862	0.734243	0.632049	0.700064	2.35252	1.5873	0.978855	1.88482	0.689357	0.699032	0.767823	1.82468	0.650411	1.02901
28	alanine	Amino Acid	Alanine and Aspartate Metabolism	1126	LC/MS Polar	811	2780.3	88.0404	5950	56-41-7	C00041	HMDB00161	0.923883	1	0.982303	1.16431	1.45216	1.93183	1.35461	4.48887	0.822382	0.591856	0.629261	0.749124	0.960342	0.982952	0.778571	1.3701	0.817403	0.553949	3.94474	1.45454	0.947379	2.68284	4.85089	2.60222	2.53924
30	N-acetylalanine	Amino Acid	Alanine and Aspartate Metabolism	1585	LC/MS Neg	1110	861.2	130.051	88064	97-69-8	C02847	HMDB00766	0.598813	0.550874	0.632723	0.963813	1.10665	1.33204	1.49958	3.2858	0.863933	0.702131	0.772411	0.834085	1.85726	1.72141	1.68465	3.05131	2.06697	1.40753	2.40233	1.27585	0.914551	0.821122	1	0.5982	0.67324
34	aspartate	Amino Acid	Alanine and Aspartate Metabolism	443	LC/MS Pos Early	234	1165	134.045	5960	56-84-8	C00049	HMDB00191	1.12397	0.930139	1.03478	0.890354	1	1.31773	4.55948	9.95491	2.53065	1.0897	1.20482	1.23219	0.287134	0.278722	0.19058	1.25546	0.811829	0.603621	3.08235	1.08925	0.907169	0.672304	0.758418	0.493937	0.617434
35	N-acetylaspartate (NAA)	Amino Acid	Alanine and Aspartate Metabolism	22185	LC/MS Polar	100000787	3143	174.041	65065	997-55-7;997-55-7	C01042	HMDB00812	0.641188	0.658273	0.779116	0.854206	0.899925	1.26124	3.29776	7.70558	1.5089	1.03643	0.920171	1	0.168586	0.147428	0.146773	5.75047	4.46053	3.18439	0.255002	0.133283	0.129244	1.63717	1.41009	1.3715	1.30926
38	asparagine	Amino Acid	Alanine and Aspartate Metabolism	512	LC/MS Pos Early	917	1225	133.061	6267	70-47-3	C00152	HMDB00168	0.67463	0.523936	0.713842	1	1.20988	1.51532	2.97918	6.32515	1.74466	1.23504	1.47154	1.47837	0.95568	0.795858	0.717403	4.69185	3.1814	2.21771	2.7576	0.70313	0.620667	0.742737	0.85748	0.536177	0.826062
39	N-acetylasparagine	Amino Acid	Alanine and Aspartate Metabolism	33942	LC/MS Pos Early	100001257	785	175.071	99715	4033-40-3		HMDB06028	1.30159	1.39974	1.34375	1.30437	1.50865	1.78249	0.977199	2.62091	0.546982	0.417262	0.378729	0.362386	1.54954	1.67836	1.52496	1.47533	1.0228	0.658014	0.683336	0.417722	0.410306	0.723108	0.362386	0.384407	0.684285
41	glutamate	Amino Acid	Glutamate Metabolism	57	LC/MS Pos Early	561	1500	148.06	611	56-86-0	C00025	HMDB00148	0.866298	0.868092	1.07455	1.27923	1.63695	2.26864	1.91363	4.35314	1	0.689162	0.695016	0.722128	1.22808	1.11487	1.03788	2.21885	1.2998	0.969227	2.49521	0.917604	0.635736	0.447546	0.426142	0.345724	0.420747
42	glutamine	Amino Acid	Glutamate Metabolism	53	LC/MS Pos Early	563	1291	147.076	5961	56-85-9	C00064	HMDB00641	0.986739	1.14757	1.05703	0.797844	1	1.31105	1.69861	5.11686	0.968294	0.659723	0.779826	0.947841	0.612949	0.684712	0.552331	1.85781	1.10421	0.650405	1.98991	0.703968	0.403928	3.4226	5.84269	2.78397	2.82017
43	alpha-ketoglutaramate*	Amino Acid	Glutamate Metabolism	62101	LC/MS Polar	100002397	1916	144.03		18465-19-5			1.06486	1.42262	1.13723	0.680487	0.746652	1.01823	1	2.83602	0.480697	0.348636	0.327722	0.421808	0.536799	0.545017	0.478469	3.09838	1.47093	0.885371	1.09359	0.408994	0.35052	1.81829	2.65864	1.71315	1.66473
44	N-acetylglutamate	Amino Acid	Glutamate Metabolism	15720	LC/MS Pos Early	100000282	1050	190.071	70914	5817-08-03	C00624	HMDB01138	1.0322	0.929777	1.05744	0.87955	1.04044	1.41481	1.11836	2.76278	0.655968	1	1.1809	1.14815	0.839595	0.852717	0.755723	2.46026	1.5614	1.10678	1.42119	0.65732	0.558356	0.563077	0.480037	0.442786	0.544241
45	N-acetylglutamine	Amino Acid	Glutamate Metabolism	33943	LC/MS Polar	100001253	2140	187.072	182230	2490-97-3	C02716	HMDB06029	0.996876	0.993466	1.21559	1.07873	1	1.52152	1.00033	2.78146	0.590917	0.483592	0.43147	0.436721	0.68903	0.748677	0.602851	1.10301	0.701099	0.522994	1.47024	1.02341	0.717999	1.46398	4.02176	1.4197	1.22875
47	4-hydroxyglutamate	Amino Acid	Glutamate Metabolism	40499	LC/MS Pos Early	100002544	1141	164.055	439902	2485-33-8	C03079	HMDB01344	2.51862	2.35029	2.66793	0.959333	1.13037	1.60331	1.02457	0.342818	0.342818	0.613789	0.478296	0.436685	1	0.898276	0.737131	1.69468	1.03717	0.444822	0.342818	0.342818	0.342818	0.342818	0.342818	0.342818	0.342818
50	glutamate, gamma-methyl ester	Amino Acid	Glutamate Metabolism	33487	LC/MS Pos Early	100001103	2170	162.076	68662	1499-55-4;1499-55-4		HMDB61715	0.432802	0.43229	0.537672	0.926015	0.964138	1.18934	3.80766	9.40176	2.22347	1.98655	1.89347	1.92444	1.0708	0.968938	1.14873	4.90751	3.79574	2.90133	0.63703	0.28991	0.355499	0.872637	0.521822	0.593644	1
51	pyroglutamine*	Amino Acid	Glutamate Metabolism	46225	LC/MS Pos Early	100001540	1900	129.066	134508	2353-44-8			1.11853	1.11013	1.20617	0.798238	1	1.21485	0.752399	2.44028	0.43551	0.297504	0.326258	0.336192	0.588312	0.675485	0.554589	1.22748	0.919362	0.634928	2.77033	1.07172	0.728093	3.45558	4.77983	2.86923	3.10644
52	N-acetyl-aspartyl-glutamate (NAAG)	Amino Acid	Glutamate Metabolism	35665	LC/MS Pos Early	100001612	1035	305.098	5255	3106-85-2	C12270	HMDB01067	1.30225	1.26261	1.43107	0.707073	0.780074	1.00074	2.95127	5.97296	1.61127	0.305471	0.341932	0.297043	0.393656	0.465774	0.365298	19.3734	11.4246	8.61002	0.138641	0.138641	0.138641	0.81623	0.505493	1	1.03883
53	beta-citrylglutamate	Amino Acid	Glutamate Metabolism	54923	LC/MS Neg	100003271	530	320.062	72715786	73590-26-8	C20775		1.12842	1	1.25435	0.70319	0.680824	0.930799	2.49377	4.80409	1.23097	0.662237	0.7312	0.729007	0.911626	0.825115	0.79697	3.08628	2.55961	1.58362	2.14399	0.908698	0.876048	1.20387	1.53773	1.40189	0.895502
55	carboxyethyl-GABA	Amino Acid	Glutamate Metabolism	40007	LC/MS Pos Early	100003260	2085	176.092	2572	4386-03-02		HMDB02201	1.14778	1.12027	1.11131	1.11932	1.13346	1.80797	1.97115	4.16499	0.984843	0.300192	0.285375	0.165548	0.699041	0.901799	0.632404	0.493853	1.01516	0.546436	0.165548	0.165548	0.165548	0.165548	0.165548	0.165548	0.165548
59	S-1-pyrroline-5-carboxylate	Amino Acid	Glutamate Metabolism	42370	LC/MS Pos Early	35	1528	114.055	1196	2906-39-0	C04322	HMDB01301	0.884914	0.920419	1.04761	0.657822	0.952389	1.18393	0.242176	0.242176	0.242176	1.85961	1.53484	1.37224	1.60422	1.10451	1.16631	0.242176	0.574659	0.490183	1.89191	0.698576	0.242176	0.242176	0.296962	0.242176	0.242176
65	histidine	Amino Acid	Histidine Metabolism	59	LC/MS Neg	355	755.9	154.062	6274	5934-29-2	C00135	HMDB00177	1.07981	0.99562	1.13981	0.81849	0.998639	1.23215	1.69687	4.12616	1	0.706815	0.687108	0.875832	0.821861	0.919844	0.733871	2.01821	1.29178	0.837247	3.36345	0.826981	0.709726	2.16187	4.22106	1.84518	2.38228
66	1-methylhistidine	Amino Acid	Histidine Metabolism	30460	LC/MS Pos Early	100001051	2755	170.092	92105	332-80-9	C01152	HMDB00001	2.05666	2.39831	2.24813	0.918945	1.02999	1.2746	0.970004	1.66072	0.459438	0.357802	0.241162	0.273531	1.58814	1.23019	1.31553	0.651156	0.3121	0.212265	0.212265	0.212265	0.212265	0.212265	0.212265	0.212265	0.212265
67	3-methylhistidine	Amino Acid	Histidine Metabolism	15677	LC/MS Neg	100000042	906.3	168.078	64969	368-16-1	C01152	HMDB00479	1.66176	1.59222	1.66322	1.45888	1.53429	1.14637	0.946932	0.69491	0.507862	0.204978	0.179503	0.207221	1.78631	1	1.60076	0.211513	0.112313	0.112313	0.112313	0.112313	0.112313	0.112313	0.112313	0.112313	0.112313
68	N-acetylhistidine	Amino Acid	Histidine Metabolism	33946	LC/MS Pos Early	100001293	2065	198.087	75619	39145-52-3	C02997	HMDB32055	0.849893	1.15011	1.70887	0.632874	0.447245	0.7545	2.57498	7.9871	1.38664	0.483878	0.471617	0.427368	0.649747	0.60276	0.475845	2.83968	2.09152	1.46318	0.427368	0.444416	0.479021	2.60432	7.9882	2.16968	2.32342
71	hydantoin-5-propionate	Amino Acid	Histidine Metabolism	40473	LC/MS Polar	100002514	2080	171.041	782	5624-26-0	C05565	HMDB01212	2.01085	2.53633	2.15697	0.996515	0.872094	1.01883	1.47093	5.46474	0.857404	0.55678	0.603437	1.00348	0.759844	0.814624	0.684562	1.94213	1.06352	0.793344	0.55678	0.55678	0.55678	0.55678	0.55678	0.55678	0.55678
74	imidazole propionate	Amino Acid	Histidine Metabolism	40730	LC/MS Pos Early	100003434	2263	141.066	70630	1074-59-5		HMDB02271	0.72073	1	0.842981	0.606935	0.870038	1.02067	1.1674	2.81512	0.70222	0.806687	0.930907	0.748545	1.08391	1.27648	1.00754	3.31678	1.93921	1.59748	0.165385	0.165385	0.165385	0.165385	0.165385	0.165385	0.165385
76	imidazole lactate	Amino Acid	Histidine Metabolism	15716	LC/MS Pos Early	100000263	2040	157.061	440129	14403-45-3	C05568	HMDB02320	0.720608	0.869529	0.692462	3.64152	2.09384	0.830061	0.118668	1.68715	0.118668	0.210522	0.118668	0.118668	1.65888	1.7956	1.78481	1.5278	1.13047	0.736533	0.118668	0.118668	0.118668	0.118668	0.118668	0.476164	0.118668
77	carnosine	Amino Acid	Histidine Metabolism	1768	LC/MS Pos Early	249	2942	227.114	439224	305-84-0	C00386	HMDB00033	2.94263	2.96211	3.22083	0.9701	1.24687	1.55618	1.44557	3.96832	0.663483	0.516474	0.562355	0.668518	0.832298	0.928182	0.722776	1.92524	1.0299	0.663248	0.516474	0.516474	0.516474	0.516474	0.516474	0.516474	0.516474
83	1-methyl-4-imidazoleacetate	Amino Acid	Histidine Metabolism	32350	LC/MS Pos Early	100001208	2064	141.066	75810	2625-49-2	C05828	HMDB02820	2.45317	2.9314	2.7519	1.02554	1.14061	1.83301	0.974459	3.83523	0.730449	0.542114	0.738937	0.698279	0.85771	0.966383	0.793825	1.77451	1.06759	0.767002	0.542114	0.542114	0.542114	0.542114	0.542114	0.542114	0.542114
84	1-ribosyl-imidazoleacetate*	Amino Acid	Histidine Metabolism	61868	LC/MS Pos Early	100001668	2006	259.092	5117448	29605-99-0	C05131	HMDB02331	1.85148	2.78901	1.92676	0.744308	1.05376	0.946244	0.767067	0.492568	0.492568	0.492568	0.492568	0.492568	0.531902	0.582594	0.492568	0.492568	0.492568	0.492568	0.492568	1.98995	1.62687	0.492568	0.492568	0.492568	0.492568
85	4-imidazoleacetate	Amino Acid	Histidine Metabolism	32349	LC/MS Pos Early	100001207	2055	127.05	96215	645-65-8	C02835	HMDB02024	0.698662	0.614522	0.798483	0.771058	1	1.12588	0.60212	1.89887	0.307449	0.23209	0.230459	0.324916	0.781936	0.71874	0.707541	3.88249	2.88787	2.05185	5.90263	2.37632	1.53027	4.75709	8.33647	4.57088	5.1548
91	lysine	Amino Acid	Lysine Metabolism	1301	LC/MS Pos Early	407	2850	147.113	5962	56-87-1	C00047	HMDB00182	0.86407	1	0.889111	0.771315	0.811983	1.1358	1.75794	5.0324	0.989856	0.735524	0.727284	0.932159	0.538601	0.626509	0.51709	2.47535	1.47056	1.09913	4.04446	1.09376	0.705002	2.32293	4.76525	2.079	2.10844
93	N6-acetyllysine	Amino Acid	Lysine Metabolism	36752	LC/MS Pos Early	100001734	2131	189.123	92832	692-04-6	C02727	HMDB00206	1	1.0793	1.14172	0.796068	0.751621	1.12511	0.836143	2.28706	0.415235	0.410761	0.484306	0.443492	0.404045	0.444362	0.31882	2.40905	1.40521	1.22821	2.71922	0.588917	0.394172	1.37272	2.29375	1.02178	1.16095
98	N6,N6,N6-trimethyllysine	Amino Acid	Lysine Metabolism	1498	LC/MS Pos Early	189	2825	189.16	440120	23284-33-5	C03793	HMDB01325	2.25604	2.44402	2.26441	1.12887	1.23059	1.58786	1.00466	2.76711	0.642771	0.465377	0.525719	0.504685	1	1.06977	0.814783	2.20175	1.32791	0.965714	1.38726	0.340128	0.187695	0.363972	0.377214	0.321521	0.322632
99	5-hydroxylysine	Amino Acid	Lysine Metabolism	15685	LC/MS Pos Early	100000054	2790	163.108	1029	13204-98-3	C16741	HMDB00450	1.76921	2.10834	2.40402	0.974769	1.02523	1.16033	0.638467	0.638467	0.638467	0.638467	0.638467	0.638467	0.799154	0.766527	0.638467	0.844588	0.638467	0.638467	0.638467	0.638467	0.638467	0.638467	0.638467	0.638467	0.638467
100	5-(galactosylhydroxy)-L-lysine	Amino Acid	Lysine Metabolism	43582	LC/MS Pos Early	100002462	2755	325.161		32448-36-5			2.95033	3.17007	3.4346	1.1218	1.24993	1.61734	0.837372	1.83592	0.465557	0.163609	0.161286	0.171251	0.973019	1.12695	1.00918	3.99146	2.38666	1.71318	1	0.443722	0.372554	0.244266	0.211502	0.218707	0.259568
102	2-aminoadipate	Amino Acid	Lysine Metabolism	6146	LC/MS Polar	381	3500	160.061	469	542-32-5;1118-90-7	C00956	HMDB00510	1.82082	1.81319	2.01517	2.1166	2.39879	3.10608	0.356167	0.96111	0.243154	0.420759	0.486889	0.538585	1.53144	1.45467	1.45565	4.4509	3.13394	1.86871	0.716039	0.552619	0.466517	1	0.729405	0.815723	0.793866
110	pipecolate	Amino Acid	Lysine Metabolism	1444	LC/MS Pos Early	1025	2200	130.086	849	4043-87-2	C00408	HMDB00070	2.05423	1.9827	2.1096	0.80196	0.970449	1.2595	0.467113	0.36503	0.36503	0.382575	0.38328	0.36503	1	1.18146	0.797395	3.87524	2.9958	1.50424	1.99209	0.658328	0.50749	0.36503	0.36503	0.36503	0.36503
111	6-oxopiperidine-2-carboxylate	Amino Acid	Lysine Metabolism	43231	LC/MS Neg	100004499	965	142.051	3014237	34622-39-4		HMDB61705	2.11477	1.84819	1.84727	1.13342	1.14925	1.03707	1.44627	3.0878	0.753802	0.595975	0.661761	0.687581	1	0.75042	0.829665	0.773122	0.508728	0.508728	0.508728	0.508728	0.508728	0.508728	0.508728	0.508728	0.508728
114	5-aminovalerate	Amino Acid	Lysine Metabolism	18319	LC/MS Pos Early	100000454	2220	118.086	138	660-88-8	C00431	HMDB03355	1.22167	1.02106	1.39299	0.977142	0.976159	1.52628	1.66213	4.2727	0.978936	0.798716	0.814943	0.781325	0.613382	0.581407	0.498458	3.09324	1.9616	1.60947	0.498458	0.498458	0.498458	0.498458	0.498458	0.498458	0.498458
115	N,N,N-trimethyl-5-aminovalerate	Amino Acid	Lysine Metabolism	57687	LC/MS Pos Early	100015962	2186	160.133					1.61075	1.74893	1.8035	0.916154	1.0822	1.53426	1.81667	5.17099	0.917804	0.282074	0.442763	0.393655	0.493079	0.532993	0.423563	2.20548	1.16432	0.883053	0.282074	0.282074	0.282074	0.282074	0.282074	0.282074	0.282074
116	phenylalanine	Amino Acid	Phenylalanine Metabolism	64	LC/MS Pos Early	460	2878	166.086	6140	63-91-2	C00079	HMDB00159	1.06578	1.1094	1.11241	0.942052	1	1.30266	0.903282	2.72662	0.547456	0.335275	0.388507	0.478361	0.836454	0.963809	0.818951	1.28103	0.766849	0.653029	4.03577	1.18623	0.918056	2.56498	5.23766	2.28079	2.48346
117	N-acetylphenylalanine	Amino Acid	Phenylalanine Metabolism	33950	LC/MS Neg	100001256	2597	206.082	74839	2018-61-3	C03519	HMDB00512	0.879204	1.2662	1.33618	0.597003	0.498504	0.677255	0.46357	1.40342	0.346274	0.329535	0.235888	0.400196	1	1.03493	0.744549	2.96483	1.89004	1.44513	1.32156	0.311303	0.272169	1.62161	16.5034	1.78228	1.97556
118	1-carboxyethylphenylalanine	Amino Acid	Phenylalanine Metabolism	62566	LC/MS Neg	100020419	2844	236.093					0.898123	1	1.02211	1.12676	1.38983	1.88279	0.177505	0.86773	0.136394	0.146755	0.137878	0.162256	3.33453	3.9586	3.14732	0.475457	0.300374	0.192103	1.65747	0.788178	0.486626	1.485	2.09073	1.42183	1.37271
122	phenyllactate (PLA)	Amino Acid	Phenylalanine Metabolism	22130	LC/MS Neg	100000774	2208	165.056	3848	828-01-3	C05607	HMDB00779	1.03241	1.23246	0.985767	0.467775	0.475848	1.01423	0.658643	1.34642	0.467775	0.467775	0.467775	0.467775	1.23555	1.0698	0.93195	0.81542	0.467775	0.49173	0.467775	0.467775	0.677907	2.8014	2.33663	0.545295	1.19752
132	tyrosine	Amino Acid	Tyrosine Metabolism	1299	LC/MS Pos Early	815	2430	182.081	6057	60-18-4	C00082	HMDB00158	1.08772	1.28981	1.17525	0.952109	0.981708	1.27516	0.846999	1.71809	0.421935	0.268856	0.245222	0.299032	0.9859	1	0.897297	1.01856	0.615048	0.472643	4.134	1.36977	0.796197	2.61741	4.60575	2.45584	2.86206
134	1-carboxyethyltyrosine	Amino Acid	Tyrosine Metabolism	62564	LC/MS Neg	100020421	1846	252.088					0.94662	1.11374	1.05338	1.13819	1.43926	1.72071	0.407024	0.407024	0.407024	0.407024	0.407024	0.407024	4.30919	4.38982	3.93628	0.407024	0.407024	0.407024	0.814755	0.61743	0.407024	0.793804	0.755564	0.742639	0.709259
142	4-hydroxyphenylpyruvate	Amino Acid	Tyrosine Metabolism	1669	LC/MS Neg	1141	1690	179.035	979	156-39-8	C01179	HMDB00707	1.43018	1.59262	1.64114	0.423375	0.541283	0.689675	0.556714	1.47497	0.351373	0.095273	0.095273	0.095273	0.431551	0.41903	0.581426	3.65069	1.62059	1	3.17624	0.772403	0.61691	3.3423	9.65147	2.79295	2.56742
145	3-(4-hydroxyphenyl)lactate (HPLA)	Amino Acid	Tyrosine Metabolism	32197	LC/MS Neg	240	1379	181.051	9378	6482-98-0	C03672	HMDB00755	1.31574	1.50477	1.3462	0.963697	0.995726	0.888705	0.688786	1.67413	0.388451	0.184523	0.179661	0.224952	1.69083	1.56444	1.60535	1	0.656734	0.335633	1.71327	0.699569	0.571082	5.50356	7.18206	4.97859	5.20397
149	phenol sulfate	Amino Acid	Tyrosine Metabolism	32553	LC/MS Neg	100001510	2156	172.991	74426	937-34-8	C02180	HMDB60015	1.14823	1.07909	1.03924	0.568653	0.666168	0.792958	0.329642	0.912423	0.19726	0.941487	1.10484	1	1.88624	1.70241	1.86847	0.762031	0.492734	0.369437	1.04936	0.370844	0.360974	3.38609	3.99031	2.91024	3.1351
176	O-methyltyrosine	Amino Acid	Tyrosine Metabolism	37451	LC/MS Pos Early	100002078	2790	196.097	76957	1080-06-4		HMDB14903	1.16818	1.18231	1.53999	0.933878	1.05131	1.5479	0.50286	1.19715	0.331382	0.557221	0.652495	0.61976	1.11807	1.12421	0.948692	2.33711	1.9637	1.31814	0.660216	0.120345	0.187427	0.120345	0.120345	0.120345	0.415839
207	tryptophan	Amino Acid	Tryptophan Metabolism	54	LC/MS Pos Early	565	2986	205.097	6305	73-22-3	C00078	HMDB00929	1	1.03164	1.10234	0.88214	1.09952	1.30566	0.618175	1.39974	0.311429	0.194441	0.216341	0.249421	0.966109	1.01405	0.87247	0.821172	0.481781	0.321585	3.75518	1.14866	0.779405	2.24279	4.50823	2.17708	2.64182
214	C-glycosyltryptophan	Amino Acid	Tryptophan Metabolism	48782	LC/MS Pos Early	100006379	2700	367.15	10981970	180509-18-6			1.81333	1.86517	2.25099	2.2916	2.56534	3.73843	1.49334	3.04999	0.70579	0.887154	0.958918	0.897015	1.88608	1.96397	1.83947	0.369694	0.250391	0.191784	1.04108	0.495104	0.398276	0.05356	0.048064	0.059564	0.048064
218	kynurenine	Amino Acid	Tryptophan Metabolism	15140	LC/MS Pos Early	100000265	2739	209.092	161166	2922-83-0	C00328	HMDB00684	1.60852	1.84077	1.79066	0.732215	0.951625	1.26752	2.16393	6.79696	1.41271	0.338602	0.316646	0.335481	0.867848	1.12708	0.873022	1	0.629792	0.485717	0.833875	0.350574	0.255765	12.0217	12.4284	10.6242	9.17221
222	kynurenate	Amino Acid	Tryptophan Metabolism	1417	LC/MS Neg	98	2224	188.035	3845	492-27-3	C01717	HMDB00715	2.83423	3.03621	2.7568	0.745115	1.07035	1.37795	0.930233	3.1751	0.521773	0.378896	0.409399	0.519129	0.64951	0.895536	0.610017	1.08652	0.64079	0.54779	0.378896	0.378896	0.378896	1.19075	2.18797	1.06977	1.15019
231	serotonin	Amino Acid	Tryptophan Metabolism	2342	LC/MS Pos Early	504	2550	177.102	5202	153-98-0	C00780	HMDB00259	3.12565	3.48426	3.28602	1.52004	1.86909	2.41593	0.372317	1.36049	0.176321	0.049789	0.062166	0.138825	0.973267	0.867311	0.736212	1.81039	1.02673	0.682766	0.049789	0.049789	0.049789	0.049789	0.049789	0.049789	0.049789
238	indolelactate	Amino Acid	Tryptophan Metabolism	18349	LC/MS Neg	100000463	2286	204.067	92904	832-97-3	C02043	HMDB00671	5.42202	5.57939	5.04118	1.79647	2.26755	2.24985	1.04051	4.58683	0.809487	0.314482	0.441904	0.766297	2.68097	2.99288	2.75974	1.51395	0.959495	0.55974	0.176291	0.181081	0.176291	0.887091	0.933803	0.909126	0.890569
251	3-indoxyl sulfate	Amino Acid	Tryptophan Metabolism	27672	LC/MS Neg	100000467	2222.2	212.002	10258	2642-37-7		HMDB00682	2.18884	2.32155	1.63098	0.99717	1.14588	1.13004	1.70633	3.43393	1.00283	0.552206	0.629678	0.756966	0.985636	0.575524	0.752342	1.05585	0.995579	0.281692	0.281692	0.281692	0.281692	0.281692	0.281692	0.281692	0.281692
257	leucine	Amino Acid	Leucine, Isoleucine and Valine Metabolism	60	LC/MS Pos Early	397	2864	132.102	5246661	61-90-5			0.990106	0.992053	1.03605	0.782439	0.819267	1.10516	1.6081	5.2583	0.98997	0.604482	0.726883	0.935441	0.623554	0.740372	0.664264	2.0118	1.27367	1.0394	3.48917	1	0.80043	2.09968	3.87647	1.84438	1.97325
258	N-acetylleucine	Amino Acid	Leucine, Isoleucine and Valine Metabolism	1587	LC/MS Neg	1082	2400	172.098	70912	1188-21-2	C02710	HMDB11756	1.13142	1.01641	1	1.01319	0.606064	1.36768	0.794611	3.30039	0.586931	0.540483	0.4974	0.584195	0.773644	0.715948	0.752376	2.26498	1.19495	0.872141	2.27173	0.455412	0.455412	1.321	8.27288	0.455412	1.39833
259	1-carboxyethylleucine	Amino Acid	Leucine, Isoleucine and Valine Metabolism	62559	LC/MS Neg	100020425	2663	202.108					0.917616	1	0.919494	1.16328	1.44459	1.79557	0.589769	1.73319	0.378875	0.389423	0.350562	0.439283	2.54703	2.99756	2.45107	0.978553	0.604599	0.498835	1.60086	0.702491	0.4258	1.80776	2.35554	1.57298	1.57293
261	4-methyl-2-oxopentanoate	Amino Acid	Leucine, Isoleucine and Valine Metabolism	22116	LC/MS Neg	100000551	2170	129.056	70	816-66-0	C00233	HMDB00695	0.671841	0.570976	0.517789	0.679724	1	1.13878	0.17205	0.756371	0.085494	0.625583	0.496679	0.633314	1.19654	1.49656	1.2426	1.32953	0.797653	0.541121	18.9806	4.53941	2.81926	18.9703	49.393	17.6904	20.4409
264	alpha-hydroxyisocaproate	Amino Acid	Leucine, Isoleucine and Valine Metabolism	22132	LC/MS Neg	100000706	1840	131.071	83697	10303-64-7	C03264	HMDB00746	0.37685	0.37685	0.438743	0.37685	0.715373	0.805234	0.37685	0.37685	0.37685	0.37685	0.37685	0.37685	1	1.50517	1.16016	0.37685	0.37685	0.37685	0.37685	0.57505	0.49163	6.56156	10.1866	5.61927	6.80807
267	isovalerate (C5)	Amino Acid	Leucine, Isoleucine and Valine Metabolism	44656	LC/MS Neg	100000708	1564	101.061	10430	503-74-2	C08262	HMDB00718	0.687711	0.718988	0.679676	0.215275	0.459279	0.215275	0.215275	0.215275	0.215275	0.215275	0.215275	0.215275	0.643605	1.10798	0.3533	0.215275	0.215275	0.215275	6.2245	1.27663	1	29.7825	27.5865	26.7368	27.1552
268	isovalerylglycine	Amino Acid	Leucine, Isoleucine and Valine Metabolism	35107	LC/MS Neg	100001452	1950	158.082	546304	16284-60-9		HMDB00678	1.83384	1.73595	1.469	0.815543	0.916136	1.08386	1.30452	2.75323	0.484632	0.34652	0.35877	0.718359	0.636597	0.650991	0.577373	1.39904	1.12995	0.34652	2.53815	0.828409	0.34652	1.27977	0.34652	0.34652	0.34652
269	isovalerylcarnitine (C5)	Amino Acid	Leucine, Isoleucine and Valine Metabolism	34407	LC/MS Pos Early	100001393	3085	246.17	6426851	31023-24-2		HMDB00688	2.68802	2.70546	2.6748	1.03832	1.3957	1.60237	0.747077	1.4593	0.438558	0.228346	0.286368	0.228346	0.875283	0.961675	0.943094	2.30348	1.34759	1.14378	0.490015	0.228346	0.228346	0.321768	0.228346	0.228346	0.358665
276	beta-hydroxyisovalerate	Amino Acid	Leucine, Isoleucine and Valine Metabolism	12129	LC/MS Polar	1442	1149.8	117.056	69362	625-08-1		HMDB00754	0.611882	0.698749	0.587341	0.869195	1	1.37753	0.70749	1.86897	0.421995	0.611443	0.710809	0.718365	0.523692	0.559057	0.481061	2.10252	1.2836	1.07386	8.03289	3.01834	2.01478	28.1927	47.3375	27.2291	28.3806
279	3-methylglutaconate	Amino Acid	Leucine, Isoleucine and Valine Metabolism	57747	LC/MS Polar	100002458	2700	99.0452	1551553	5746-90-7		HMDB00522	2.64155	3.09449	2.58812	1.02042	1.18484	1.56391	1.58034	4.71875	0.83889	0.997253	1.0048	1.08969	0.917941	1	0.865371	1.87832	1.22846	0.836022	0.197781	0.057233	0.057834	0.410107	0.424085	0.32792	0.374098
292	isoleucine	Amino Acid	Leucine, Isoleucine and Valine Metabolism	1125	LC/MS Pos Early	376	2800	132.102	6306	73-32-5	C00407	HMDB00172	0.930879	1.12007	1.00679	0.848203	1	1.26665	1.07663	2.6354	0.585881	0.41204	0.45242	0.508358	0.886549	0.916017	0.779471	1.47441	0.911223	0.582665	4.15783	1.25016	0.768864	2.39825	4.77411	2.07712	2.2477
294	N-acetylisoleucine	Amino Acid	Leucine, Isoleucine and Valine Metabolism	33967	LC/MS Neg	100001276	2325	172.098	2802421	3077-46-1		HMDB61684	1.1261	1.06991	1.39394	0.842249	0.668065	1.29215	1.30631	2.89444	0.551224	0.326826	0.467999	0.238538	0.910644	0.605775	0.769939	2.11376	1.39084	0.930094	0.238538	0.521771	0.238538	1.23645	10.1083	0.238538	2.58779
295	1-carboxyethylisoleucine	Amino Acid	Leucine, Isoleucine and Valine Metabolism	62558	LC/MS Neg	100020427	2628	202.108					1	1.32288	1.51213	1.32369	1.7396	2.41248	0.16706	0.438003	0.092505	0.137666	0.123572	0.181788	4.66995	5.57988	4.16143	0.710952	0.362451	0.277792	1.65371	0.829103	0.55869	1.00581	1.97312	0.980425	1.05077
296	3-methyl-2-oxovalerate	Amino Acid	Leucine, Isoleucine and Valine Metabolism	15676	LC/MS Neg	100000036	2064.2	129.056	47	1460-34-0;51829-07-3	C00671	HMDB03736	1	0.833982	0.79679	0.976574	1.40423	1.62042	0.089033	0.645355	0.077877	0.458892	0.365259	0.460934	1.76179	2.11943	1.76378	0.907961	0.534531	0.356869	27.4426	7.0137	4.32627	24.4933	63.8131	25.2836	26.2083
297	alpha-hydroxyisovalerate	Amino Acid	Leucine, Isoleucine and Valine Metabolism	46537	LC/MS Polar	100001300	1052	117.056	99823	600-37-3		HMDB00407	2.02522	2.45071	2.0127	1.92228	2.37905	2.99011	0.802662	2.61167	0.527099	0.362563	0.349428	0.46627	6.36617	7.2558	5.85371	0.893254	0.530041	0.291266	1.63936	0.668659	0.470464	0.473634	1.17057	1	0.886923
299	2-methylbutyroylcarnitine (C5)	Amino Acid	Leucine, Isoleucine and Valine Metabolism	45095	LC/MS Pos Early	100001509	3050	246.17	6426901	31023-25-3		HMDB00378	2.52054	2.90193	3.47495	1.20415	1.14182	1.72773	0.493126	0.987201	0.228227	0.112184	0.188237	0.121403	0.822179	1.0128	0.76414	1.37844	1.04977	0.813975	0.112184	0.112184	0.112184	0.112184	0.112184	0.112184	0.112184
301	2-methylbutyrylglycine (C5)	Amino Acid	Leucine, Isoleucine and Valine Metabolism	31928	LC/MS Neg	100001155	1884	158.082	193872	52320-67-9		HMDB00339	2.74028	2.97222	2.39127	0.964103	1.13361	1.42487	1.42952	3.30465	0.61647	0.462708	0.446536	0.82471	0.810405	0.9203	0.789085	1.39937	1.0359	0.445599	0.445599	0.445599	0.445599	0.445599	0.445599	0.445599	0.445599
302	tiglyl carnitine (C5)	Amino Acid	Leucine, Isoleucine and Valine Metabolism	35428	LC/MS Pos Early	100001597	2962	244.154	22833596	64191-86-2		HMDB02366	2.39612	2.21673	2.95179	0.935933	0.86271	1.04326	1.88646	3.84313	0.956739	0.165308	0.152496	0.211548	0.414643	0.432818	0.371095	3.01797	2.05798	1.56544	0.152496	0.152496	0.152496	0.152496	0.152496	0.152496	0.152496
307	ethylmalonate	Amino Acid	Leucine, Isoleucine and Valine Metabolism	15765	LC/MS Polar	2054	2785	131.035	11756	601-75-2		HMDB00622	1.26962	1.27263	1.20734	0.524879	0.60592	0.693914	1.04435	3.02528	0.561712	1	1.15916	1.28179	0.525629	0.590322	0.443706	1.39204	0.942646	0.719425	0.719098	0.407755	0.206471	3.77439	5.43693	3.53537	3.894
308	methylsuccinate	Amino Acid	Leucine, Isoleucine and Valine Metabolism	15745	LC/MS Polar	2051	2800	131.035	10349	498-21-5		HMDB01844	2.52382	2.86461	2.57339	1.09966	1.3036	1.70418	2.05125	5.25577	0.992844	0.991779	0.972721	1.16928	0.945225	1.00716	0.852642	2.34804	1.32703	0.885284	0.260086	0.113729	0.113729	0.233652	0.464494	0.247012	0.324014
314	valine	Amino Acid	Leucine, Isoleucine and Valine Metabolism	1649	LC/MS Polar	566	2135	116.072	6287	72-18-4	C00183	HMDB00883	0.978586	1.05265	1	0.782105	0.963128	1.15296	1.76316	5.35012	0.955117	0.745493	0.735125	0.908942	0.851851	0.950418	0.763334	2.32998	1.38915	0.943094	3.6363	1.23444	0.873185	2.77049	4.72377	2.58523	2.5366
315	N-acetylvaline	Amino Acid	Leucine, Isoleucine and Valine Metabolism	1591	LC/MS Neg	1084	1704	158.082	66789	96-81-1		HMDB11757	1.09058	1.12124	1.24625	0.80437	1	1.19241	1.8388	3.78271	0.881516	0.898548	0.790127	0.817086	0.825215	0.892217	0.862728	2.3615	1.37527	1.07292	0.413544	0.488551	0.413544	0.413544	3.32669	0.413544	0.413544
316	1-carboxyethylvaline	Amino Acid	Leucine, Isoleucine and Valine Metabolism	62562	LC/MS Neg	100020423	2008	188.093					1.26737	1.54871	1.58795	1.31927	1.88796	2.11728	0.302993	0.838892	0.236258	0.329661	0.34304	0.361899	5.31782	5.70548	4.85357	1.60233	0.944939	0.57941	1.13969	0.508451	0.372601	1	1.22881	0.862922	0.912759
318	3-methyl-2-oxobutyrate	Amino Acid	Leucine, Isoleucine and Valine Metabolism	44526	LC/MS Polar	100000936	911	115.04	49	3715-29-5	C00141	HMDB00019	0.517006	0.471224	0.445488	0.744855	1.04146	1	0.177398	0.77546	0.109362	0.558896	0.488336	0.538126	1.38255	1.40592	1.30704	1.27754	0.767237	0.505899	18.3116	4.33364	3.10772	13.5349	26.8209	12.8001	13.5494
319	2-hydroxy-3-methylvalerate	Amino Acid	Leucine, Isoleucine and Valine Metabolism	36746	LC/MS Neg	100001541	1800	131.071	164623	488-15-3		HMDB00317	0.179055	0.179055	0.179055	0.339177	0.451938	0.410335	0.179055	0.179055	0.179055	0.179055	0.179055	0.179055	0.981162	1.12576	1	0.179055	0.179055	0.179055	0.179055	0.179055	0.179055	1.3961	2.73265	1.57054	1.41009
321	isobutyrylcarnitine (C4)	Amino Acid	Leucine, Isoleucine and Valine Metabolism	33441	LC/MS Pos Early	100001055	2810	232.154	168379	25518-49-4		HMDB00736	1.56245	1.87761	2.04655	0.927042	0.831511	1.28625	0.376287	1.04407	0.220574	0.267204	0.401072	0.36031	0.955934	1.14332	0.78429	1.96445	1.57208	1.21376	0.220574	0.220574	0.220574	0.220574	0.220574	0.220574	0.220574
323	3-hydroxyisobutyrate	Amino Acid	Leucine, Isoleucine and Valine Metabolism	1549	LC/MS Polar	111	1619	103.04	87	2068-83-9	C06001	HMDB00336	0.951619	1.24806	1.00468	0.545824	0.772381	1	0.661759	1.9509	0.634177	0.597957	0.61289	0.658982	1.08519	1.05261	0.877059	1.44627	0.905059	0.671038	3.67035	1.229	0.751407	5.17368	11.5201	5.43731	5.86149
324	2,3-dihydroxy-2-methylbutyrate	Amino Acid	Leucine, Isoleucine and Valine Metabolism	57547	LC/MS Polar	100010869	1318	133.051	301941	14868-24-7		HMDB29576	0.399097	0.224557	0.224557	0.307293	0.224557	0.363256	0.224557	2.38889	0.722859	1.87447	1.6983	2.0425	0.224557	0.224557	0.224557	0.830554	1	0.649401	2.01797	0.872869	0.782999	7.93689	5.95617	8.05369	6.16418
327	methionine	Amino Acid	Methionine, Cysteine, SAM and Taurine Metabolism	1302	LC/MS Neg	415	1147	148.044	6137	63-68-3	C00073	HMDB00696	0.927285	1	0.994128	0.909041	1.07196	1.34702	1.11715	2.83562	0.636763	0.365207	0.369598	0.446055	0.882658	0.878331	0.81631	1.53587	1.00717	0.649429	3.72539	1.23159	0.84611	2.16277	3.82223	1.98703	2.22001
328	N-acetylmethionine	Amino Acid	Methionine, Cysteine, SAM and Taurine Metabolism	1589	LC/MS Neg	1083	1787	190.054	448580	65-82-7	C02712	HMDB11745	0.580268	0.603487	0.690703	0.759615	0.89766	1.16616	0.769696	2.02811	0.492126	0.36451	0.413726	0.392579	1.12124	1.18721	1.01948	3.31302	2.2201	1.91819	1.91987	0.808974	0.600609	1.27248	1	1.03453	1.12421
329	N-formylmethionine	Amino Acid	Methionine, Cysteine, SAM and Taurine Metabolism	2829	LC/MS Neg	194	1543.8	176.039	439750	4289-98-9	C03145	HMDB01015	0.505045	0.513078	0.526936	0.456946	0.543478	0.651877	1.98272	4.69427	1.44015	0.960469	1	1.06469	1.03155	0.990926	0.963991	1.48188	1.02543	0.728523	1.67579	0.899464	0.667729	1.12486	1.27152	1.01677	1.11748
330	S-methylmethionine	Amino Acid	Methionine, Cysteine, SAM and Taurine Metabolism	38127	LC/MS Pos Early	100002183	2555	164.074	458	3493-12-07	C05319	HMDB38670	3.56981	4.02472	3.72175	0.590672	0.77816	1.25368	1.34218	6.86194	0.95307	0.750742	0.470021	1.0635	0.958182	1	0.923592	1.23495	0.470021	0.578339	0.470021	0.470021	0.470021	0.470021	0.470021	0.470021	0.470021
331	methionine sulfone	Amino Acid	Methionine, Cysteine, SAM and Taurine Metabolism	44878	LC/MS Pos Early	100004635	1250	182.048	69961	820-10-0			2.45182	2.18863	2.25191	1.15068	1.46287	2.04999	0.261993	0.849118	0.1561	0.204438	0.247386	0.248008	1.44531	1.3803	1.21647	0.849315	0.513206	0.265631	0.1561	0.1561	0.1561	0.1561	0.1561	0.1561	0.1561
332	methionine sulfoxide	Amino Acid	Methionine, Cysteine, SAM and Taurine Metabolism	18374	LC/MS Pos Early	100000039	1272	166.053	158980	3226-65-1	C02989	HMDB02005	1.08172	1.19606	1.30866	0.747138	0.841541	1.24835	0.380787	1.07183	0.216097	0.150324	0.195184	0.214959	0.751899	0.881454	0.696611	1.82007	1.34399	0.928617	3.47708	1	0.807155	2.86847	4.50711	2.44354	3.01677
333	N-acetylmethionine sulfoxide	Amino Acid	Methionine, Cysteine, SAM and Taurine Metabolism	45428	LC/MS Pos Early	100005463	880	208.064	193368	108646-71-5			0.258056	0.467098	0.754468	0.590397	0.954559	1.08644	0.18903	0.18903	0.18903	0.222574	0.49983	0.18903	2.26537	2.40251	1.96833	3.16257	2.35961	2.17231	0.18903	1.26152	1	0.18903	0.18903	0.18903	0.18903
338	S-adenosylmethionine (SAM)	Amino Acid	Methionine, Cysteine, SAM and Taurine Metabolism	15915	LC/MS Pos Early	1263	3002	399.144	34756	24346-00-7;86867-01-8;86867-0108	C00019	HMDB01185	0.916008	0.928783	1.06291	1.21827	1.04358	1.68953	1.04681	2.7659	0.621639	1.08766	1.22664	1.25559	0.814756	0.899285	0.788071	2.02278	1.44507	1	0.522837	0.436627	0.315283	0.916209	0.608616	1.04368	0.858635
339	S-adenosylhomocysteine (SAH)	Amino Acid	Methionine, Cysteine, SAM and Taurine Metabolism	42382	LC/MS Neg	197	1832.4	383.114	439155	979-92-0	C00021	HMDB00939	0.680845	0.827658	0.846371	1.11378	1.38123	1.75697	0.995173	2.51324	0.628404	0.675515	0.6647	0.767952	0.67595	0.775446	0.64273	1.57458	1	0.706123	3.40353	1.37007	1.03774	2.48956	1.81703	2.19211	2.52526
343	cystathionine	Amino Acid	Methionine, Cysteine, SAM and Taurine Metabolism	15705	LC/MS Polar	310	4109.4	221.06	439258	535-34-2	C02291	HMDB00099	1.03045	0.957162	1.08444	0.817935	0.969553	1.53789	0.196181	0.196181	0.196181	0.231324	0.228004	0.196181	3.1001	2.62802	2.55488	0.196181	0.196181	0.196181	0.196181	0.196181	0.196181	0.196181	0.196181	0.196181	0.196181
345	cysteine	Amino Acid	Methionine, Cysteine, SAM and Taurine Metabolism	1868	LC/MS Pos Early	800	1488	122.027	5862	52-90-4;56-89-3	C00097	HMDB00574	1.06663	1.25465	1.22484	0.570954	0.610633	1	2.28634	5.74157	1.37674	0.323902	0.340765	0.406563	0.534025	0.554061	0.463525	1.07054	0.54025	0.522994	3.09557	0.913286	0.631098	2.12584	3.45302	2.12666	2.02387
346	N-acetylcysteine	Amino Acid	Methionine, Cysteine, SAM and Taurine Metabolism	1586	LC/MS Pos Early	1107	1416	164.038	12035	616-91-1	C06809	HMDB01890	1.09891	1.19446	1.26549	1	0.968784	1.60956	0.648909	1.76296	0.383693	0.225929	0.263864	0.3076	0.843742	0.799192	0.690681	2.31081	1.66082	1.06306	0.994752	0.276622	0.272066	1.27102	1.81865	1.28611	1.29592
356	cysteine sulfinic acid	Amino Acid	Methionine, Cysteine, SAM and Taurine Metabolism	37443	LC/MS Pos Early	100002113	597	154.017	109	207121-48-0	C00606	HMDB00996	0.914834	0.909872	1.13672	0.682596	1.01718	0.825564	0.682596	0.682596	0.682596	0.682596	0.682596	0.682596	1.33472	1.54943	1	0.682596	0.682596	0.682596	0.682596	0.682596	0.682596	0.682596	0.682596	0.682596	0.682596
357	hypotaurine	Amino Acid	Methionine, Cysteine, SAM and Taurine Metabolism	590	LC/MS Pos Early	358	724	110.027	107812	300-84-5	C00519	HMDB00965	1.04247	1	1.07248	1.8236	1.93429	2.56647	4.32681	9.95775	2.07464	0.229667	0.257827	0.28536	0.715243	0.934219	0.749463	1.63494	1.19383	0.692432	0.207432	0.152748	0.107951	1.14305	0.951675	0.975451	1.29992
358	taurine	Amino Acid	Methionine, Cysteine, SAM and Taurine Metabolism	2125	LC/MS Neg	512	690	124.007	1123	107-35-7	C00245	HMDB00251	1.00153	0.782241	1.11064	1.39484	1.31713	1.78024	3.3861	6.85472	1.71353	0.167364	0.17171	0.174265	0.371225	0.383672	0.359948	1.29986	0.998471	0.569949	0.167364	0.167364	0.167364	0.167364	0.167364	0.167364	0.167364
359	N-acetyltaurine	Amino Acid	Methionine, Cysteine, SAM and Taurine Metabolism	48187	LC/MS Neg	100005466	800	166.018	159864				1.92408	1.70662	1.81522	1.0574	1.04359	1.00987	1.47304	3.97349	0.787386	0.189241	0.186901	0.255334	0.396077	0.315322	0.395194	1.37523	0.990132	0.5635	0.186901	0.186901	0.186901	0.186901	0.186901	0.186901	0.186901
363	3-sulfo-L-alanine	Amino Acid	Methionine, Cysteine, SAM and Taurine Metabolism	47089	LC/MS Polar	382	2890	167.997	72886	498-40-8	C00506	HMDB02757	1.02539	1.08865	1.17246	0.73132	0.928361	1.48942	1.07551	3.20929	0.739709	0.228296	0.265257	0.255457	0.754523	0.711777	0.628375	1.78688	1.1815	0.883356	2.12339	0.52181	0.337093	1.17199	1.18656	1	1.07767
365	arginine	Amino Acid	Urea cycle; Arginine and Proline Metabolism	1638	LC/MS Pos Early	231	2825	175.119	232	1119-34-2	C00062	HMDB00517	0.901608	1.03704	1	0.735101	0.79911	1.1645	1.34598	3.89736	0.794769	0.518802	0.540795	0.676743	0.522242	0.620433	0.483341	1.92765	1.18921	0.914543	5.63202	1.45996	0.962642	2.8683	5.0658	2.54301	2.87825
366	argininosuccinate	Amino Acid	Urea cycle; Arginine and Proline Metabolism	15497	LC/MS Polar	232	4311	289.115	828	156637-58-0	C03406	HMDB00052	0.9618	0.836877	0.956756	1.1826	1.6052	1.62514	0.816635	1.56397	0.47132	0.707503	0.597016	0.62094	1.14121	1.04596	1.06115	1.25978	0.716592	0.525726	2.49187	1.0382	0.689668	1.67207	0.47132	1.62359	0.909234
367	urea	Amino Acid	Urea cycle; Arginine and Proline Metabolism	1670	LC/MS Pos Early	533	700	121.072	1176	57-13-6	C00086	HMDB00294	3.88004	3.84758	3.35337	0.988382	1.28454	1.67861	0.681572	2.51642	0.408322	0.287813	0.287816	0.42102	1.09988	1.16383	0.994632	1.00537	0.525265	0.347187	0.287813	0.287813	0.287813	0.287813	0.287813	0.287813	0.287813
369	ornithine	Amino Acid	Urea cycle; Arginine and Proline Metabolism	1493	LC/MS Pos Early	444	2800	133.097	6262	3184-13-2	C00077	HMDB03374	2.47641	2.8139	2.64613	2.24411	2.43268	3.45271	1	3.31245	0.603019	0.454464	0.454716	0.641112	1.66327	1.71457	1.49835	1.17846	0.763433	0.508767	1.85478	0.597717	0.435683	0.260026	0.297509	0.194711	0.209726
372	2-oxoarginine*	Amino Acid	Urea cycle; Arginine and Proline Metabolism	55072	LC/MS Pos Early	100002784	1760	174.087	558	3715-10-04	C03771	HMDB04225	0.909006	1.28444	1.09099	0.23234	0.102803	0.092719	0.415426	1.32681	0.189136	0.092719	0.092719	0.092719	0.193376	0.203504	0.153759	5.74296	2.43205	1.43178	1.79857	0.580706	0.59848	2.30325	3.5141	2.00031	2.38557
373	citrulline	Amino Acid	Urea cycle; Arginine and Proline Metabolism	2132	LC/MS Pos Early	391	1520	176.103	9750	372-75-8	C00327	HMDB00904	2.6497	2.83149	2.78386	0.626121	1.01422	1.15929	1.98178	6.71814	1.40011	1.23018	1.19467	1.48963	0.886281	0.985778	0.848747	0.763841	0.559179	0.213221	0.648313	0.169728	0.065014	0.065014	0.065014	0.065014	0.076855
374	homoarginine	Amino Acid	Urea cycle; Arginine and Proline Metabolism	22137	LC/MS Pos Early	100000961	2882	189.135	9085	156-86-5	C01924	HMDB00670	2.74723	3.15495	2.67628	0.996589	1.16979	1.87743	1.00341	3.3457	0.571483	0.459099	0.699012	0.676768	0.963987	1.05727	0.868202	1.76349	0.690501	0.6301	0.459099	0.459099	0.459099	0.459099	0.459099	0.459099	0.459099
376	proline	Amino Acid	Urea cycle; Arginine and Proline Metabolism	1898	LC/MS Pos Early	480	1603	116.071	145742	147-85-3	C00148	HMDB00162	1.04857	1.04249	1.21597	1.00262	1.17262	1.25803	0.652078	1.84099	0.325333	0.39879	0.444871	0.483364	0.932297	1	0.716238	0.947442	0.753561	0.51401	1.9917	0.704289	0.5684	1.16166	2.22793	1.17339	1.11759
379	dimethylarginine (ADMA + SDMA)	Amino Acid	Urea cycle; Arginine and Proline Metabolism	36808	LC/MS Pos Early	100001810	2850	203.15	123831	102783-24-4	C03626	HMDB01539	1.52856	1.88361	2.03926	1.37543	1.16747	1.54991	1.2129	3.52601	0.808374	0.35054	0.464907	0.41157	0.582872	0.687656	0.497099	4.73981	2.89352	2.42788	1.81002	0.452639	0.300385	1	0.927876	0.777581	0.834507
383	N-delta-acetylornithine	Amino Acid	Urea cycle; Arginine and Proline Metabolism	43249	LC/MS Pos Early	100004523	1877	175.108	9920500				1.73948	1.95552	1.97154	0.80739	0.853741	1	0.902918	1.80667	0.485972	0.421104	0.309032	0.480275	1.40067	1.15918	1.103	1.88459	1.01329	0.704468	0.193183	0.193183	0.193183	0.193183	0.193183	0.193183	0.193183
388	hydroxyproline	Amino Acid	Urea cycle; Arginine and Proline Metabolism	32306	LC/MS Pos Early	1001	1064	132.065	5810	51-35-4	C01157	HMDB00725	1.94355	1.98888	2.21741	1.35804	1.57651	2.09474	1.10074	2.84608	0.594411	0.482222	0.497211	0.486191	1.30023	1.30048	1	1.2027	0.721228	0.43982	1.19854	0.446756	0.337975	0.15305	0.167287	0.123468	0.136935
390	prolylhydroxyproline	Amino Acid	Urea cycle; Arginine and Proline Metabolism	35127	LC/MS Pos Early	100001167	2128	229.118	11673055	18684-24-7		HMDB06695	4.08967	4.65332	4.55379	1	1.15398	1.57397	0.610056	1.50497	0.367741	0.275783	0.29197	0.378875	1.8753	1.92181	1.6531	1.19433	0.693206	0.469085	0.720001	0.306295	0.282587	0.275783	0.275783	0.275783	0.275783
393	N-methylproline	Amino Acid	Urea cycle; Arginine and Proline Metabolism	37431	LC/MS Pos Early	100001956	1335	130.086	557	475-11-6			2.59105	3.03725	2.70598	1.23243	1.28466	1.72653	0.679024	4.01779	0.723287	0.312906	0.407816	0.55883	1.05797	1.16582	0.882373	0.921349	0.312906	0.647984	0.312906	0.312906	0.312906	0.942034	0.312906	0.312906	0.312906
395	N-monomethylarginine	Amino Acid	Urea cycle; Arginine and Proline Metabolism	43586	LC/MS Pos Early	100004488	2845	189.135	132862	53308-83-1	C03884	HMDB29416	0.861028	1.27895	1.76222	1.21072	1.24874	1.56314	1.40359	3.34166	0.881824	0.637219	0.484251	0.418641	0.66653	0.873321	0.56433	3.96472	3.21346	2.29366	4.18464	1.11818	0.510044	0.86812	0.418641	0.480885	0.661736
400	guanidinoacetate	Amino Acid	Creatine Metabolism	43802	LC/MS Pos Early	344	1937	118.061	763	352-97-6	C00581	HMDB00128	3.33476	3.78421	3.56767	0.805589	1.12285	1.59876	0.903876	2.9488	0.34125	0.298279	0.31927	0.589202	0.985167	1.08902	1.01483	1.41416	0.541076	0.501844	0.298279	0.298279	0.298279	0.298279	0.298279	0.298279	0.298279
401	creatine	Amino Acid	Creatine Metabolism	27718	LC/MS Pos Early	1221	1947	132.077	586	57-00-1	C00300	HMDB00064	2.47194	2.3096	2.84635	1.34089	1.60442	2.2603	1.049	3.03612	0.550841	0.364935	0.399688	0.393606	1	1.15521	0.9377	2.08953	1.46657	1.03877	0.006224	0.003782	0.002783	0.001787	0.001479	0.001422	0.002233
402	creatinine	Amino Acid	Creatine Metabolism	513	LC/MS Pos Early	275	2055	114.066	588	60-27-5	C00791	HMDB00562	2.41191	2.42368	2.5974	1.18083	1.41775	1.9742	1.14499	3.69711	0.652138	0.519144	0.538331	0.696737	0.863315	0.942252	0.784401	1.56891	1	0.74057	0.00077	0.00077	0.00077	0.00077	0.00077	0.00077	0.00077
403	creatine phosphate	Amino Acid	Creatine Metabolism	33951	LC/MS Polar	100000112	3831	210.029	587	922-32-7	C02305	HMDB01511	6.70861	5.60998	5.75779	5.80353	6.72278	9.98058	0.032046	0.032046	0.032046	0.588965	0.632403	0.810185	0.551635	0.542133	0.426459	1.70236	1.18982	0.762902	0.032046	0.032046	0.032046	0.032046	0.032046	0.032046	0.032046
408	putrescine	Amino Acid	Polyamine Metabolism	1408	LC/MS Pos Early	49	3027	89.1073	1045	110-60-1	C00134	HMDB01414	1.13013	1.41436	1.3062	0.482399	0.516463	0.805226	1.91002	4.98115	1.32106	2.36088	2.75236	2.76466	0.516982	0.508373	0.389221	2.77615	1.90005	1.40191	0.941739	0.402755	0.245199	0.64373	1	0.564744	0.743359
411	spermidine	Amino Acid	Polyamine Metabolism	485	LC/MS Pos Early	50	3355	146.165	1102	124-20-9	C00315	HMDB01257	2.20359	3.13901	3.10329	1	1.00711	1.47672	1.67459	5.46095	0.873631	1.1711	0.989036	1.33128	0.737688	0.83703	0.640092	2.28691	1.07865	0.905212	1.09088	0.505218	0.22611	0.128712	0.22526	0.125977	0.074187
413	N('1)-acetylspermidine	Amino Acid	Polyamine Metabolism	57689	LC/MS Pos Early	187	3075	188.176	496	14278-49-0	C00612	HMDB01276	1	0.956063	0.993773	2.88963	0.625592	0.421997	5.12854	14.9515	2.43808	2.41076	2.32117	2.15232	0.511354	0.533311	0.440324	1.418	0.825685	0.664857	0.483719	0.245343	0.159829	8.35476	7.76893	8.16536	6.98405
419	5-methylthioadenosine (MTA)	Amino Acid	Polyamine Metabolism	1419	LC/MS Pos Early	212	2752	298.097	439176	2457-80-9	C00170	HMDB01173	1.17899	1.45882	1.47595	0.803713	1.06932	1.25947	0.73941	1.8663	0.417316	0.721679	0.738794	0.750419	0.671777	0.718781	0.635655	1.59216	1	0.757459	1.45704	0.850752	0.619685	1.80471	1.63436	1.85309	1.9024
420	N-acetylputrescine	Amino Acid	Polyamine Metabolism	37496	LC/MS Pos Early	192	2230	131.118	122356	18233-70-0	C02714	HMDB02064	0.985303	0.95956	1.18438	0.331102	0.343114	0.500355	1.0147	2.31904	0.587321	1.43406	1.61407	1.43564	0.571546	0.556666	0.368457	2.16829	1.28871	1.14098	0.331102	0.331102	0.331102	0.331102	0.331102	0.331102	0.331102
424	4-acetamidobutanoate	Amino Acid	Polyamine Metabolism	1558	LC/MS Polar	1113	1925	144.067	18189	3025-96-5	C02946	HMDB03681	2.80175	3.15574	2.63579	1.04592	1.16113	1.66387	1.19261	3.54699	0.705011	0.606208	0.910743	0.778399	0.815579	0.874451	0.768778	1.46634	0.954082	0.585652	0.585652	0.585652	0.585652	0.585652	0.585652	0.585652	0.585652
429	4-guanidinobutanoate	Amino Acid	Guanidino and Acetamido Metabolism	15681	LC/MS Pos Early	100000096	2320	146.092	500	463-003;463-00-3	C01035	HMDB03464	0.60724	0.826083	0.709821	1.93846	1.94453	2.887	1.44564	4.09544	0.737081	0.294022	0.377353	0.588772	0.635893	0.621083	0.555982	1.71551	1.03992	0.817456	2.3657	1	0.663121	3.71613	3.28189	2.16141	2.4125
432	glutathione, reduced (GSH)	Amino Acid	Glutathione Metabolism	2127	LC/MS Pos Early	496	2000	308.091	124886	70-18-8	C00051	HMDB00125	0.693444	0.501032	0.816877	1.32481	1.5574	1.68157	2.09991	2.62552	1.02403	1.49747	1.53774	1.69838	1.02018	0.866279	0.979824	1.68772	1.24996	0.776416	0.407832	0.23256	0.288972	0.182809	0.133538	0.133538	0.188273
433	glutathione, oxidized (GSSG)	Amino Acid	Glutathione Metabolism	27727	LC/MS Pos Early	448	2667	613.159	65359	103239-24-3	C00127	HMDB03337	1.26749	1.34034	1.4478	0.917872	1.17439	1.74873	1.74833	4.65653	0.885304	0.703507	0.80262	1	0.75017	0.824119	0.751381	0.557027	0.371097	0.339697	1.9065	1.12462	0.878708	1.36793	0.836671	1.26164	1.19717
435	cysteine-glutathione disulfide	Amino Acid	Glutathione Metabolism	35159	LC/MS Pos Early	100001437	2465	427.095	4247235	13081-14-6		HMDB00656	0.510126	0.685585	0.527446	0.178369	0.189583	0.588735	2.2575	5.05971	1.31441	0.076983	0.076983	0.076983	0.166808	0.197339	0.126617	0.076983	0.076983	0.076983	21.6664	9.39558	6.11137	11.9809	54.9003	11.9604	16.3325
436	S-methylglutathione	Amino Acid	Glutathione Metabolism	33944	LC/MS Pos Early	100001259	2200	322.107	3605667	2922-56-7	C11347		1.21724	0.808286	1.05169	0.971524	1.87906	1.88868	0.161122	0.161122	0.161122	1.18754	1.02848	1.0318	0.743015	0.732693	0.850378	0.161122	0.161122	0.161122	0.161122	0.161122	0.166682	0.161122	0.161122	0.161122	0.161122
437	S-lactoylglutathione	Amino Acid	Glutathione Metabolism	15731	LC/MS Neg	1343	1248	378.098	440018	54398-03-7	C03451	HMDB01066	0.646611	1.81453	2.15194	1.76699	0.847306	0.672909	1.51101	1.69183	0.515636	0.878142	1	1.38941	0.964226	0.870081	0.741106	30.8687	20.2566	9.33001	0.053644	0.053644	0.053644	0.053644	0.053644	0.053644	0.053644
438	cysteinylglycine	Amino Acid	Glutathione Metabolism	35637	LC/MS Pos Early	278	2132	179.048	439498	19246-18-5	C01419	HMDB00078	0.262228	0.237999	0.30387	0.751859	0.800523	1.14455	4.54515	8.02562	2.30284	1.03346	1	1.09581	0.720625	0.678564	0.645215	1.33519	0.727285	0.561375	1.34631	0.431768	0.679809	1.15171	4.55177	1.36204	2.17622
441	5-oxoproline	Amino Acid	Glutathione Metabolism	1494	LC/MS Neg	1021	738.5	128.035	7405	98-79-3	C01879	HMDB00267	0.617484	0.624953	0.628804	1.44676	1.85343	2.18238	0.56037	1.41456	0.329584	0.304566	0.308218	0.295992	1	1.02073	0.887161	0.582079	0.385354	0.259716	7.44286	2.06836	1.39887	5.2375	10.547	4.95773	5.63115
444	2-hydroxybutyrate/2-hydroxyisobutyrate	Amino Acid	Glutathione Metabolism	52281	LC/MS Polar	100008928	1258	103.04					1.75249	1.90321	2.01319	0.908239	1.12978	1.38289	1.06007	2.87045	0.590393	0.382801	0.449689	0.535407	0.852118	0.934403	0.750246	1	0.651018	0.4717	1.69895	0.477648	0.317921	1.21863	2.56449	1.23707	1.06111
446	ophthalmate	Amino Acid	Glutathione Metabolism	34592	LC/MS Pos Early	100001311	2085	290.135	7018721	495-27-2		HMDB05765	1.30055	1.1133	1.66192	1.88703	2.13563	3.225	1.96544	4.93557	1.20474	0.501891	0.452225	0.443151	0.591375	0.566277	0.561275	1.97198	1.36219	1	1.09874	0.648415	0.520709	0.462282	0.285742	0.395275	0.253983
448	S-nitrosoglutathione (GSNO)	Amino Acid	Glutathione Metabolism	47127	LC/MS Pos Early	100004662	2460	337.081	3514	57564-91-7		HMDB04645	0.676999	0.479629	0.753282	1	1.00277	1.5831	1.45995	2.50464	0.65333	1.73117	1.87989	1.73516	0.52313	0.541937	0.521587	1.35277	1.27087	0.836555	0.135979	0.135979	0.135979	0.135979	0.135979	0.135979	0.135979
449	4-hydroxy-nonenal-glutathione	Amino Acid	Glutathione Metabolism	48504	LC/MS Neg	100006240	3387.5	462.192		99927-70-5			0.744812	0.654312	1.08919	1.27505	0.985952	1.66243	0.208916	1.17051	0.208916	0.402707	0.208916	0.475476	1.08264	1.38216	0.967577	1.46243	1.01405	0.906403	0.208916	0.208916	0.208916	0.208916	0.208916	0.208916	0.208916
454	gamma-glutamylcysteine	Peptide	Gamma-glutamyl Amino Acid	1778	LC/MS Pos Early	1036	2118	251.07	842	636-58-8	C00669	HMDB01049	0.57015	0.197072	0.607419	0.94457	1.16034	1.61904	1.08359	5.2764	1.16971	2.61433	2.3771	2.34841	0.797979	0.686531	0.702625	2.06363	1.37309	1.05543	1.8143	0.944308	0.726411	0.85555	0.197072	0.595153	0.746548
455	gamma-glutamylglutamate	Peptide	Gamma-glutamyl Amino Acid	36738	LC/MS Neg	331	598.3	275.089	92865	1116-22-9	C05282	HMDB11737	0.576809	0.346122	0.346122	1.4794	1.9078	2.19862	5.89473	12.188	3.0163	0.810531	0.499018	0.894871	1	1.05163	0.829081	4.77181	3.04381	2.05555	0.567533	0.442831	0.654764	0.346122	0.346122	0.346122	0.429888
456	gamma-glutamylglutamine	Peptide	Gamma-glutamyl Amino Acid	2730	LC/MS Pos Early	1140	1430	276.119	150914	10148-81-9	C05283	HMDB11738	0.672719	1	0.908259	0.81818	0.840495	1.31024	43.5254	159.047	31.2586	0.622806	0.750913	0.654217	0.954942	0.936259	0.833401	1.87137	0.989129	0.916283	11.7748	3.03472	1.3201	13.2451	16.6252	13.1474	14.4712
459	gamma-glutamylisoleucine*	Peptide	Gamma-glutamyl Amino Acid	34456	LC/MS Pos Early	100001485	2940	261.144	14253342			HMDB11170	1.05674	0.960279	1.29684	1.34882	1.87397	2.29899	1.42645	4.22603	0.675899	0.423855	0.455826	0.456646	0.825099	0.884274	0.666717	2.07349	1.39512	1	1.97	1.11139	0.848316	0.660026	0.423855	0.736735	0.423855
460	gamma-glutamylleucine	Peptide	Gamma-glutamyl Amino Acid	18369	LC/MS Pos Early	1268	2991	261.144	151023	2566-39-4		HMDB11171	0.968828	0.845424	1.02271	1.28056	1.32927	1.6341	3.0157	7.99069	1.75213	0.944572	1.17005	0.977288	0.61539	0.690172	0.740427	4.61684	3.08331	1.66198	2.14463	0.859304	0.857372	0.809288	0.303593	0.303593	0.720416
462	gamma-glutamyl-epsilon-lysine	Peptide	Gamma-glutamyl Amino Acid	33934	LC/MS Pos Early	100001262	2717	276.155	7015685	17105-15-6		HMDB03869	6.36611	6.06292	6.73325	1.17385	1.27235	1.736	2.67862	5.85812	1.32462	3.65554	3.74624	3.43219	0.256754	0.301118	0.259419	0.826155	0.473402	0.403638	0.565279	0.213525	0.18835	0.073969	0.05046	0.05046	0.086542
463	gamma-glutamylmethionine	Peptide	Gamma-glutamyl Amino Acid	44872	LC/MS Pos Early	100001313	2640	279.101	7009567	17663-87-5		HMDB29155	0.308511	0.308511	0.308511	0.669726	0.961291	1.4285	4.80997	22.6696	4.14564	0.308511	0.345338	0.308511	0.38907	0.626279	0.721016	0.308511	1	0.308511	2.87523	0.566252	0.544889	2.67355	2.80742	2.36468	2.13512
464	gamma-glutamylphenylalanine	Peptide	Gamma-glutamyl Amino Acid	33422	LC/MS Pos Early	100000491	2992	295.129	111299	7432-24-8		HMDB00594	1.70396	0.914783	1.14956	1.03606	0.803695	1.21161	0.803695	3.72791	0.803695	0.803695	0.803695	0.803695	0.869001	0.863016	0.963941	0.803695	0.803695	0.803695	0.803695	0.803695	0.803695	0.803695	0.803695	0.803695	0.803695
465	gamma-glutamylthreonine	Peptide	Gamma-glutamyl Amino Acid	33364	LC/MS Pos Early	100001314	1750	249.108	76078708	5652-48-2		HMDB29159	0.580228	0.534839	0.56853	1	1.14083	1.22224	2.0955	4.23552	0.988856	0.387678	0.303973	0.335095	0.470294	0.378868	0.381762	1.6362	0.893357	0.522646	6.03235	2.28666	2.24765	2.74437	3.00637	2.63073	2.36389
468	gamma-glutamylvaline	Peptide	Gamma-glutamyl Amino Acid	43829	LC/MS Pos Early	100001126	2700	247.129	7015683	2746-34-1		HMDB11172	0.968311	1.06531	1.27313	1.31285	1	1.49882	3.02232	6.6856	1.56236	0.748727	0.798809	0.86876	0.888642	0.896262	0.816133	5.28377	3.659	2.48065	1.59398	0.857671	0.389594	0.389594	0.437754	0.746596	0.389594
482	alanylleucine	Peptide	Dipeptide	37093	LC/MS Pos Early	100001890	3055	203.139	259583	1638-60-4		HMDB28691	0.866887	0.632968	0.892117	1.02692	1	1.47268	1.91132	3.53992	0.872076	0.38626	0.621191	0.566696	0.630852	0.586109	0.664876	4.02252	2.73111	2.60192	1.13302	0.552216	2.65673	1.32463	6.5184	0.800075	4.99034
591	glutaminylleucine	Peptide	Dipeptide	42994	LC/MS Pos Early	100003160	3009	260.161					0.532534	0.199567	0.567993	0.837276	1.02124	0.899141	0.199567	0.199567	0.199567	0.199567	0.199567	0.199567	0.311965	0.366071	0.199567	2.95292	2.34541	1.74825	1.36788	0.40115	2.96303	1	9.2286	0.199567	6.38166
613	glycylisoleucine	Peptide	Dipeptide	36659	LC/MS Pos Early	100001790	3002	189.123	88079	19461-38-2		HMDB28844	0.705999	0.847275	1.01528	1.50745	1.43581	2.22256	1.28057	2.15246	0.707704	0.205773	0.275733	0.211953	0.743276	0.624886	0.71864	4.17958	2.60993	2.08594	0.77715	0.439049	1	1.41864	1.0201	0.430689	3.57942
614	glycylleucine	Peptide	Dipeptide	34398	LC/MS Pos Early	100001258	3059	189.123	92843	869-19-2	C02155	HMDB00759	0.859821	1	1.03064	0.987667	1.22726	1.40519	1.73622	3.41319	0.944018	0.277332	0.393236	0.3182	0.457455	0.478529	0.456585	4.77528	3.0419	2.53553	1.8275	0.766362	0.594395	1.16903	1.11303	0.872972	1.25158
624	glycylvaline	Peptide	Dipeptide	18357	LC/MS Pos Early	100000487	2734	175.108	97417	1963-21-9		HMDB28854	1.14477	1.44314	1.63876	0.788941	0.943751	1	1.71741	5.56647	1.09335	0.537822	0.536577	0.512299	0.600516	0.687679	0.610476	3.5836	2.32983	2.03131	2.39932	0.907203	0.575991	1.15841	0.826267	0.705378	1.25369
629	histidylalanine	Peptide	Dipeptide	42027	LC/MS Pos Early	100003542	3014	227.114	351667	16874-75-2		HMDB28878	0.499873	0.511607	0.879254	0.745427	0.602693	1.12075	0.684334	0.250744	0.250744	0.250744	0.250744	0.250744	0.250744	0.250744	0.250744	5.64739	3.58944	3.12025	1.48735	0.750139	0.624362	5.00729	6.47796	4.96335	6.10775
661	leucylalanine	Peptide	Dipeptide	40010	LC/MS Pos Early	100003179	2801	203.139	259321	7298-84-2		HMDB28922	0.514453	0.19938	0.552822	0.769129	0.876461	1	2.25593	3.21811	1.11251	0.249159	0.19938	0.19938	0.19938	0.242431	0.233922	4.83352	3.14533	2.48547	1.53968	0.290475	2.07049	0.772669	16.8566	0.19938	6.00509
666	leucylglycine	Peptide	Dipeptide	40045	LC/MS Pos Early	100003185	2778	189.123	79070	686-50-0		HMDB28929	0.914769	0.979022	1.06914	0.674293	0.748855	1	2.76626	7.99362	1.66188	0.32987	0.435153	0.43622	0.373566	0.402464	0.429078	2.71641	2.06067	1.61456	3.71789	1.93907	2.893	0.958611	3.09591	0.723477	2.56681
685	lysylleucine	Peptide	Dipeptide	40020	LC/MS Pos Early	100003196	3370	260.197	4682588	7369-79-1		HMDB28955	0.228434	0.228434	0.228434	0.446417	0.228434	0.551163	1.37383	0.228434	0.53317	0.452494	0.397417	0.341852	0.228434	0.228434	0.228434	1.50431	1.04785	0.952148	3.0319	0.560337	1.32797	3.01443	10.7455	2.16169	4.63972
713	phenylalanylalanine	Peptide	Dipeptide	41374	LC/MS Pos Early	100003589	2909	237.123	5488196	3918-87-4			0.582784	0.513863	0.725946	1.09099	1.08562	1.66257	0.889008	1	0.335948	0.183078	0.258968	0.250373	0.339029	0.299952	0.306993	5.82468	3.99516	3.59588	2.29888	0.756228	1.38742	2.63705	22.1803	2.06939	9.02099
717	phenylalanylglycine	Peptide	Dipeptide	41370	LC/MS Pos Early	100003588	2898	223.108	98207	721-90-4		HMDB28995	1.02671	0.961133	1.29636	1	1.12522	1.67122	1.18045	1.13865	0.342576	0.251975	0.355899	0.288829	0.337252	0.320455	0.30881	5.92008	3.71963	3.04857	0.57853	0.217166	0.423847	1.1752	1.93128	0.848291	1.85003
736	prolylglycine	Peptide	Dipeptide	40703	LC/MS Pos Early	100003674	2136	173.092	6426709	2578-57-6		HMDB11178	0.991069	1.24112	1.2201	0.51809	0.617458	0.526266	1.99051	7.12517	1.36487	0.401007	0.278499	0.280504	0.909443	0.872327	0.774568	2.83316	1.58934	1.04116	2.76146	1.11592	0.490742	1	1.36933	0.681464	1.37644
774	threonylphenylalanine	Peptide	Dipeptide	31530	LC/MS Neg	100001125	2322	265.119	4099799	16875-27-7		HMDB29068	1.36118	1	1.20695	0.964174	1.28161	1.68575	0.769368	1.46705	0.359475	0.319821	0.343926	0.31748	0.755173	0.748137	0.832962	2.47074	1.81913	1.88737	1.94382	0.972264	5.00056	0.825495	6.78336	0.575326	4.55881
784	tryptophylglycine	Peptide	Dipeptide	43028	LC/MS Pos Early	100003609	2930	262.119	263471	7360-09-0		HMDB29083	0.627449	0.255682	0.788309	1.04606	0.953937	1.68679	0.388784	0.255682	0.255682	0.255682	0.255682	0.255682	0.364379	0.346339	0.405917	7.05695	4.27128	4.1455	0.255682	0.255682	0.333786	3.22552	6.84983	1.53251	5.39477
800	tyrosylglycine	Peptide	Dipeptide	41375	LC/MS Pos Early	100003598	2439	239.103	259323	673-05-5		HMDB29105	0.598406	0.676645	0.657424	1.88543	2.21392	2.93572	1.32004	0.419957	0.42508	0.419957	0.686009	0.559193	0.982672	0.979927	1	5.78128	3.89046	3.4171	2.04397	1.18959	1.43675	0.832211	0.419957	0.661391	1.51384
816	valylglutamine	Peptide	Dipeptide	42079	LC/MS Pos Early	100003640	2295	246.145	5253209	42854-54-6		HMDB29125	0.679466	0.574366	0.761982	0.906202	1	1.52947	1.55768	2.39178	0.622162	0.235658	0.282977	0.231156	0.333579	0.291514	0.291035	5.13359	2.91189	2.96155	1.20133	0.51902	1.13179	1.41531	4.25402	1.10525	2.94367
817	valylglycine	Peptide	Dipeptide	40475	LC/MS Pos Early	100003641	2444	175.108	136487	686-43-1		HMDB29127	1	0.877529	1.13719	1.19954	1.36308	2.08301	1.85526	2.80627	0.745391	0.254045	0.399567	0.292561	0.29115	0.277505	0.268603	5.72842	4.1367	3.41129	0.413372	0.211851	0.45477	1.16871	1.57828	0.95051	1.6041
820	valylleucine	Peptide	Dipeptide	39994	LC/MS Pos Early	100003210	3138	231.17	352039	22906-55-4		HMDB29131	1	0.571342	0.795836	1.02638	1.14207	1.73088	1.52414	1.91921	0.581306	0.546743	0.507173	0.442375	0.636241	0.451899	0.713896	3.02411	1.97467	2.17949	0.642216	0.670548	3.22157	1.10539	7.20778	0.509877	3.87638
830	leucylglutamine*	Peptide	Dipeptide	48189	LC/MS Pos Early	100003183	2620	260.161	4305457			HMDB28927	0.460031	0.419253	0.551941	0.802742	1.09771	1.63299	0.95764	2.26662	0.523336	0.357851	0.404617	0.470905	0.840601	1	1.12597	1.82314	1.19224	1.24314	1.63675	1.22038	6.5646	0.792979	3.50304	0.621573	1.86732
900	phenylacetylglycine	Peptide	Acetylated Peptides	33945	LC/MS Neg	100001275	2375	192.067	68144	500-98-1	C05598	HMDB00821	0.934494	0.973994	0.897432	0.508201	0.60847	0.844406	2.35435	6.34755	1.3327	0.563854	0.563378	0.67719	1.07108	1.27956	1.02916	2.89705	1.89246	1.48764	3.3779	1.10085	0.713153	0.993351	1.65304	0.985054	1
929	glucose	Carbohydrate	Glycolysis, Gluconeogenesis, and Pyruvate Metabolism	20488	LC/MS Polar	572	2342	179.056	79025	50-99-7	C00031	HMDB00122	1.8416	2.09217	1.6716	0.739032	1	1.30829	0.918507	3.21313	0.522394	0.002613	0.002073	0.131344	0.556274	0.679712	0.529143	0.006591	0.003873	0.003078	8.82564	2.46488	1.6292	5.47543	11.01	5.32605	5.62835
930	glucose 6-phosphate	Carbohydrate	Glycolysis, Gluconeogenesis, and Pyruvate Metabolism	31260	LC/MS Polar	291	4537	259.022	5958	103192-55-8	C00668	HMDB01401	0.542629	0.496207	0.557521	1.41976	1.70607	2.5938	5.10295	10.4955	3.36193	0.485752	2.08909	0.948349	1	0.898831	0.936259	0.258972	0.209939	0.365908	3.08654	0.691372	4.67114	2.02751	3.1399	0.640172	10.7004
936	Isobar: hexose diphosphates	Carbohydrate	Glycolysis, Gluconeogenesis, and Pyruvate Metabolism	46896	LC/MS Neg	100002180	551	338.989			C00354		24.2023	33.6543	51.7071	14.1861	7.97067	12.4656	0.158108	0.31141	0.071594	0.791018	0.987593	1	10.9679	15.0816	8.34074	125.227	87.341	65.587	0.304376	0.135405	0.145354	0.17552	0.157827	0.135526	0.043475
938	dihydroxyacetone phosphate (DHAP)	Carbohydrate	Glycolysis, Gluconeogenesis, and Pyruvate Metabolism	15522	LC/MS Pos Early	309	539	171.005	668	102783-56-2	C00111	HMDB01473	1.76134	2.37845	2.46394	1.33602	1.32587	1.6855	1.31872	2.5547	0.592568	0.326071	0.414166	0.638105	1.06707	1.18783	0.940856	1.49253	1.05914	0.805271	0.05815	0.030046	0.067552	0.342802	0.030046	0.263727	0.218563
942	2-phosphoglycerate	Carbohydrate	Glycolysis, Gluconeogenesis, and Pyruvate Metabolism	35629	LC/MS Polar	100000093	4346	184.986	59	70195-25-4	C00631	HMDB03391	0.696231	3.63593	1	1.16772	0.727832	3.71721	1.6899	0.968238	0.655672	0.090415	0.836047	0.124408	0.207419	0.217259	0.133218	0.521338	0.49247	1.05021	35.0174	12.1299	9.00403	13.8962	4.58017	10.1939	7.58498
943	3-phosphoglycerate	Carbohydrate	Glycolysis, Gluconeogenesis, and Pyruvate Metabolism	1414	LC/MS Neg	132	583	184.986	724	80731-10-8	C00597	HMDB00807	1.62831	2.5404	2.32583	0.808939	0.743486	1.07042	0.392249	1	0.240011	0.259898	0.363355	0.350835	0.393637	0.466997	0.329467	2.75691	1.97812	1.74307	2.31344	0.933674	0.922553	3.29708	1.66006	2.66943	1.1229
944	phosphoenolpyruvate (PEP)	Carbohydrate	Glycolysis, Gluconeogenesis, and Pyruvate Metabolism	597	LC/MS Neg	463	587.3	166.975	1005	10526-80-4	C00074	HMDB00263	1.12129	1.70075	1.47332	0.427008	0.390225	0.50075	1	3.00147	0.669305	0.340795	0.42343	0.48952	0.215406	0.224371	0.178716	2.16614	1.45087	1.25533	2.67843	0.9559	0.718903	3.18689	1.54487	2.84636	1.06577
945	pyruvate	Carbohydrate	Glycolysis, Gluconeogenesis, and Pyruvate Metabolism	48990	LC/MS Polar	823	1083	87.0088	1060	127-17-3	C00022	HMDB00243	0.503911	0.53146	0.626552	0.518899	0.50201	0.646396	1.25306	2.96583	0.617557	1.13168	1.02504	1.14418	0.379037	0.377224	0.323492	3.964	2.20439	1	4.59838	0.477503	0.269516	1.90521	17.1214	2.05858	2.27083
946	lactate	Carbohydrate	Glycolysis, Gluconeogenesis, and Pyruvate Metabolism	527	LC/MS Neg	482	681.6	89.0244	612	79-33-4	C00186	HMDB00190	0.87734	0.788495	0.89605	1.04402	1.17872	1.39679	0.637924	1.278	0.32648	0.574985	0.592262	0.677587	1.04167	1.40087	0.913025	1.55624	1	0.76181	2.10628	0.733542	0.478268	1.75306	2.55674	1.57849	1.79906
949	glycerate	Carbohydrate	Glycolysis, Gluconeogenesis, and Pyruvate Metabolism	1572	LC/MS Polar	1052	2070.4	105.019	752	600-19-1	C00258	HMDB00139	0.973918	1.01528	1.06729	0.383634	0.337454	0.458634	1	2.53651	0.557239	0.422687	0.411715	0.403965	0.310295	0.33723	0.269499	1.76787	1.17696	0.900429	4.73281	1.76175	1.21834	6.57775	3.83544	6.46999	4.264
952	6-phosphogluconate	Carbohydrate	Pentose Phosphate Pathway	15442	LC/MS Neg	100000341	583.9	275.017	91493	921-62-0;53411-70-4	C00345	HMDB01316	2.35684	1.21966	1.89119	1	1.29153	1.4859	0.064677	0.175915	0.049314	0.149747	0.229997	0.132879	1.02764	1.06021	1.13248	2.7459	2.29018	1.42972	0.351396	0.176955	1.23012	0.431773	0.80078	0.230871	0.449382
953	ribulose 5-phosphate	Carbohydrate	Pentose Phosphate Pathway	1474	LC/MS Polar	296	3922	229.012	439184	18265-46-8;108321-99-9	C00199	HMDB00618	0.67341	1.13928	1.14806	0.984628	0.587493	1.01537	4.24431	4.66593	1.81367	0.23723	0.483372	0.23723	1.07871	1.95885	0.694347	0.23723	1.42322	0.97935	0.23723	0.23723	0.23723	0.400974	0.23723	0.442497	0.23723
955	ribose 1-phosphate	Carbohydrate	Pentose Phosphate Pathway	1763	LC/MS Polar	219	4025	229.012	439236	50-99-7;58459-37-3	C00620	HMDB01489	0.632686	1.68856	1.17605	0.586468	0.641903	1.19354	2.31178	3.35719	0.823946	0.231968	0.349685	0.337573	0.515418	0.637704	0.392342	0.35876	0.409373	0.231968	2.79848	1.44208	2.5817	6.31546	5.91765	4.62075	5.50988
957	sedoheptulose-7-phosphate	Carbohydrate	Pentose Phosphate Pathway	35649	LC/MS Neg	100001628	599.6	289.033	616	2646-35-7	C05382	HMDB01068	0.941206	0.950753	1	0.30959	0.368467	0.469945	3.41059	8.74352	1.93158	0.245056	0.302727	0.296351	0.66307	0.685614	0.653973	1.48575	1.05925	0.679219	4.63446	1.79534	1.55294	2.9314	5.06212	2.04218	3.97314
963	ribose	Carbohydrate	Pentose Metabolism	1471	LC/MS Polar	914	1508.2	195.051	5779	50-69-1	C00121	HMDB00283	1.06324	1.20989	1.32867	0.447291	0.506751	0.497933	1.56357	3.52405	1	0.433623	0.286434	0.342414	0.497649	0.510687	0.473995	1.38543	0.88382	0.579844	3.63173	1.93735	0.651344	3.87069	3.14225	3.74091	2.99249
964	ribitol	Carbohydrate	Pentose Metabolism	15772	LC/MS Polar	100000406	1789.6	151.061	6912	488-81-3	C00474	HMDB00508	2.20501	2.61804	2.16359	1.39896	1.31749	2.02915	0.831356	2.50831	0.476068	0.621303	0.625679	0.660073	0.947596	1.0524	0.879354	0.190548	0.134467	0.024736	0.124372	0.034597	0.024736	2.99943	3.73877	2.91708	2.49132
965	ribonate (ribonolactone)	Carbohydrate	Pentose Metabolism	27731	LC/MS Polar	100001007	2425	165.041	5460677	5336-08-03	C01685	HMDB00867	1.12021	1.04397	0.940324	1.33498	1.1232	1.8282	1.6727	3.38831	0.782388	0.168248	0.160348	0.163409	0.779628	0.945797	0.956033	3.74917	2.82365	1.77625	0.731648	0.803303	0.839405	1.74757	0.160348	0.160348	0.160348
967	xylulose 5-phosphate	Carbohydrate	Pentose Metabolism	37285	LC/MS Polar	100001968	3955	229.012	439190	105931-44-0	C00231	HMDB00868	0.959072	0.857885	1.3326	1.29598	1.01687	1.59836	5.52589	7.26857	2.92074	0.54049	0.66982	0.589384	1.31713	1.18315	0.983129	3.88496	2.40326	1.29048	0.492931	0.396951	0.347392	0.680488	0.330068	0.578098	0.330068
986	arabitol/xylitol	Carbohydrate	Pentose Metabolism	48885	LC/MS Polar	100006430	1932.4	151.061	6912		C01904		3.19739	3.91695	3.27181	1.7282	1.58126	2.31268	1.72501	5.49956	0.926114	0.786579	0.783124	1	1.28064	1.50902	1.18037	1.15477	0.778109	0.364952	0.219358	0.177777	0.12419	0.485905	0.501273	0.467923	0.368427
988	arabonate/xylonate	Carbohydrate	Pentose Metabolism	48255	LC/MS Polar	100006115	2700	165.041					0.891057	1.15915	1	0.532675	0.537564	0.737447	2.86769	6.86184	1.22515	0.283827	0.27873	0.308403	0.326231	0.335896	0.274672	1.40063	0.923412	0.502291	9.53138	3.28338	2.15445	7.14714	15.0871	7.12263	7.02741
989	sedoheptulose	Carbohydrate	Pentose Metabolism	53237	LC/MS Polar	100002619	2255	209.067	5459879	3019-74-7		HMDB03219	0.32999	0.41133	0.257777	0.117268	0.117268	0.117268	1	3.54101	0.661402	0.117268	0.117268	0.117268	0.117268	0.123103	0.117268	0.117268	0.117268	0.117268	3.07046	1.40423	0.240991	2.01227	2.29893	1.89757	1.79077
990	ribulonate/xylulonate*	Carbohydrate	Pentose Metabolism	61858	LC/MS Polar	100019968	2350	165.041					1.02029	0.991716	0.844438	0.295714	0.235901	0.520775	1.11212	6.41001	1.00828	0.483242	0.460828	0.611921	0.292865	0.317481	0.235901	1.32959	0.891528	0.540725	27.4704	8.03538	5.53248	18.1798	47.7249	22.3765	23.0749
1039	fructose	Carbohydrate	Fructose, Mannose and Galactose Metabolism	577	LC/MS Polar	878	2065	179.056	5984	57-48-7	C00095	HMDB00660	4.04505	4.77592	4.00839	1.62505	1.72565	2.36237	1.71034	6.10275	0.990849	0.548862	0.512206	0.972788	1.11999	1.31138	1	1.36105	0.823761	0.480245	0.833326	0.267478	0.196295	0.702332	1.39741	0.726898	0.677111
1044	mannitol/sorbitol	Carbohydrate	Fructose, Mannose and Galactose Metabolism	46142	LC/MS Polar	100001740	2320	181.072	5780		C00794	HMDB00247	1.93866	2.36223	1.99051	1.14152	1.21101	1.71643	0.849138	2.95221	0.453652	0.377436	0.348553	0.476569	1.02727	1.10511	0.953548	1.03591	0.63844	0.421403	0.11881	0.069744	0.056242	1.16925	0.839981	1.13317	1
1045	mannose	Carbohydrate	Fructose, Mannose and Galactose Metabolism	584	LC/MS Polar	803	2200	179.056	18950	3458-28-4	C00159	HMDB00169	1.21481	1.43444	1.06	0.539525	0.71956	0.658052	0.689511	2.36439	0.35825	0.248892	0.248892	0.248892	0.466247	0.544281	0.415732	0.248892	0.248892	0.248892	3.55966	0.973929	1.02607	1.78658	1.36804	1.86744	1.70035
1057	galactose 6-phosphate	Carbohydrate	Fructose, Mannose and Galactose Metabolism	57615	LC/MS Polar	100001498	4725	259.022	3034794	6665-00-5			1	0.711173	0.88495	0.657441	0.99508	1.0283	0.440931	3.18285	1.03531	0.455961	0.440931	0.535254	0.520867	0.606083	0.440931	2.65842	2.00117	1.65117	4.67413	0.982983	1.09575	1.59953	0.440931	1.4366	0.440931
1064	galactonate	Carbohydrate	Fructose, Mannose and Galactose Metabolism	27719	LC/MS Polar	100001026	3085	195.051	128869	299-28-5	C00880	HMDB00565	1.0316	1.33161	1.15758	2.1805	2.11661	2.4693	0.387559	0.968396	0.184384	0.254247	0.302884	0.158904	3.14825	3.08273	2.93591	1.06959	0.963933	0.568467	1.07501	0.616013	0.471024	0.158904	0.158904	0.244223	0.158904
1069	UDP-glucose	Carbohydrate	Nucleotide Sugar	32344	LC/MS Polar	1096	3950	565.048	8629	117756-22-6	C00029	HMDB00286	1.36547	1.36303	1.67642	1.43718	1.68846	2.17987	0.157088	0.254849	0.059872	0.456117	0.573394	0.521372	1.15944	1.2957	1	2.49827	1.937	1.37187	0.836785	0.465826	0.441613	0.029168	0.029168	0.029168	0.205386
1073	UDP-galactose	Carbohydrate	Nucleotide Sugar	15860	LC/MS Polar	100000298	4000	565.048	18068	2956-16-3;91183-98-1;137868-52-1	C00052	HMDB00302	1.82081	1.66139	2.08057	1.73484	2.05237	2.77049	0.623926	0.658856	0.175911	0.546071	0.704271	0.629482	1.47736	1.57177	1.2911	3.08115	2.31445	1.64192	1	0.659641	0.8014	0.380286	0.242722	0.240561	0.538401
1074	UDP-glucuronate	Carbohydrate	Nucleotide Sugar	2763	LC/MS Neg	1097	588	579.027	17473	28053-08-9;63700-19-6	C00167	HMDB00935	2.75452	2.01972	2.31358	0.825109	1	1.51599	0.15884	0.266802	0.051922	0.290444	0.302984	0.28898	1.7962	1.77977	1.81876	1.44325	0.746159	0.596071	0.198118	0.185492	0.599771	3.09139	2.95649	2.45478	2.47149
1076	guanosine 5'-diphospho-fucose	Carbohydrate	Nucleotide Sugar	15903	LC/MS Neg	335	755	588.075		15839-70-0			1.18697	1.00888	1.37808	1.83306	2.02016	2.24299	0.587849	0.968767	0.560686	0.616102	0.48068	0.301432	0.991117	1.10421	0.963515	3.05118	1.99172	0.917746	0.301432	0.301432	0.301432	0.301432	0.301432	0.301432	0.301432
1080	UDP-N-acetylglucosamine/galactosamine	Carbohydrate	Nucleotide Sugar	46148	LC/MS Neg	100002957	646	606.074					1.65275	1	2.10692	1.41916	1.92603	1.71811	0.05083	0.05083	0.05083	0.863435	0.835868	0.732661	1.01272	0.906928	0.789674	3.05509	2.93886	1.28546	0.05083	0.05083	0.351185	0.05083	0.05083	0.192259	0.278486
1081	cytidine 5'-monophospho-N-acetylneuraminic acid	Carbohydrate	Nucleotide Sugar	36831	LC/MS Polar	1223	3900	613.14	448209	3063-71-6	C00128	HMDB01176	2.20856	1.30995	1.38733	0.97599	0.819908	0.501588	0.501588	1.8622	0.688421	0.612489	0.722704	1.05576	1.60593	1.72117	1.27754	1.66885	1.41254	0.590093	1	0.863165	0.501588	0.748719	0.501588	0.795456	0.501588
1092	glucuronate	Carbohydrate	Aminosugar Metabolism	15443	LC/MS Polar	100000257	3233.3	193.035	444791	207300-70-7	C00191	HMDB00127	1.14045	1.44615	1.36558	1	0.854325	1.25538	0.779342	2.21619	0.486003	0.411262	0.457925	0.533714	0.973203	1.0586	0.76556	0.970032	0.735018	0.499476	3.15873	1.0946	0.299326	3.0398	2.62703	4.04378	2.88951
1096	N-acetylglucosamine 6-phosphate	Carbohydrate	Aminosugar Metabolism	15107	LC/MS Polar	1213	4114	300.049	439219	102029-88-9	C00357	HMDB02817	0.967214	1.1902	1	0.473701	0.501918	0.539894	17.1423	38.794	9.7773	0.327073	0.342152	0.307092	0.206128	0.245837	0.219932	1.076	0.744247	0.583366	26.8224	9.28481	1.89174	53.3632	10.5378	46.827	26.2705
1097	N-acetyl-glucosamine 1-phosphate	Carbohydrate	Aminosugar Metabolism	15741	LC/MS Polar	1212	4052	300.049	440364	31281-59-1	C04256	HMDB01367	0.806755	0.776075	0.772543	0.357397	0.523341	0.526677	4.27061	9.74683	2.42828	0.234905	0.236309	0.224532	0.254083	0.212564	0.151544	1.76505	1.07402	1	7.53698	3.17264	1.40675	24.7702	25.9095	21.9982	40.8269
1103	N-acetylneuraminate	Carbohydrate	Aminosugar Metabolism	32377	LC/MS Polar	1162	3072.6	308.099	439197	131-48-6	C00270	HMDB00230	1.17511	1.53836	1.50404	0.910885	0.911616	1.26543	0.674456	1.66679	0.354404	0.509748	0.655909	0.578372	0.814168	0.874128	0.69737	1.82481	1.23565	1.0822	1.90162	0.765986	0.639521	1.36513	1	1.14776	1.25175
1114	N-acetylglucosaminylasparagine	Carbohydrate	Aminosugar Metabolism	48149	LC/MS Pos Early	1215	1212	336.14	123826	2776-93-4	C04540	HMDB00489	1.46221	1.31142	1.47038	1.43984	1.67446	2.32137	2.15922	5.24709	1.22205	0.912441	0.982602	1	0.94581	0.933819	0.832224	3.27559	2.28272	1.44111	0.969821	0.685987	0.474278	0.680255	0.331641	0.59975	0.572889
1115	erythronate*	Carbohydrate	Aminosugar Metabolism	42420	LC/MS Polar	100001320	2186	135.03	2781043	88759-55-1		HMDB00613	2.20233	2.46019	2.13652	1.53845	1.72853	2.47306	1.24258	3.78149	0.644297	0.565022	0.523833	0.668928	1	1.0399	0.908102	3.4461	2.47869	1.65015	0.713239	0.380637	0.298364	0.697042	0.943261	0.648271	0.628685
1117	N-acetylglucosamine/N-acetylgalactosamine	Carbohydrate	Aminosugar Metabolism	46539	LC/MS Pos Early	100006435	715	222.097	24139			HMDB00215	1	1.27866	1.26418	0.829842	0.776909	1.18293	0.956334	1.93687	0.500485	0.518839	0.67955	0.682051	0.608204	0.736989	0.479987	1.53173	0.816457	0.775852	10.284	2.88837	1.90305	3.74132	2.83923	3.63086	3.57314
1122	citrate	Energy	TCA Cycle	1564	LC/MS Neg	1124	582	191.02	311	77-92-9	C00158	HMDB00094	1.47652	0.804715	0.986167	1	1.28741	1.81673	1.62532	3.38884	0.692082	0.690989	0.729827	0.938005	0.926427	0.986172	0.867257	1.40437	0.968272	0.725355	4.36292	1.17304	0.814087	8.23278	8.15785	7.96833	7.07961
1124	aconitate [cis or trans]	Energy	TCA Cycle	46173	LC/MS Neg	100001359	580	173.009					1.37658	0.894836	0.978538	1.03143	1.39542	1.81736	1	1.81976	0.397799	0.297548	0.382241	0.461224	0.963047	0.942689	0.89462	1.52232	1.13063	0.817532	3.94228	0.943107	0.770724	6.59424	7.65919	6.25726	6.24751
1126	isocitrate	Energy	TCA Cycle	12110	LC/MS Polar	1206	4400	191.02	1198	20226-99-7	C00311	HMDB00193	0.44829	1.16861	0.483032	1.05098	1	4.29705	0.99157	0.697038	0.138742	0.138742	0.221902	0.138742	0.388872	0.348992	0.300852	0.138742	0.138742	0.223533	17.1617	3.53109	3.29077	18.0641	5.55045	12.3615	8.49047
1128	alpha-ketoglutarate	Energy	TCA Cycle	528	LC/MS Polar	93	2700	145.014	51	305-72-6;328-50-7;22202-68-2	C00026	HMDB00208	0.684733	0.798306	0.83205	1.48158	1.61595	2.3444	0.450692	1.14638	0.212069	0.804354	0.752775	0.649714	2.20246	2.27812	1.87545	3.04569	2.16439	1.2144	4.43681	0.781363	0.318181	0.934106	1.0694	1	0.537162
1130	succinylcarnitine (C4)	Energy	TCA Cycle	37058	LC/MS Pos Early	100001948	2291	262.128	71464481	256928-74-2		HMDB61717	1.84568	2.25402	2.66776	1	0.666578	1.29457	1.09365	3.50732	0.698547	0.502311	0.502311	0.502311	0.502311	0.593082	0.516593	1.72429	0.974992	0.7053	0.502311	0.502311	0.502311	0.502311	0.502311	0.502311	0.502311
1131	succinate	Energy	TCA Cycle	1437	LC/MS Polar	252	3149	117.019	1110	110-15-6	C00042	HMDB00254	1.28476	1.13515	0.857931	1.12248	1.24339	1.72399	0.927914	2.59316	0.458106	0.363542	0.379542	0.560323	0.734094	0.810996	0.670781	1	0.574391	0.530808	2.10709	1.05194	0.945575	3.75707	3.8996	3.07138	4.34831
1132	fumarate	Energy	TCA Cycle	1643	LC/MS Polar	330	3084	115.004	444972	100-17-8	C00122	HMDB00134	0.945866	1.07682	1.12302	1.3387	1.53418	1.86103	1.25164	3.25073	0.715039	0.81185	0.779249	0.780574	1	0.986812	0.822627	1.5141	0.997773	0.677147	2.12823	0.928906	0.908153	1.27667	1.32002	1.11525	0.978672
1133	malate	Energy	TCA Cycle	1303	LC/MS Neg	409	615.6	133.014	525	6915-15-7	C00149	HMDB00156	1.1209	0.948955	1.32504	1.33072	1.48318	1.84878	1.18497	2.21008	0.679423	0.724269	0.581875	0.564027	0.985276	1.08403	0.868592	1.82005	1.22739	0.86279	2.0946	0.829478	0.661325	1.13427	1	0.895533	0.776502
1143	2-methylcitrate/homocitrate	Energy	TCA Cycle	52282	LC/MS Neg	100008929	575	205.035					1	0.861603	1.08831	0.620036	0.681385	1.01326	1.47073	3.45018	0.735077	0.60803	0.761822	0.745421	0.668613	0.701355	0.544402	1.4379	0.898266	0.617634	2.98702	1.37614	1.13067	3.64681	4.53999	3.21783	3.59151
1145	acetylphosphate	Energy	Oxidative Phosphorylation	15488	LC/MS Polar	1211	4013.9	138.98	186	94249-01-1	C00227	HMDB01494	0.878007	1.75175	1.06034	0.390137	0.96553	0.084571	1.42087	3.25196	1.03447	0.302801	0.401118	0.488846	0.606783	0.690111	0.762498	2.32667	1.73779	1.35696	2.40677	0.560954	0.566165	3.50293	0.084571	2.70841	1.50045
1147	phosphate	Energy	Oxidative Phosphorylation	42109	LC/MS Neg	461	608	96.9696	1061	7664-38-2	C00009	HMDB01429	1	1.42531	1.09797	0.838773	0.90375	1.45598	1.62656	3.28803	0.808486	0.439547	0.676266	0.662098	0.459934	0.512969	0.446744	0.74101	0.871341	0.92674	5.79608	1.698	1.41496	3.92451	6.18497	2.38039	2.85511
1166	heptanoate (7:0)	Lipid	Medium Chain Fatty Acid	1644	LC/MS Neg	925	3670	129.092	8094	111-14-8	C17714	HMDB00666	1.06073	2.16925	1	0.685556	0.543805	0.53648	0.265393	1.94917	0.510595	0.542007	0.265393	0.265393	0.419441	0.265393	0.265393	1.30899	1.06476	0.579982	3.43226	0.977265	0.75652	3.39772	4.885	3.57699	3.82049
1175	myristate (14:0)	Lipid	Long Chain Fatty Acid	1365	LC/MS Neg	519	5440	227.202	11005	544-63-8	C06424	HMDB00806	1.11423	0.843666	1	0.525889	0.537624	0.564685	1.63719	2.23772	0.485758	0.394988	0.7793	0.823517	0.556352	0.347436	0.58654	2.31643	1.8478	1.20625	2.16378	1.02001	0.538524	7.36851	5.44017	6.50522	9.72577
1176	myristoleate (14:1n5)	Lipid	Long Chain Fatty Acid	32418	LC/MS Neg	100001198	5346.9	225.186	5281119	544-64-9	C08322	HMDB02000	1.14231	1.3526	1.41727	0.576849	0.616631	0.727705	1.0518	2.06171	0.423106	0.562378	0.466842	0.535684	0.678787	0.55405	0.5335	1.70375	1.28051	0.722583	2.89562	1	0.962174	87.3887	57.7965	73.0652	83.475
1179	pentadecanoate (15:0)	Lipid	Long Chain Fatty Acid	1361	LC/MS Neg	980	5521	241.217	13849	1002-84-2;10002-84-2	C16537	HMDB00826	1.57778	0.916338	1	0.820246	0.772654	0.748611	2.12071	2.36389	0.552342	0.388447	0.777443	0.930568	0.699472	0.353539	0.683412	2.82654	2.48662	1.58875	2.2348	1.10564	0.463405	1.80445	2.35255	1.82657	2.89526
1180	palmitate (16:0)	Lipid	Long Chain Fatty Acid	1336	LC/MS Neg	424	5618	255.233	985	57-10-3	C00249	HMDB00220	1.41354	0.985875	1.00943	0.685389	0.71309	0.707623	1.84983	2.78395	0.551475	0.377833	0.699898	0.773752	0.569237	0.358747	0.577172	2.73942	2.3757	1.47338	2.04371	1	0.50819	2.31244	2.40351	2.33053	3.29166
1181	palmitoleate (16:1n7)	Lipid	Long Chain Fatty Acid	33447	LC/MS Neg	452	5475	253.217	445638	373-49-9	C08362	HMDB03229	1.26187	1	1.1697	0.419091	0.411375	0.33284	1.84107	2.09612	0.487243	0.167625	0.403564	0.419895	0.353074	0.179715	0.407868	2.08084	1.96139	1.11502	1.08057	0.8294	0.388602	9.27044	5.9005	8.8052	12.5528
1183	margarate (17:0)	Lipid	Long Chain Fatty Acid	1121	LC/MS Neg	891	5731	269.249	10465	506-12-7		HMDB02259	1.62122	1.00473	1.17958	0.919851	0.845368	0.807011	1.51947	1.87539	0.389629	0.260239	0.512925	0.574749	0.49729	0.30057	0.559404	3.18145	2.77388	1.67	1.13756	0.654334	0.286283	1.06757	1.06561	1	1.5072
1184	10-heptadecenoate (17:1n7)	Lipid	Long Chain Fatty Acid	33971	LC/MS Neg	100001278	5555	267.233	5312435	29743-97-3		HMDB60038	1.91536	1.16573	1.3511	0.834274	0.790562	0.606349	2.54545	2.35406	0.61958	0.203907	0.502224	0.544376	0.607515	0.287005	0.699881	4.99367	4.7194	2.55132	0.734935	0.124867	0.124867	2.25363	1.40231	2.17668	3.40492
1186	stearate (18:0)	Lipid	Long Chain Fatty Acid	1358	LC/MS Neg	439	5872	283.264	5281	57-11-4	C01530	HMDB00827	1.54786	0.920216	1	0.952773	0.934534	0.938941	1.65665	2.47393	0.519508	0.418348	0.801235	0.857236	0.710306	0.463439	0.72621	3.30561	2.78751	1.77717	2.30924	1.23474	0.597808	1.52279	1.96923	1.47317	2.05305
1188	oleate/vaccenate (18:1)	Lipid	Long Chain Fatty Acid	52285	LC/MS Neg	100008930	5655	281.249					1.40534	0.851181	1.01334	0.677096	0.674832	0.509662	2.29521	2.16231	0.551181	0.311553	0.784648	0.792317	0.581222	0.261287	0.665619	3.87918	3.52408	1.98547	1.13148	1	0.439079	5.80392	3.82905	5.65699	8.9887
1195	nonadecanoate (19:0)	Lipid	Long Chain Fatty Acid	1356	LC/MS Neg	892	6068	297.28	12591	646-30-0	C16535	HMDB00772	1.8636	1.18253	1.50148	0.929797	1	0.995134	1.43911	1.7707	0.554957	0.376089	0.773825	0.790789	0.559803	0.421619	0.696012	2.28852	1.96932	1.29626	1.29241	0.728881	0.292494	1.09854	1.28421	0.945775	1.31179
1196	10-nonadecenoate (19:1n9)	Lipid	Long Chain Fatty Acid	33972	LC/MS Neg	100001277	5780	295.264	5312513	73033-09-7		HMDB13622	0.991983	0.598638	0.752399	0.692542	0.691156	0.504545	2.23493	2.07598	0.574442	0.47244	1.13972	1.07579	0.671969	0.311676	0.780853	3.37575	3.10517	1.71901	1.12909	1	0.443572	1.7605	1.15024	1.69332	2.83104
1199	arachidate (20:0)	Lipid	Long Chain Fatty Acid	1118	LC/MS Neg	893	6240	311.296	10467	506-30-9	C06425	HMDB02212	1.13786	0.910908	1.05461	0.634494	0.797617	0.862588	1.60331	2.13346	0.484808	0.477788	0.793767	0.7335	0.419533	0.21992	0.510939	3.16484	2.56609	1.51119	1.95086	1	0.468556	1.91448	2.37239	1.38617	1.39949
1202	eicosenoate (20:1n9 or 1n11)	Lipid	Long Chain Fatty Acid	33587	LC/MS Neg	100001335	5950	309.28	5282768		C16526	HMDB02231	0.727783	0.481099	0.590628	0.504923	0.532631	0.387913	1.33837	1.34997	0.36371	0.561075	1.29745	1.16456	0.450133	0.210566	0.558595	1.90179	1.72747	1	1.42594	1.25156	0.567569	3.71425	2.43977	3.30347	5.26616
1207	erucate (22:1n9)	Lipid	Long Chain Fatty Acid	1552	LC/MS Neg	1087	6355.6	337.311	5281116	112-86-7	C08316	HMDB02068	0.950009	0.720233	0.968767	0.53228	0.593775	0.507792	1.96857	1.64186	0.504469	1	2.40131	1.8657	0.536859	0.173409	0.689068	2.1041	1.88772	0.955726	1.84797	1.33884	0.615939	3.81042	2.30292	2.98848	2.58562
1220	eicosapentaenoate (EPA; 20:5n3)	Lipid	Polyunsaturated Fatty Acid (n3 and n6)	18467	LC/MS Neg	2050	5450	301.217	446284	10-2005-9;10417-94-4	C06428	HMDB01999	6.57407	4.82561	6.30422	3.67839	2.6913	2.45202	6.51131	5.63458	1.76179	0.236324	0.567758	0.68112	0.935478	0.376448	0.998205	9.99301	8.56121	4.12997	0.096571	0.240777	0.122846	1	0.244009	0.9769	0.964402
1221	docosapentaenoate (DPA; 22:5n3)	Lipid	Polyunsaturated Fatty Acid (n3 and n6)	32504	LC/MS Neg	100001181	5571	329.249	6441454	2234-74-4	C16513	HMDB06528	2.23455	1.10601	1.44697	1.22643	1.03744	0.664038	4.55482	2.7426	1	0.343589	1.00982	0.952925	0.57229	0.178632	0.713584	6.34419	5.6056	3.20424	0.126873	0.127185	0.069128	0.571466	0.313227	0.580388	1.04801
1222	docosahexaenoate (DHA; 22:6n3)	Lipid	Polyunsaturated Fatty Acid (n3 and n6)	44675	LC/MS Neg	100000665	5525	327.233	445580	6217-54-5	C06429	HMDB02183	1.75216	0.841948	1	1.05808	0.798103	0.563815	4.95742	2.89152	1.11176	0.386624	1.19302	1.14665	0.863764	0.266607	1.00007	5.75976	4.79139	2.75015	0.197806	0.269113	0.098804	0.919475	0.379198	0.957587	1.57715
1223	docosatrienoate (22:3n3)	Lipid	Polyunsaturated Fatty Acid (n3 and n6)	32417	LC/MS Neg	100001195	5823	333.28	5312556	59708-86-0	C16534	HMDB02823	1.73019	1.06985	1.44401	0.961072	0.882523	0.52747	1.76352	1.3245	0.459038	0.310538	0.310538	0.310538	0.895279	0.334219	1.06249	2.37071	2.31412	1.03893	0.310538	0.310538	0.310538	0.338564	0.310538	0.310538	0.562181
1226	nisinate (24:6n3)	Lipid	Polyunsaturated Fatty Acid (n3 and n6)	57810	LC/MS Neg	100015785	5657	355.264	11792612	68378-49-4		HMDB02007	1.42512	0.850149	1	0.65312	0.632511	0.436419	3.25175	2.13199	0.83627	0.460694	1.19646	1.14708	0.833511	0.311344	0.999877	5.08523	4.55302	2.44225	0.047114	0.05309	0.02333	4.29277	2.37345	3.97786	7.25515
1229	linolenate (18:3n3 or 3n6)	Lipid	Polyunsaturated Fatty Acid (n3 and n6)	34035	LC/MS Neg	100001337	5450	277.217	5280934		C06426	HMDB03073	3.40132	2.96644	3.51325	0.954993	0.845947	0.688314	1.53616	1.7585	0.503532	0.23605	0.521421	0.528959	0.936161	0.421802	1	4.70214	4.19588	2.31622	0.847957	0.661639	0.266604	4.90537	3.20864	5.10046	7.77568
1231	dihomolinolenate (20:3n3 or 3n6)	Lipid	Polyunsaturated Fatty Acid (n3 and n6)	35718	LC/MS Neg	100001739	5596	305.249	5280581	17046-59-2	C03242	HMDB02925	3.08773	1.84634	2.40974	1.31624	1.32462	0.715639	4.19899	3.18512	1	0.1427	0.474553	0.527913	0.850317	0.311997	1.0644	5.30364	5.25502	2.0512	0.438574	0.464026	0.246918	0.653132	0.413311	0.802587	1.35653
1232	arachidonate (20:4n6)	Lipid	Polyunsaturated Fatty Acid (n3 and n6)	1110	LC/MS Neg	229	5535	303.233	444899	506-32-1	C00219	HMDB01043	5.13958	2.43621	3.19723	1.72101	1.37765	1	4.18348	2.88534	0.977469	0.103851	0.328787	0.366609	1.08252	0.387541	1.29652	3.07165	2.88156	1.23059	0.391325	0.511827	0.225039	0.275929	0.108753	0.29682	0.36166
1233	adrenate (22:4n6)	Lipid	Polyunsaturated Fatty Acid (n3 and n6)	32980	LC/MS Neg	100001193	5678	331.264	5497181	2091-25-0	C16527	HMDB02226	5.3446	3.46191	4.35661	1.39114	1.24244	0.630471	3.54542	2.00791	1	0.173244	0.581647	0.478688	1.40368	0.387852	1.29637	2.61469	2.25735	1.373	0.384861	0.390773	0.190396	0.347335	0.188667	0.255804	0.525235
1234	docosapentaenoate (n6 DPA; 22:5n6)	Lipid	Polyunsaturated Fatty Acid (n3 and n6)	37478	LC/MS Neg	100001580	5624.5	329.249	6441454	25182-74-5	C16513	HMDB01976	3.45127	1.89039	2.25807	0.765601	0.688668	0.594382	6.10656	4.43613	1.37332	0.477287	1.40283	1.34399	1.50316	0.609998	1.74222	1.44966	1.2344	0.147302	0.618778	0.664154	0.285852	0.338142	0.147302	0.405691	0.421295
1235	docosadienoate (22:2n6)	Lipid	Polyunsaturated Fatty Acid (n3 and n6)	32415	LC/MS Neg	100001182	6034	335.296	5282807	7370-49-2	C16533	HMDB61714	0.83176	0.564074	0.820663	0.411035	0.510316	0.343159	1.69838	1.52744	0.545007	0.875135	2.11395	1.65911	0.717397	0.368258	0.969297	1.68155	1.54515	0.857242	2.71471	2.64572	1	2.71624	1.54177	2.13484	3.09304
1238	mead acid (20:3n9)	Lipid	Polyunsaturated Fatty Acid (n3 and n6)	35174	LC/MS Neg	100001472	5650	305.249	5312531	20590-32-3		HMDB10378	0.943575	0.584639	0.734135	0.33184	0.328366	0.298693	1.56248	1.48913	0.387723	0.519438	1.38189	1.39733	0.67931	0.270274	0.786627	2.58829	2.36302	1.34817	5.18491	5.19123	2.17583	1	0.550204	1.01188	1.51136
1239	docosatrienoate (22:3n6)*	Lipid	Polyunsaturated Fatty Acid (n3 and n6)	57467	LC/MS Neg	100015762	5850	333.28					1	0.583144	0.744888	0.344896	0.381734	0.306393	2.22916	1.89953	0.566103	1.49724	3.56853	3.17906	0.983395	0.443836	1.18937	1.30995	1.22046	0.758495	7.24977	6.43514	2.84739	0.903706	0.419554	0.808563	1.48877
1293	15-methylpalmitate (i17:0)	Lipid	Fatty Acid, Branched	38768	LC/MS Neg	100002945	5695	269.249	17903417				1.51909	1	1.09328	0.869049	0.900818	0.66313	1.79661	1.89431	0.459777	0.292124	0.592929	0.658809	0.704731	0.334827	0.71648	2.99815	2.70059	1.47094	1.56919	0.630613	0.404854	2.01833	2.21854	2.01929	3.46969
1296	17-methylstearate (i19:0)	Lipid	Fatty Acid, Branched	38296	LC/MS Neg	100002356	5993	297.28	3083779	2724-59-6		HMDB37397	1.63456	1.03578	1.17656	1	0.862866	0.851926	1.66044	1.40729	0.589061	0.390667	0.629737	0.900522	0.763482	0.479848	0.980149	3.82597	3.38759	2.01845	0.914875	0.771698	0.352219	1.80244	2.03433	2.13285	3.42731
1305	dimethylmalonic acid	Lipid	Fatty Acid, Dicarboxylate	42978	LC/MS Polar	100004251	2702	131.035	11686	595-46-0		HMDB02001	1	1.4083	1.80646	0.405569	0.774409	0.405569	1.54384	4.87185	0.8313	0.700493	0.405569	0.405569	0.405569	0.405569	0.405569	0.405569	0.958646	1.03347	0.405569	0.405569	0.405569	0.405569	0.405569	0.405569	0.405569
1307	glutarate (C5-DC)	Lipid	Fatty Acid, Dicarboxylate	396	LC/MS Polar	339	2900	131.035	743	110-94-1	C00489	HMDB00661	2.28887	2.61905	2.27484	1	1.36258	1.54084	1.40451	3.9057	0.885541	0.789514	1.12039	0.935797	0.935865	0.957641	0.847544	2.90064	1.88603	1.28089	0.152843	0.211233	0.152843	0.923682	0.152843	0.922672	0.941221
1311	2-hydroxyglutarate	Lipid	Fatty Acid, Dicarboxylate	37253	LC/MS Polar	100002070	3352.8	147.03	43	40951-21-1	C02630	HMDB00606	0.992172	1.12889	1.11699	1.63374	1.64105	2.46838	0.619863	1.82336	0.35039	0.407779	0.513285	0.501716	2.57493	2.65412	2.20807	1.28243	0.93975	0.581632	0.631095	0.292078	0.231319	1	1.55256	1.03542	0.80827
1313	adipate	Lipid	Fatty Acid, Dicarboxylate	21134	LC/MS Polar	100000863	3000	145.051	196	124-04-9	C06104	HMDB00448	0.981604	0.966049	1.05379	1.09312	1.33461	1.88547	0.054434	0.054434	0.090181	0.054434	0.054434	0.054434	1.20562	1.15163	1.0184	0.143473	0.079896	0.054434	1.057	0.115305	0.054434	0.054434	0.696014	0.054434	0.054434
1315	2-hydroxyadipate	Lipid	Fatty Acid, Dicarboxylate	31934	LC/MS Polar	100001153	3000	161.046	193530	18294-85-4	C02360	HMDB00321	1.4351	1.71055	1.51317	1.7029	1.06229	1.35093	0.830791	0.937708	0.223018	0.528696	0.202597	0.210802	1.88153	1.86497	1.77441	0.769179	0.5301	0.409939	0.202597	0.202597	0.202597	0.202597	0.202597	0.202597	0.202597
1316	3-hydroxyadipate*	Lipid	Fatty Acid, Dicarboxylate	62069	LC/MS Polar	100004396	3131	161.046	151913			HMDB00345	10.88	11.3838	11.9891	0.714268	1	1.15876	1.42552	4.34686	0.836582	0.511957	0.510216	0.730883	0.893738	0.930422	0.792337	1.71028	0.931438	0.637549	0.510216	0.510216	0.510216	1.09723	0.510216	1.04863	1.00329
1319	maleate	Lipid	Fatty Acid, Dicarboxylate	20676	LC/MS Polar	100000707	2640	115.004	444266	110-16-7	C01384	HMDB00176	0.734859	0.903785	0.866834	0.881255	0.922179	1.29656	1.78974	4.61518	1	0.824025	0.891215	0.988926	0.595771	0.608487	0.499066	2.63363	1.75558	1.22414	4.44168	1.02644	0.753111	3.29378	4.6705	2.27832	2.70156
1402	butyrylcarnitine (C4)	Lipid	Fatty Acid Metabolism (also BCAA Metabolism)	32412	LC/MS Pos Early	100001054	2860	232.154	439829	25576-40-3	C02862	HMDB02013	2.9971	2.78695	3.06553	1.25295	1.13944	1.92924	0.850376	3.57052	0.506158	0.469886	0.611287	0.60014	0.403162	0.809582	0.651823	0.403162	1.23185	1	0.403162	0.403162	0.403162	0.403162	0.403162	0.403162	0.403162
1405	propionylcarnitine (C3)	Lipid	Fatty Acid Metabolism (also BCAA Metabolism)	32452	LC/MS Pos Early	100001162	2590	218.139	107738	17298-37-2	C03017	HMDB00824	2.16335	2.54814	2.36338	1.81124	1.83486	2.9465	0.277331	1.2653	0.212408	0.17243	0.193829	0.187383	0.686866	0.856892	0.671104	2.03651	1.26989	1	0.02105	0.02105	0.02105	0.02105	0.02105	0.02105	0.02105
1408	methylmalonate (MMA)	Lipid	Fatty Acid Metabolism (also BCAA Metabolism)	1496	LC/MS Polar	418	3078.4	117.019	487	516-05-2	C02170	HMDB00202	1.39293	1.41308	1.25556	0.945696	1.06699	1.42792	1.33048	4.79979	0.863483	0.514798	0.535358	0.671871	0.618398	0.653911	0.560151	1.44418	1	0.743553	0.949196	0.495352	0.519439	2.91135	2.89743	2.5265	2.94657
1436	acetylcarnitine (C2)	Lipid	Fatty Acid Metabolism(Acyl Carnitine)	32198	LC/MS Pos Early	100000802	2282	204.123	1	5080-50-2	C02571	HMDB00201	2.18196	2.39073	2.75501	1	1.11377	1.28113	2.44455	5.16931	1.06899	0.619081	0.704124	0.648851	0.676733	0.724677	0.62055	2.45324	1.42608	0.995646	0.042748	0.042748	0.042748	0.042748	0.042748	0.043948	0.063802
1439	3-hydroxybutyrylcarnitine (2)	Lipid	Fatty Acid Metabolism(Acyl Carnitine)	52984	LC/MS Pos Early	100009271	2340	248.149				HMDB13127	1.01931	0.980685	1.12028	0.379783	0.45919	0.692907	3.32824	8.22604	2.24892	1.39838	1.27183	1.35145	0.285642	0.427895	0.339166	0.218458	0.218458	0.218458	0.218458	0.218458	0.218458	0.218458	0.218458	0.218458	0.218458
1441	hexanoylcarnitine (C6)	Lipid	Fatty Acid Metabolism(Acyl Carnitine)	32328	LC/MS Pos Early	100000781	3358	260.186	6426853	6920-35-0		HMDB00705	1.07489	1.37787	1.48488	0.96113	1.03887	1.60841	0.732117	2.9774	0.391242	0.391242	0.557973	0.391242	0.48106	0.459218	0.391242	0.391242	0.391242	0.391242	0.391242	0.391242	0.391242	0.391242	0.391242	0.391242	0.391242
1451	myristoylcarnitine (C14)	Lipid	Fatty Acid Metabolism(Acyl Carnitine)	33952	LC/MS Pos Late	100001270	1350	372.311	6426854	18822-89-4		HMDB05066	1.55009	3.40214	3.07315	2.40115	1.87662	2.73441	1.41419	2.65128	0.800933	1.08606	0.711032	0.913939	0.672152	0.621172	0.819783	0.843401	0.621269	0.385664	0.385664	0.385664	0.385664	0.385664	0.385664	0.385664	0.385664
1453	palmitoylcarnitine (C16)	Lipid	Fatty Acid Metabolism(Acyl Carnitine)	44681	LC/MS Pos Late	100000776	1425	400.342	461	6865-14-1	C02990	HMDB00222	1.52843	2.36723	2.13219	2.72653	1.89302	2.85183	1.87353	3.77734	0.923696	1.0763	0.582878	0.794356	0.452901	0.411709	0.468444	0.660128	0.411498	0.322982	0.322982	0.322982	0.322982	0.322982	0.322982	0.322982	0.322982
1454	palmitoleoylcarnitine (C16:1)*	Lipid	Fatty Acid Metabolism(Acyl Carnitine)	53223	LC/MS Pos Late	100009406	1357	398.327	71464547				2.22453	5.98335	6.22363	5.1598	4.47197	5.57592	0.815361	1.38648	0.42653	1.41403	0.904063	0.877861	0.988342	0.920005	1.01166	0.679785	0.531367	0.263006	0.263006	0.263006	0.263006	0.263006	0.263006	0.263006	0.263006
1455	stearoylcarnitine (C18)	Lipid	Fatty Acid Metabolism(Acyl Carnitine)	34409	LC/MS Pos Late	100001391	1485	428.373	6426855	18822-91-8		HMDB00848	1.09557	1.43159	1.69941	2.20062	1.9613	2.74118	1.61555	3.3311	0.713997	0.562392	0.432025	0.501237	0.364563	0.32716	0.398942	1.73419	1.11326	0.904433	0.181739	0.181739	0.181739	0.181739	0.181739	0.181739	0.23851
1456	linoleoylcarnitine (C18:2)*	Lipid	Fatty Acid Metabolism(Acyl Carnitine)	46223	LC/MS Pos Late	100003151	1430	424.342	6450015	36816-10-1		HMDB06469	1.82219	4.4462	5.15531	5.1434	3.31005	4.09701	0.327876	0.327876	0.327876	0.942776	0.685235	0.327876	0.691655	0.527206	0.795975	1	1.1394	0.383883	0.327876	0.327876	0.327876	0.327876	0.327876	0.327876	0.327876
1459	oleoylcarnitine (C18)	Lipid	Fatty Acid Metabolism(Acyl Carnitine)	35160	LC/MS Pos Late	100001501	1423	426.358	6441392	38677-66-6		HMDB05065	1.33219	2.33412	3.14359	3.41221	2.47397	3.41656	0.57149	0.950051	0.274849	1.67965	1.05901	1.04995	0.602435	0.506306	0.71368	0.757867	0.66341	0.348447	0.274849	0.274849	0.274849	0.274849	0.274849	0.274849	0.274849
1471	arachidoylcarnitine (C20)*	Lipid	Fatty Acid Metabolism(Acyl Carnitine)	57513	LC/MS Pos Late	100015833	1512	456.405				HMDB06460	0.867188	1.16072	1.01499	0.753679	1.01386	1.34231	1	3.14118	0.723477	0.217463	0.217463	0.554577	0.217463	0.217463	0.357961	1.50525	1.01735	0.714376	0.217463	0.217463	0.217463	0.217463	0.217463	0.217463	0.217463
1472	arachidonoylcarnitine (C20:4)	Lipid	Fatty Acid Metabolism(Acyl Carnitine)	57518	LC/MS Pos Late	100015837	1353	448.342					1.50929	2.32067	2.87226	1.14284	0.916337	1	0.359092	0.359092	0.359092	0.398939	0.359092	0.359092	0.436877	0.368157	0.486905	1.05774	1.10787	0.359092	0.359092	0.359092	0.359092	0.359092	0.359092	0.359092	0.359092
1476	dihomo-linolenoylcarnitine (C20:3n3 or 6)*	Lipid	Fatty Acid Metabolism(Acyl Carnitine)	57521	LC/MS Pos Late	100015840	1392	450.358					1.70537	2.55697	3.77978	1.07085	1.57242	1.5674	0.225611	0.225611	0.225611	0.225611	0.639562	0.225611	0.332343	0.498319	0.609739	1.18321	0.929154	0.525014	0.225611	0.225611	0.225611	0.225611	0.225611	0.225611	0.225611
1478	eicosenoylcarnitine (C20:1)*	Lipid	Fatty Acid Metabolism(Acyl Carnitine)	57519	LC/MS Pos Late	100015838	1484	454.389					1.18767	1.44094	1.78001	1.05145	0.987213	1.01279	2.57296	5.70009	0.941932	0.955027	0.740443	0.671838	0.31549	0.31549	0.31549	0.855883	0.31549	0.31549	0.31549	0.31549	0.31549	0.31549	0.31549	0.31549	0.31549
1482	docosapentaenoylcarnitine (C22:5n3)*	Lipid	Fatty Acid Metabolism(Acyl Carnitine)	57529	LC/MS Pos Late	100015851	1387	474.358					1.99233	2.9889	3.89263	1.01303	0.986974	0.508096	0.508096	0.508096	0.508096	0.508096	0.567633	0.508096	0.508096	0.508096	0.508096	0.508096	0.508096	0.555138	0.508096	0.508096	0.508096	0.508096	0.508096	0.508096	0.508096
1486	margaroylcarnitine (C17)*	Lipid	Fatty Acid Metabolism(Acyl Carnitine)	57512	LC/MS Pos Late	100004054	1424	414.358		106182-29-0		HMDB06210	1.49438	2.02072	2.39063	2.56099	2.02012	2.95157	1.13108	3.08664	1	0.493665	0.212507	0.295994	0.493808	0.30634	0.503686	0.910537	0.43886	0.212507	0.212507	0.212507	0.212507	0.212507	0.212507	0.212507	0.212507
1495	deoxycarnitine	Lipid	Carnitine Metabolism	36747	LC/MS Pos Early	100001662	2052	146.118	134	6249-56-5	C01181	HMDB01161	2.64007	2.3846	3.05696	1.49249	1.78351	2.29561	1.66002	3.95513	0.896956	0.4268	0.504973	0.487422	1.10076	1.15091	1	1.79761	1.2283	0.971279	0.591439	0.264605	0.171398	0.163551	0.181217	0.093071	0.220941
1496	carnitine	Lipid	Carnitine Metabolism	15500	LC/MS Pos Early	100000007	1978	162.113	10917	461-05-2	C00318	HMDB00062	2.74612	2.56357	2.8577	1.82876	2.08243	2.93121	1.27627	3.38636	0.775075	0.217504	0.261764	0.287928	0.953977	1.04602	0.863044	1.62273	1.19459	0.806381	0.037015	0.037015	0.037015	0.040315	0.045006	0.037015	0.041688
1501	3-hydroxybutyrate (BHBA)	Lipid	Ketone Bodies	542	LC/MS Polar	254	1444	103.04	441	625-72-9	C01089	HMDB00357	2.08925	3.45818	2.61065	0.370712	0.861999	1	1.28574	5.48007	0.884571	0.52825	0.746861	0.765295	0.532661	0.348721	0.253208	1.53483	0.768527	0.253208	1.22487	0.535617	0.253208	14.0184	21.7957	11.6971	12.4649
1504	palmitoylcholine	Lipid	Fatty Acid Metabolism (Acyl Choline)	52944	LC/MS Pos Late	100009233	1482	342.337	151731				1	0.796993	1.05014	0.256362	0.324832	0.256362	2.51846	9.27613	1.95724	0.544907	0.256362	0.42492	0.256362	0.256362	0.256362	0.256362	0.256362	0.256362	2.77845	0.948414	1.18226	0.256362	0.256362	0.256362	0.256362
1505	oleoylcholine	Lipid	Fatty Acid Metabolism (Acyl Choline)	53260	LC/MS Pos Late	100009331	1449	368.352					0.970565	0.966788	1.08223	0.29866	0.444461	0.39213	3.17498	9.73492	2.08829	0.676259	0.386885	0.560347	0.29866	0.29866	0.29866	0.29866	0.29866	0.29866	2.34131	0.651779	1	1.65402	1.52698	1.786	2.64671
1524	2-hydroxypalmitate	Lipid	Fatty Acid, Monohydroxy	35675	LC/MS Neg	100001579	5511.2	271.228	92836	764-67-0		HMDB31057	1.51594	0.929047	0.970041	1.00095	0.923514	1	1.05011	1.58343	0.399018	0.337482	0.455477	0.636061	0.876467	0.470276	0.918404	2.08857	1.59952	1.26442	1.9864	0.804776	0.404221	1.14316	1.46771	1.038	1.70741
1526	2-hydroxystearate	Lipid	Fatty Acid, Monohydroxy	17945	LC/MS Neg	1239	5695	299.259	69417	629-22-1	C03045		1.23313	0.821273	0.908613	1	1.02544	0.995928	0.884719	1.89885	0.323018	0.266085	0.493355	0.572671	0.666245	0.26239	0.632874	2.27633	1.91081	1.506	3.02547	1.18941	0.486033	1.72069	1.80922	1.59839	2.25079
1533	3-hydroxyhexanoate	Lipid	Fatty Acid, Monohydroxy	53230	LC/MS Neg	100006367	1725	131.071	151492	10191-24-9			0.043997	0.043997	0.043997	0.043997	0.043997	0.048351	0.043997	0.043997	0.043997	0.043997	0.043997	0.043997	0.043997	0.043997	0.043997	0.043997	0.043997	0.043997	0.043997	0.043997	0.043997	1.02971	2.11283	1.00335	0.996653
1672	oleoyl ethanolamide	Lipid	Endocannabinoid	38102	LC/MS Neg	1137	6450	324.291	5283454	11-58-0;111-58-0		HMDB02088	1.41949	0.770139	0.90668	0.620341	0.676685	0.60336	2.91829	2.83302	0.850829	0.570855	1	1.10328	0.568382	0.155624	0.60099	2.18457	1.87278	1.13656	1.81454	0.848222	0.48403	1.47977	1.72021	1.3825	1.56833
1684	N-oleoyltaurine	Lipid	Endocannabinoid	39732	LC/MS Neg	100003119	5610	388.253	6437033	52514-04-2			1.49757	0.681753	0.856593	1.18559	0.980527	0.851399	3.24002	3.07678	0.936504	0.444522	1.10304	1.01947	0.326994	0.133193	0.417122	3.25589	3.00245	1.9745	0.133193	0.133193	0.133193	0.133193	0.133193	0.133193	0.133193
1685	N-stearoyltaurine	Lipid	Endocannabinoid	39730	LC/MS Neg	100003240	5782	390.268	168274	63155-80-6			1.54359	0.803347	0.787982	1.46994	1.30343	1.19665	2.89546	2.8496	0.645085	0.150985	0.460698	0.36996	0.327863	0.157817	0.386886	7.8748	7.70406	4.83014	0.150985	0.150985	0.150985	0.150985	0.150985	0.150985	0.150985
1686	N-palmitoyltaurine	Lipid	Endocannabinoid	39835	LC/MS Neg	100003239	5560	362.237		83982-06-3			1.91256	0.7236	0.880674	1.19952	1.00409	0.654386	3.48716	4.16605	0.995905	0.139214	0.509267	0.139214	0.295233	0.139214	0.288797	6.34603	5.18046	3.89151	0.139214	0.139214	0.139214	0.139214	0.139214	0.139214	0.139214
1690	linoleoyl ethanolamide	Lipid	Endocannabinoid	52608	LC/MS Neg	100006726	6150	322.275	5283446	68171-52-8		HMDB12252	1.63945	0.46422	0.475836	0.837736	0.730988	0.64443	2.80903	0.46422	0.856381	0.514868	1.09556	1.28193	0.709483	0.46422	0.904436	3.43332	2.868	1.86432	0.46422	1.94952	0.46422	0.46422	0.46422	0.46422	1.85463
1697	palmitoleoyl ethanolamide*	Lipid	Endocannabinoid	57541	LC/MS Pos Late	100015862	1546	298.274	9835868			HMDB13648	1.11936	1	0.999352	0.509991	0.492739	0.769692	1.7296	5.24542	0.996034	0.62223	0.815522	1.09746	0.492739	0.492739	0.539097	0.492739	1.06702	0.492739	0.492739	0.492739	0.630273	6.74306	6.1886	6.43689	6.53586
1701	N-oleoylserine	Lipid	Endocannabinoid	57664	LC/MS Neg	100015641	5600	368.281					0.628247	0.253798	0.253798	0.276645	0.253798	0.253798	0.253798	0.253798	0.253798	0.253798	0.253798	0.278403	0.440167	0.253798	0.44746	0.253798	0.253798	0.253798	2.40156	2.01431	1	2.86573	2.84293	3.14855	7.81632
1706	myo-inositol	Lipid	Inositol Metabolism	1124	LC/MS Polar	363	3506.3	225.062	892	87-89-8	C00137	HMDB00211	1.55219	1.64533	1.61079	1	0.985776	1.14886	0.444923	1.05149	0.275617	0.066872	0.084157	0.097636	0.523346	0.54352	0.480271	1.60471	1.26439	0.676934	1.50766	0.705208	0.552279	1.46041	1.10118	1.2739	1.25018
1715	inositol 1-phosphate (I1P)	Lipid	Inositol Metabolism	43849	LC/MS Polar	370	4785	259.022	440194	573-35-3;106032-59-1	C01177	HMDB00213	1.21628	1	1.18328	1.64002	2.00251	2.89667	0.617251	0.94967	0.374997	0.344201	0.594397	0.347304	0.863937	0.786866	0.59204	2.88129	2.45405	2.03003	5.38141	0.914119	0.915116	4.79451	0.62889	4.20346	3.19637
1735	choline	Lipid	Phospholipid Metabolism	15506	LC/MS Pos Early	1256	1961	104.107	305	67-48-1	C00114	HMDB00097	1.07583	1.11414	1.22967	0.70523	0.733576	0.969373	3.35307	9.34213	1.96371	1.02456	1.0293	1.14567	0.371955	0.451764	0.317697	1.9914	1.26973	0.786039	1.20948	0.440947	0.236662	1	0.92887	0.985901	0.795114
1736	phosphocholine	Lipid	Phospholipid Metabolism	34396	LC/MS Pos Early	267	700	184.073	1014	72556-74-2	C00588	HMDB01565	1.0919	1.0041	1.05914	0.631468	0.79857	1.1289	4.32078	9.97527	2.25023	0.466029	0.512588	0.518536	1	1.07072	0.930543	3.39748	2.41939	1.55875	1.36075	0.570375	0.486619	0.3289	0.332577	0.25455	0.2813
1737	CDP-choline	Lipid	Phospholipid Metabolism	34418	LC/MS Pos Early	1220	725	489.115	13804	33818-15-4	C00307	HMDB01413	1.35069	1.25887	1.00858	0.696097	0.991421	1.23436	0.743697	0.790238	0.199327	0.661987	1.49566	1.16061	1.29558	1.22489	0.697662	2.09137	1.68524	0.865979	0.148587	0.148587	0.163384	0.148587	0.148587	0.148587	0.148587
1739	glycerophosphorylcholine (GPC)	Lipid	Phospholipid Metabolism	15990	LC/MS Pos Early	100000269	672	258.11	71920	28319-77-9	C00670	HMDB00086	0.747304	0.759529	0.72409	1.0377	1	1.32863	0.729491	1.94403	0.385959	1.13642	1.40995	1.32206	0.291485	0.306471	0.258781	1.50734	1.07311	0.717242	0.779487	0.244078	0.192801	4.7835	5.95023	4.6859	4.66763
1741	phosphoethanolamine (PE)	Lipid	Phospholipid Metabolism	1600	LC/MS Neg	1026	638	140.012	1015	1071-23-4	C00346	HMDB00224	6.09038	5.23912	6.80715	2.04784	2.0018	2.77901	5.81532	11.3427	3.13114	0.92183	1	1.02604	0.509576	0.570912	0.509179	1.46463	0.948811	0.488482	1.08874	0.579264	0.495713	0.205875	0.097976	0.184733	0.120407
1742	CDP-ethanolamine	Lipid	Phospholipid Metabolism	34410	LC/MS Polar	100001407	4210	445.053	123727	72842-05-8	C00570	HMDB01564	1.5201	1.47385	1.85865	1.05682	1.19714	1.68973	1.50513	3.08673	0.831987	0.982744	1.20963	1.05139	0.966214	1.07023	0.799088	1.13007	0.967518	0.577088	1	0.632052	0.539098	0.336875	0.139633	0.396318	0.323444
1743	glycerophosphoethanolamine	Lipid	Phospholipid Metabolism	37455	LC/MS Polar	100001620	3075	214.049	123874	33049-08-0	C01233	HMDB00114	0.614572	0.616031	0.654433	1.04067	1.04536	1.46447	0.865685	2.14543	0.432133	1.24799	1.30736	1.32362	0.357309	0.355368	0.306415	1.3923	1	0.701743	0.444967	0.200879	0.168592	3.37481	2.8366	3.03308	2.96033
1744	glycerophosphoserine*	Lipid	Phospholipid Metabolism	57404	LC/MS Pos Early	100015666	577	260.053	3081457				1.09508	1.08748	1.12291	1.13497	1.74222	2.09763	1.15294	2.99772	0.521009	0.512207	0.646024	0.608645	0.850641	0.91098	0.818859	3.62969	2.27028	1.66413	0.980689	0.319969	0.073673	1	0.578355	0.831867	1.10766
1745	glycerophosphoinositol*	Lipid	Phospholipid Metabolism	52307	LC/MS Neg	100001621	630	333.059	167572	16824-65-0			1.20591	1	1.16706	1.35078	1.79444	1.63461	0.592967	1.34286	0.368624	0.351465	0.332411	0.374742	0.766059	0.813798	0.807445	1.74852	1.2814	0.82372	0.701048	0.250997	0.139606	1.65363	1.00884	1.35294	1.30475
1764	1-myristoyl-2-palmitoyl-GPC (14:0/16:0)	Lipid	Phosphatidylcholine (PC)	19258	LC/MS Pos Late	100000672	2147	706.538	129657	69525-80-0		HMDB07869	0.834463	0.896972	0.954184	0.454839	0.573867	0.69582	2.14756	5.3721	1.19073	0.967972	0.991105	1.17369	0.563727	0.565744	0.493991	1.94532	1.4234	1	3.34816	1.0276	0.883019	1.67188	1.79988	1.49191	1.6655
1768	1-myristoyl-2-arachidonoyl-GPC (14:0/20:4)*	Lipid	Phosphatidylcholine (PC)	53195	LC/MS Pos Late	100009139	1914	754.538				HMDB07883	1.28719	1.23881	1.46785	0.931634	1	1.42188	1.37046	3.30585	0.870702	0.32546	0.348038	0.432743	0.905154	0.952408	0.846547	1.13994	0.524187	0.721187	2.42767	0.851646	0.895661	5.37333	4.14405	4.62074	6.22581
1778	1,2-dipalmitoyl-GPC (16:0/16:0)	Lipid	Phosphatidylcholine (PC)	19130	LC/MS Pos Late	100000657	2365	734.569	452110	63-89-8		HMDB00564	1.55744	1.55568	1.68902	0.597127	0.75244	1.03273	2.89063	8.18842	1.51964	1	1.07365	1.24443	0.565478	0.618893	0.51873	1.6687	1.06563	0.8853	2.47955	0.696377	0.588091	0.624376	0.711279	0.521075	0.596441
1780	1-palmitoyl-2-stearoyl-GPC (16:0/18:0)	Lipid	Phosphatidylcholine (PC)	52616	LC/MS Pos Late	100008921	2653	762.601		59403-51-9		HMDB07970	1.41564	1.38015	1.586	0.747926	0.93844	1.37295	2.78248	7.35582	1.58719	1	0.90926	1.18489	0.574036	0.681266	0.570588	2.16697	1.37148	1.1349	1.73266	0.587894	0.452345	0.565269	0.559323	0.550081	0.608978
1782	1-palmitoyl-2-oleoyl-GPC (16:0/18:1)	Lipid	Phosphatidylcholine (PC)	52461	LC/MS Pos Late	1539	2358	760.585	6436017	26853-31-6;26853-31-6		HMDB07972	0.990225	1	1.09377	0.677587	0.839405	1.09201	1.33729	3.63049	0.719564	0.599455	0.636138	0.716832	0.57921	0.580028	0.513793	1.92596	1.23427	1.0125	2.80919	0.831656	0.740322	2.34839	2.64611	2.04567	2.08542
1788	1-palmitoyl-2-gamma-linolenoyl-GPC (16:0/18:3n6)*	Lipid	Phosphatidylcholine (PC)	54812	LC/MS Pos Late	100009154	2034	756.554				HMDB07974	1.06493	1.11026	1.26625	0.671434	0.830185	1.05749	0.768177	2.19853	0.56137	0.532408	0.55719	0.614754	1.40976	1.36409	1.27555	1.27573	0.89542	0.848269	6.07519	3.08046	2.67997	0.819194	0.672512	0.532408	0.942511
1791	1-palmitoyl-2-dihomo-linolenoyl-GPC (16:0/20:3n3 or 6)*	Lipid	Phosphatidylcholine (PC)	52454	LC/MS Pos Late	100008985	2199	784.585					0.93944	1.09553	1.01546	0.673257	1	1.31944	1.20255	2.90729	0.589474	0.582969	0.540864	0.593991	0.540875	0.778048	0.768324	1.91113	1.24217	1.00537	3.53763	1.02978	0.967841	0.540864	0.540864	0.540864	0.540864
1795	1-palmitoyl-2-arachidonoyl-GPC (16:0/20:4n6)	Lipid	Phosphatidylcholine (PC)	52462	LC/MS Pos Late	100008914	2091	782.569	10747814	35418-58-7		HMDB07982	0.966773	1	1.05636	0.935753	1.02753	1.34527	1.6346	3.53214	0.840636	0.431145	0.43828	0.594594	0.502096	0.48499	0.459322	1.56156	1.02045	0.657565	2.2562	0.748818	0.78919	1.83075	1.41083	1.7033	1.80201
1801	1-palmitoyl-2-docosahexaenoyl-GPC (16:0/22:6)	Lipid	Phosphatidylcholine (PC)	52610	LC/MS Pos Late	100008915	2023	806.569	6441886	59403-54-2		HMDB07991	0.901322	0.850141	0.974745	0.804092	0.820771	1.11663	2.45116	5.81191	1.65768	1.04847	1.06987	1.22683	0.762704	0.685249	0.701943	3.41938	2.27458	1.65773	1.06928	0.402951	0.420307	1	0.808811	0.83388	1.01355
1806	1-palmitoleoyl-2-linoleoyl-GPC (16:1/18:2)*	Lipid	Phosphatidylcholine (PC)	52683	LC/MS Pos Late	100009075	2003	756.554				HMDB08006	1.03041	0.969592	1.22825	0.757788	0.867203	1.19122	1.12119	2.42893	0.711611	0.485167	0.515081	0.576549	0.436753	0.45006	0.458148	1.71561	1.14655	0.857194	0.436753	0.436753	0.436753	11.3541	12.8877	11.2363	12.3321
1807	1-palmitoleoyl-2-linolenoyl-GPC (16:1/18:3)*	Lipid	Phosphatidylcholine (PC)	53180	LC/MS Pos Late	100009345	1850	754.538				HMDB08008	0.934238	0.934238	0.934238	0.934238	0.934238	0.934238	0.934238	0.934238	0.934238	0.934238	0.934238	0.934238	0.934238	0.934238	0.934238	0.934238	0.934238	0.934238	0.934238	0.934238	0.934238	1.06114	0.938859	0.934238	1.52071
1816	1,2-distearoyl-GPC (18:0/18:0)	Lipid	Phosphatidylcholine (PC)	19132	LC/MS Pos Late	100000660	2950	790.632	94190	816-94-4		HMDB08036	1.6923	1.42908	1.63339	1.10924	1.58513	1.83712	1.66831	4.79699	1.19345	0.677975	0.617821	0.777808	0.482369	0.52424	0.567373	3.30051	2.00605	1.40421	0.890764	0.216468	0.256141	0.208743	0.201136	0.201136	0.531186
1817	1-stearoyl-2-oleoyl-GPC (18:0/18:1)	Lipid	Phosphatidylcholine (PC)	52438	LC/MS Pos Late	100008904	2644	788.616		56421-10-4		HMDB08038	0.984356	1	1.20572	0.781734	0.907111	1.2938	1.00527	2.63797	0.55328	0.430422	0.4053	0.483106	0.512022	0.567871	0.504468	2.4043	1.52568	1.2966	2.15503	0.743088	0.621832	1.44078	1.40762	1.34759	1.49723
1828	1-stearoyl-2-arachidonoyl-GPC (18:0/20:4)	Lipid	Phosphatidylcholine (PC)	42450	LC/MS Pos Late	100001869	2300	810.601	16219824	35418-59-8		HMDB08048	1	1.06064	1.21073	1.51741	1.63289	2.05487	1.94637	4.52539	1.05803	0.439607	0.449369	0.582539	0.695457	0.669831	0.733313	2.17961	1.40687	1.01744	1.75758	0.674685	0.602327	0.370056	0.303289	0.375225	0.479375
1834	1-stearoyl-2-docosahexaenoyl-GPC (18:0/22:6)	Lipid	Phosphatidylcholine (PC)	52611	LC/MS Pos Late	100008916	2197	834.601		59403-52-0		HMDB08057	0.931245	1.02381	1.02819	1.26124	1.6315	1.80805	1.91927	4.56016	1.17928	0.851006	0.87198	1.08372	0.746745	0.628165	0.71967	6.17738	3.90127	2.69212	1	0.337756	0.297431	0.375163	0.396138	0.377775	0.479046
1841	1-oleoyl-2-linoleoyl-GPC (18:1/18:2)*	Lipid	Phosphatidylcholine (PC)	52453	LC/MS Pos Late	100008981	2165	784.585					1.1625	0.902077	1.33363	0.851423	0.961615	1.0003	0.999698	2.02359	0.664878	0.513829	0.546327	0.769808	0.449573	0.449573	0.449573	2.29244	1.55905	0.942671	0.449573	0.449573	0.449573	6.94634	9.02713	6.91604	7.89037
1851	1-oleoyl-2-docosahexaenoyl-GPC (18:1/22:6)*	Lipid	Phosphatidylcholine (PC)	52697	LC/MS Pos Late	100009130	2011	832.585				HMDB08123	0.533496	0.488932	0.600002	0.496073	0.532505	0.730729	1.517	3.58715	1	1.02723	1.08076	1.22925	0.51836	0.561934	0.478028	2.44154	1.57761	1.323	0.583663	0.226051	0.238764	2.3214	2.12752	2.01998	2.52054
1852	1,2-dilinoleoyl-GPC (18:2/18:2)	Lipid	Phosphatidylcholine (PC)	52603	LC/MS Pos Late	100008903	2006	782.569	5288075	998-06-1		HMDB08138	1.0082	0.871573	1.27955	0.958434	1	0.390784	1.20719	2.78828	0.731837	0.406866	0.443917	0.518276	0.390784	0.413997	0.406432	2.23687	1.4969	0.907736	0.390784	0.390784	0.390784	10.1047	10.2447	9.4447	11.467
1894	1,2-dipalmitoyl-GPE (16:0/16:0)*	Lipid	Phosphatidylethanolamine (PE)	57341	LC/MS Pos Late	100009204	2498	692.523	445468			HMDB08923	1.19395	1.04708	1.11495	0.301851	0.458701	0.418126	2.3828	6.67454	1.5603	1.07722	1.13087	1.33332	0.453539	0.482173	0.489518	1	0.736415	0.405751	3.37826	0.974493	0.796164	0.748194	1.03655	0.829456	1.12513
1898	1-palmitoyl-2-oleoyl-GPE (16:0/18:1)	Lipid	Phosphatidylethanolamine (PE)	19263	LC/MS Pos Late	1526	2509	718.538	5283496	26662-94-2		HMDB05320	0.87647	0.918437	1.03935	0.735856	1	1.00178	1.12997	2.7535	0.666082	0.63187	0.684405	0.720672	0.728589	0.68446	0.725745	2.7908	1.8654	1.39365	3.06143	0.939432	0.858705	4.34279	5.06826	4.0184	4.92735
1902	1-palmitoyl-2-arachidonoyl-GPE (16:0/20:4)*	Lipid	Phosphatidylethanolamine (PE)	52464	LC/MS Pos Late	100008990	2198	740.523	9546800			HMDB05323	0.779769	0.8075	0.95026	1.07049	1.39459	1.57232	1	2.32551	0.60873	0.574783	0.585189	0.738528	0.566563	0.479493	0.591086	3.09923	1.94415	1.38349	2.31549	0.773958	0.729983	14.9051	17.3331	13.2441	16.2601
1904	1-palmitoyl-2-docosahexaenoyl-GPE (16:0/22:6)*	Lipid	Phosphatidylethanolamine (PE)	52465	LC/MS Pos Late	100008991	2119	764.523	9546799			HMDB05324	0.933889	0.681799	1.10584	1.27277	1.52916	1.82384	1.08518	2.09181	0.681948	0.76455	0.777157	1	0.81831	0.790853	0.793068	2.75735	1.96362	1.28843	2.35345	0.578541	0.554228	0.806869	1.59086	0.878725	1.58408
1911	1-stearoyl-2-oleoyl-GPE (18:0/18:1)	Lipid	Phosphatidylethanolamine (PE)	42448	LC/MS Pos Late	100001856	2858	746.569				HMDB08993	1.0411	0.980473	1.06323	0.976161	1.27697	1.40408	1.16551	2.64158	0.61795	0.463159	0.471857	0.520138	0.941405	0.82907	1	4.32496	2.42316	1.51763	3.31344	0.897901	0.995941	0.861619	1.20565	0.855219	1.00497
1919	1-stearoyl-2-arachidonoyl-GPE (18:0/20:4)	Lipid	Phosphatidylethanolamine (PE)	52447	LC/MS Pos Late	100008977	2424	768.554	5289133			HMDB09003	0.674898	0.694032	0.77782	1.02884	1.23289	1.49545	1.18527	2.95249	0.710755	0.358595	0.37272	0.457154	0.608897	0.63256	0.547352	2.09842	1.45114	1	2.11603	0.750804	0.61242	1.4715	1.61812	1.10535	1.49786
1923	1-stearoyl-2-docosahexaenoyl-GPE (18:0/22:6)*	Lipid	Phosphatidylethanolamine (PE)	52466	LC/MS Pos Late	100008992	2317	792.554	9546798			HMDB05334	0.786725	0.804261	0.818403	0.913713	1.34577	1.81818	2.20376	2.98821	1.13975	0.836608	0.693085	1.20442	1	0.524715	0.892655	5.49308	3.80718	1.82249	3.03524	0.969587	0.829146	0.524715	0.524715	0.524715	0.524715
1924	1,2-dioleoyl-GPE (18:1/18:1)	Lipid	Phosphatidylethanolamine (PE)	52609	LC/MS Pos Late	100008906	2485	744.554	9546757	4004-05-01			1	0.994336	1.17724	0.879363	1.20745	1.23717	0.959361	2.46174	0.577477	0.879878	0.938995	0.93971	0.918704	0.871944	0.936119	2.62506	1.78565	1.33635	3.28742	0.999828	0.958861	5.56568	6.77122	5.20083	6.35671
1928	1-oleoyl-2-arachidonoyl-GPE (18:1/20:4)*	Lipid	Phosphatidylethanolamine (PE)	55041	LC/MS Pos Late	100009219	2200	766.538				HMDB09069	0.975509	1	1.09127	0.991162	1.37492	1.51416	1.14186	2.84178	0.687499	0.666048	0.681117	0.848444	0.794842	0.711634	0.796519	1.87499	1.30528	0.886431	2.06896	0.549967	0.540701	4.24389	5.08211	4.45664	5.05615
1931	1-oleoyl-2-docosahexaenoyl-GPE (18:1/22:6)*	Lipid	Phosphatidylethanolamine (PE)	53209	LC/MS Pos Late	100009220	2119	790.538					0.969389	0.962812	0.936552	1	1.23848	1.52412	1.80875	3.7328	1.13405	1.02649	1.07906	1.38836	1.05441	0.893065	0.939116	1.79894	1.39432	0.982752	2.00304	0.457948	0.464123	0.583219	0.694695	0.399371	0.71025
1965	1-palmitoyl-2-oleoyl-GPS (16:0/18:1)	Lipid	Phosphatidylserine (PS)	19261	LC/MS Pos Late	1531	2660	762.528	5283499	40290-44-6	C13880	HMDB12357	0.973936	0.999748	1.14791	0.336108	0.443433	1.38029	1.80628	4.18277	1	0.658104	0.649034	0.77038	0.344627	0.624578	0.38246	1.09493	0.44849	1.04147	1.54154	1.19575	0.338872	7.19997	7.69333	6.68056	6.63343
1970	1-stearoyl-2-oleoyl-GPS (18:0/18:1)	Lipid	Phosphatidylserine (PS)	19265	LC/MS Pos Late	100000639	3000	790.559	9547087			HMDB10163	1.04941	0.99563	1.29849	0.951608	1.1576	1.4255	1.26852	3.03975	0.732631	0.288072	0.28714	0.338061	0.658935	0.639041	0.621407	2.37887	1.57342	1.24604	2.63788	0.845573	0.702106	1.05138	1.24703	1	0.997977
1973	1-stearoyl-2-arachidonoyl-GPS (18:0/20:4)	Lipid	Phosphatidylserine (PS)	52235	LC/MS Pos Late	100001872	2565	812.544				HMDB12383	0.901727	0.812297	1	1.78634	1.99759	2.42903	2.07865	4.31358	1.22826	0.209595	0.209139	0.250872	0.679217	0.555978	0.675391	2.824	1.85253	1.1643	1.03958	0.448234	0.506779	0.94268	1.41142	0.7946	1.10205
1983	1-palmitoyl-2-oleoyl-GPG (16:0/18:1)	Lipid	Phosphatidylglycerol (PG)	52448	LC/MS Pos Late	100000641	3206	766.559	5283509				0.900411	0.798523	1	0.297115	0.306427	0.422055	2.06639	5.71492	1.40394	1.36256	1.46352	1.61163	0.406768	0.327198	0.332763	1.22435	0.858307	0.696248	1.25629	0.485399	0.455027	2.31374	1.93909	2.00162	2.55795
1992	1,2-dioleoyl-GPG (18:1/18:1)	Lipid	Phosphatidylglycerol (PG)	19142	LC/MS Polar	1541	715	773.534	11846228	67254-28-8			0.310783	0.622217	0.610595	0.325445	0.288652	0.587154	0.265308	1	0.097266	1.63333	2.04743	1.30236	0.264143	0.320958	0.257264	1.10999	0.899118	1.03416	17.1208	5.23482	4.80658	47.447	29.3128	31.6765	48.2034
1997	1-palmitoyl-2-oleoyl-GPI (16:0/18:1)*	Lipid	Phosphatidylinositol (PI)	52669	LC/MS Pos Late	100009066	3140	854.575				HMDB09783	0.883557	0.8711	1.07121	0.316718	0.928791	0.670194	0.124708	0.124708	0.124708	0.598845	0.620466	0.827126	1.28272	1.69655	0.865571	1.79797	0.812823	1.09378	3.3941	0.124708	1.17306	5.23241	4.68909	4.82177	4.80322
2000	1-palmitoleoyl-2-oleoyl-GPI (16:1/18:1)*	Lipid	Phosphatidylinositol (PI)	52725	LC/MS Polar	100009174	923	833.519					0.885117	0.779727	0.994756	0.672011	0.721439	1.09602	1.13036	2.47558	0.533312	0.79909	0.916708	0.998303	1.04091	1	0.91265	1.26657	0.979762	0.83966	6.48567	1.70652	1.61685	18.9672	20.254	15.8971	17.9745
2001	1-palmitoyl-2-arachidonoyl-GPI (16:0/20:4)*	Lipid	Phosphatidylinositol (PI)	52467	LC/MS Pos Late	100008993	2567	876.56				HMDB09789	1.27794	1.2615	1.38731	0.858747	1	1.12752	0.928358	0.064709	0.69423	0.064709	0.064709	0.144467	0.643211	0.528829	0.549333	1.75321	1.25883	0.869795	1.00872	0.227663	0.356877	6.42103	6.24963	5.30997	7.73729
2004	1-stearoyl-2-oleoyl-GPI (18:0/18:1)*	Lipid	Phosphatidylinositol (PI)	52726	LC/MS Pos Late	100009181	3711	882.607					0.653879	0.643064	0.653388	0.22031	0.736339	1.29438	0.172713	0.44712	0.098582	0.739322	0.880903	1	0.43373	0.098582	0.098582	2.16597	1.10825	1.05067	4.31319	1.55254	1.51077	1.91402	1.99733	1.29905	1.96392
2006	1,2-dioleoyl-GPI (18:1/18:1)	Lipid	Phosphatidylinositol (PI)	52619	LC/MS Polar	100008908	913	861.55				HMDB09837	0.71344	0.67201	0.718738	0.575818	0.646372	0.886712	0.967247	2.44959	0.456477	1	1.18192	1.36945	0.616336	0.681492	0.566625	1.52637	1.06631	0.74048	6.48899	1.36515	1.22825	11.7433	17.0192	10.7014	11.3882
2016	1-stearoyl-2-arachidonoyl-GPI (18:0/20:4)	Lipid	Phosphatidylinositol (PI)	52449	LC/MS Pos Late	100000616	3000	904.591		383907-33-3		HMDB09815	1.11712	1.18249	1.41022	1	1.17333	1.35739	1.90078	4.75974	1.06841	0.419092	0.402652	0.540491	0.612686	0.595345	0.609213	2.23577	1.42082	1.17627	0.95683	0.327393	0.334478	0.893298	0.950726	0.626955	1.02644
2021	1-oleoyl-2-arachidonoyl-GPI (18:1/20:4) *	Lipid	Phosphatidylinositol (PI)	54994	LC/MS Pos Late	100010951	2568	902.575				HMDB09844	1.0834	0.972829	1.06679	0.861317	1	1.04427	2.44696	6.33519	1.2824	0.583959	0.546462	0.616089	0.824734	0.810674	0.776258	1.77725	1.21696	0.772048	0.954734	0.314731	0.361298	2.6742	2.92972	2.31185	3.47268
2053	1-palmitoyl-GPC (16:0)	Lipid	Lysophospholipid	33955	LC/MS Pos Late	100001263	1525	496.34	86554	17364-16-8		HMDB10382	1.26669	1.18235	1.23023	0.611257	0.743864	0.920717	2.98319	5.37236	1.6285	0.493259	0.440908	0.604473	0.427085	0.405529	0.420394	1.51497	1	0.732487	2.39718	0.605787	0.753519	4.2082	2.91533	3.67844	5.02752
2054	2-palmitoyl-GPC* (16:0)*	Lipid	Lysophospholipid	35253	LC/MS Pos Late	100001562	1505	496.34	15061532			HMDB61702	0.918062	0.91286	1.14637	0.556994	0.718574	0.82248	3.88141	8.00039	2.3481	1.49727	1.8192	1.93958	0.531867	0.448816	0.459691	1	0.764153	0.71968	2.34337	0.726963	0.700923	2.08239	1.13465	1.26762	2.6287
2055	1-palmitoleoyl-GPC* (16:1)*	Lipid	Lysophospholipid	33230	LC/MS Pos Late	100001511	1450	494.324	24779461			HMDB10383	1.26974	1	0.949839	0.503526	0.589999	0.771138	1.94684	3.39327	1.02683	0.802599	0.42271	1.10404	0.496191	0.340064	0.336143	0.64042	0.507272	0.466021	3.79801	1.69246	1.27473	14.9436	12.9367	15.0805	19.2784
2056	2-palmitoleoyl-GPC* (16:1)*	Lipid	Lysophospholipid	35819	LC/MS Pos Late	100001561	1425	494.324				HMDB10383	0.524223	0.495041	0.670009	0.281635	0.456503	0.651907	2.55151	5.80104	2.08706	0.281635	1.52847	0.281635	0.281635	0.329879	0.33253	1.06742	0.955662	0.840381	3.89901	0.998977	1.00102	17.3101	9.1068	12.4904	24.6358
2061	1-stearoyl-GPC (18:0)	Lipid	Lysophospholipid	33961	LC/MS Pos Late	100001271	1606	524.371	497299	19420-57-6		HMDB10384	1.41315	1.30784	1.72371	1.04701	1.12158	1.60822	4.07359	6.98859	2.39123	0.484131	0.425384	0.547453	0.761909	0.694537	0.81602	3.06087	2.03727	1.43413	0.845218	0.347568	0.443909	0.627398	0.593516	0.65495	1
2063	1-oleoyl-GPC (18:1)	Lipid	Lysophospholipid	48258	LC/MS Pos Late	100001272	1540	522.355	16081932	19420-56-5		HMDB02815	1.31103	1.30028	1	0.60862	0.653785	0.986108	2.41484	4.91503	1.3203	0.547786	0.505556	0.67663	0.506916	0.370279	0.36263	0.988667	0.531918	0.457612	3.87992	1.00446	1.11184	8.93482	7.9452	8.51037	11.3966
2066	1-linoleoyl-GPC (18:2)	Lipid	Lysophospholipid	34419	LC/MS Pos Late	100001395	1465	520.34	11988421		C04100	HMDB10386	1.49368	1.19832	1.31506	0.349074	0.515938	0.645898	1.35397	2.57815	0.833578	0.247369	0.510058	0.452754	0.247369	0.323897	0.282859	0.733627	0.603062	0.247369	3.26898	1	1.21647	13.1366	10.539	11.3187	12.5912
2094	1-lignoceroyl-GPC (24:0)	Lipid	Lysophospholipid	49617	LC/MS Pos Late	100002873	1907	608.465		325171-59-3		HMDB10405	1.27258	1.03267	1.34832	0.741096	0.913372	0.967331	0.639544	1.83498	0.463865	0.391177	0.372669	0.473791	0.411135	0.418164	0.34477	5.07773	2.94755	2.92161	0.34477	0.34477	0.34477	1.76575	1.11668	1.47787	3.15582
2101	1-palmitoyl-GPE (16:0)	Lipid	Lysophospholipid	35631	LC/MS Neg	100001567	6057.2	452.278	9547069	53862-35-4		HMDB11503	1.97367	0.814004	0.771806	0.865928	0.900216	0.731375	2.89826	2.44379	0.465588	0.496644	1	0.874959	0.835234	0.616019	0.61659	3.5605	4.21217	2.57454	2.00709	1.13088	0.546665	10.5986	6.00346	13.0323	18.1076
2108	1-stearoyl-GPE (18:0)	Lipid	Lysophospholipid	42398	LC/MS Pos Late	100001461	1626	482.324	9547068	69747-55-3		HMDB11130	0.89292	0.792588	1	0.994079	1.47739	1.46526	1.47084	3.16562	0.92443	0.352965	0.370886	0.440818	0.467266	0.513983	0.610387	3.23587	2.80558	1.84162	1.67709	0.726161	0.866689	1.55348	1.05689	1.51263	2.04071
2109	2-stearoyl-GPE (18:0)*	Lipid	Lysophospholipid	41220	LC/MS Neg	100003901	6350	480.31				HMDB11129	1.58552	0.647865	0.635991	1	0.707957	0.495796	1.26685	1.69934	0.359508	0.258263	0.705313	0.521855	0.840229	0.711072	0.658376	3.95566	2.04624	1.44226	2.02764	1.45913	0.720764	1.05252	1.02604	1.61804	2.84627
2110	1-oleoyl-GPE (18:1)	Lipid	Lysophospholipid	35628	LC/MS Neg	100001569	6125.1	478.294	9547071	89576-29-4		HMDB11506	2.25069	1	0.944301	0.612233	0.691184	0.630593	2.45358	1.99885	0.401316	0.364396	0.794132	0.61959	0.798966	0.619084	0.650894	1.57188	1.71708	1.18805	2.82464	1.61363	0.64396	6.6152	4.88204	8.28339	11.6637
2112	1-linoleoyl-GPE (18:2)*	Lipid	Lysophospholipid	32635	LC/MS Neg	100001570	5900	476.278	52925130			HMDB11507	2.66386	1.05116	0.978733	0.228403	0.471816	0.218124	1.02127	0.202028	0.202028	0.202028	0.202028	0.202028	0.506694	0.207356	0.202028	0.727105	1.06227	0.655227	1.58316	1.13832	0.525459	16.0549	11.5009	18.3311	28.7484
2123	1-arachidonoyl-GPE (20:4n6)*	Lipid	Lysophospholipid	35186	LC/MS Neg	100001571	5874	500.278	42607465			HMDB11517	2.76441	1.42093	1.51283	0.932054	1	0.943734	1.65401	1.95629	0.277265	0.2405	0.458584	0.504921	0.74358	0.524401	0.61132	1.30059	1.2197	0.925635	1.75923	0.975377	0.432482	1.71522	1.28388	2.05782	3.21723
2132	1-palmitoyl-GPS (16:0)*	Lipid	Lysophospholipid	46130	LC/MS Neg	100005805	5572	496.268	9547100				1.71932	0.62141	0.339582	0.814868	1	0.79077	2.10769	2.42483	0.434453	0.363686	0.882845	0.807605	0.477761	0.177055	0.480553	5.0124	5.53359	3.90589	2.17055	1.8329	0.750552	19.0335	12.4133	19.346	31.4257
2133	1-stearoyl-GPS (18:0)*	Lipid	Lysophospholipid	45966	LC/MS Polar	100004327	1264	524.299	9547101				0.950288	0.84698	0.934206	0.960133	1.04599	1.41755	1.54652	2.73424	0.750712	0.399329	0.455864	0.409844	0.233665	0.31159	0.297148	3.40166	2.71838	2.02666	3.00066	0.922145	1	1.92714	1.05202	1.66102	2.13604
2134	1-oleoyl-GPS (18:1)	Lipid	Lysophospholipid	19260	LC/MS Neg	100000630	5607	522.284	9547099	326589-90-6		HMDB61694	2.70467	0.88318	0.866948	0.372451	0.550271	0.457596	2.42875	2.72837	0.578476	0.311831	0.586582	0.58728	0.391376	0.226168	0.406894	1.05227	1	1.02999	3.92833	2.81522	1.04793	8.80172	6.02933	9.82745	13.0489
2139	1-palmitoyl-GPG (16:0)*	Lipid	Lysophospholipid	45970	LC/MS Neg	100005717	5570	483.273	3300276				2.57133	1.10021	1.03284	0.135875	0.262372	0.132369	0.823979	1.11004	0.285903	0.208275	0.455128	0.543159	0.332379	0.090152	0.300737	2.30356	2.08599	1.63647	1.48588	1	0.503909	10.7362	6.36195	10.9473	14.2882
2141	1-stearoyl-GPG (18:0)	Lipid	Lysophospholipid	34437	LC/MS Neg	100001462	5816	511.304					2.25509	0.854561	1	0.555437	0.874295	0.150876	0.832286	0.935668	0.150876	0.248909	0.93527	0.800926	0.638618	0.150876	0.637644	9.4002	9.11884	7.20289	5.01791	3.52384	1.88954	22.8557	9.67147	21.8264	27.4387
2143	1-oleoyl-GPG (18:1)*	Lipid	Lysophospholipid	45968	LC/MS Neg	100005716	5610	509.288					2.00621	0.908336	1	0.302618	0.44605	0.407226	0.964853	1.76619	0.270349	0.456431	0.781563	0.825886	0.406994	0.168512	0.436585	1.99375	1.63567	1.48566	4.92795	3.15349	1.44211	26.3671	13.5245	28.3683	28.9403
2145	1-linoleoyl-GPG (18:2)*	Lipid	Lysophospholipid	54885	LC/MS Neg	100009227	5516	507.273					3.23784	1.30512	1.75865	0.306647	0.394175	0.283091	1.10192	0.834599	0.261891	0.119422	0.327618	0.463597	0.293853	0.061224	0.395988	1.76738	1.50074	1	2.48053	1.9074	0.828981	11.8004	5.59187	14.3974	15.0838
2146	1-palmitoyl-GPI* (16:0)	Lipid	Lysophospholipid	35305	LC/MS Neg	100001655	5564	571.289				HMDB61695	2.11172	0.83904	1.01543	0.490442	0.77159	0.579794	1.87546	2.92391	0.55408	0.233524	0.429469	0.440888	0.911199	0.427426	1	1.11716	0.96211	0.796511	6.65519	4.29266	1.93583	17.4973	10.405	16.884	23.3805
2149	1-stearoyl-GPI (18:0)	Lipid	Lysophospholipid	19324	LC/MS Pos Late	100000656	1700	601.335		796963-93-4		HMDB61696	0.83119	0.904406	1.05105	1.12805	0.826442	1	2.26097	6.68754	1.77251	0.393189	0.343602	0.558059	0.366619	0.379309	0.396891	0.601949	0.426844	0.388873	5.25218	2.06691	2.55911	3.6105	1.76781	3.5292	3.97245
2151	1-oleoyl-GPI (18:1)*	Lipid	Lysophospholipid	36602	LC/MS Neg	100001777	5599	597.304					1.72416	0.612228	0.722066	0.551181	0.876771	0.693407	4.83182	6.73843	1.22254	0.382118	0.844779	0.744561	0.814033	0.435633	0.937924	1	1.00326	0.679772	9.16935	6.11048	2.68981	30.6854	16.4102	29.8014	38.244
2157	1-arachidonoyl-GPI* (20:4)*	Lipid	Lysophospholipid	34214	LC/MS Neg	100001654	5482	619.289				HMDB61690	1.76308	0.969918	1.39747	0.509596	0.753405	0.532142	4.01333	5.3963	1.06675	0.125744	0.206622	0.234474	0.329423	0.159834	0.395783	1.09858	1.06329	0.651393	1.14337	1	0.529743	2.19315	1.13525	2.61361	3.68688
2248	1-(1-enyl-palmitoyl)-2-oleoyl-GPE (P-16:0/18:1)*	Lipid	Plasmalogen	52477	LC/MS Pos Late	100009005	2600	702.543				HMDB11342	1.42664	1.44699	1.66494	0.362169	0.436635	0.59168	1.24385	2.98015	0.63558	0.449801	0.446762	0.520523	0.581781	0.632744	0.580667	1.40866	0.922255	0.617392	3.94036	1.22864	1	6.07325	7.20299	5.82796	5.97432
2250	1-(1-enyl-palmitoyl)-2-palmitoyl-GPC (P-16:0/16:0)*	Lipid	Plasmalogen	52716	LC/MS Pos Late	100009162	2454	718.574	11146967			HMDB11206	0.97674	0.922387	0.963386	0.350929	0.389354	0.472603	6.49165	15.306	3.73262	1.53219	1.55534	1.83291	0.368575	0.324164	0.328663	1.5584	1	0.6993	2.75103	0.824654	0.840923	1.62505	1.64627	1.37069	2.09426
2251	1-(1-enyl-palmitoyl)-2-palmitoleoyl-GPC (P-16:0/16:1)*	Lipid	Plasmalogen	52713	LC/MS Pos Late	100009160	2218	716.559				HMDB11207	0.721391	0.822165	0.886228	0.382463	0.523292	0.534753	5.42753	10.7756	3.1291	0.973617	1	1.22976	0.328681	0.263515	0.27771	1.45722	0.925939	0.660229	5.12517	1.40709	1.39915	14.4307	16.2784	13.6241	19.6347
2252	1-(1-enyl-palmitoyl)-2-arachidonoyl-GPE (P-16:0/20:4)*	Lipid	Plasmalogen	52673	LC/MS Pos Late	100009002	2270	724.528				HMDB11352	1.35822	1.32893	1.53814	0.652206	0.758312	1	1.8594	4.79344	1.05161	0.599956	0.613324	0.73221	0.564272	0.566772	0.583341	1.77587	1.12034	0.816236	2.07073	0.633289	0.529533	1.00456	1.17982	0.975424	1.23403
2254	1-(1-enyl-palmitoyl)-2-oleoyl-GPC (P-16:0/18:1)*	Lipid	Plasmalogen	52478	LC/MS Pos Late	100009007	2443	744.59					1.26518	1.25003	1.33509	0.421035	0.476102	0.550556	3.34681	7.47817	1.9209	0.667758	0.672772	0.793493	0.367036	0.29766	0.336686	1.63994	1	0.707398	2.74669	0.853278	0.889177	11.0472	11.9985	9.85262	13.7586
2256	1-(1-enyl-stearoyl)-2-oleoyl-GPE (P-18:0/18:1)	Lipid	Plasmalogen	52614	LC/MS Pos Late	100008919	2950	730.574		144371-68-6		HMDB11375	1	0.94572	1.13938	0.600949	0.690967	0.92957	0.807363	1.90157	0.442233	0.388245	0.378607	0.415538	0.414913	0.407147	0.411114	1.97842	1.26701	1.03267	4.69181	1.40636	1.18823	9.29652	10.2638	8.83106	9.661
2257	1-(1-enyl-stearoyl)-2-linoleoyl-GPE (P-18:0/18:2)*	Lipid	Plasmalogen	52748	LC/MS Pos Late	100009225	2633	728.559				HMDB11376	1.04323	1.33955	1.51885	0.341731	0.455155	0.730348	0.720183	0.231115	0.37955	0.631416	1.30469	0.682451	0.231115	0.494627	0.405111	1.48866	0.956769	0.863965	9.1911	3.5924	2.11611	11.6722	10.4542	12.0613	6.44478
2260	1-(1-enyl-palmitoyl)-2-arachidonoyl-GPC (P-16:0/20:4)*	Lipid	Plasmalogen	52689	LC/MS Pos Late	100009014	2154	766.574				HMDB11220	1.21192	1.19485	1.27834	0.738176	0.761016	1	6.11573	14.1088	3.06304	0.979155	0.975187	1.23299	0.311579	0.330037	0.280675	0.665734	0.478756	0.331692	1.65044	0.566616	0.466048	1.29583	1.99041	1.04191	1.47778
2265	1-(1-enyl-stearoyl)-2-arachidonoyl-GPE (P-18:0/20:4)*	Lipid	Plasmalogen	52475	LC/MS Pos Late	100008999	2511	752.559	9547058			HMDB05779	0.960816	0.899545	1.04777	1.09026	1.30364	1.53867	1.8016	4.44431	1	0.418655	0.432	0.45305	0.431131	0.452402	0.404545	2.08322	1.42485	0.956275	2.00209	0.621246	0.603632	1.28594	1.36724	0.956364	1.50631
2280	1-(1-enyl-palmitoyl)-GPE (P-16:0)*	Lipid	Lysoplasmalogen	39270	LC/MS Pos Late	100003000	1558	438.298					1.0642	1.11197	1.27227	0.461065	0.847447	0.983872	2.60206	4.37354	1.22894	0.354962	0.375491	0.485322	0.567263	0.499752	0.66541	1.60632	1.01354	0.730052	2.30081	0.601011	0.910123	1.33126	1	1.33403	1.58682
2282	1-(1-enyl-oleoyl)-GPE (P-18:1)*	Lipid	Lysoplasmalogen	44621	LC/MS Pos Late	100005372	1566	464.314					1.0152	0.97154	1.07919	0.608347	0.983186	1	4.41177	5.69349	1.69013	0.296722	0.364783	0.414204	0.646906	0.558818	0.696508	0.821594	0.541006	0.33941	3.64351	1.0964	1.6344	1.72322	1.62572	1.6687	2.49572
2284	1-(1-enyl-stearoyl)-GPE (P-18:0)*	Lipid	Lysoplasmalogen	39271	LC/MS Pos Late	100003001	1649	466.329					0.885324	0.792279	0.890294	1.08323	1.37089	1.59495	1.4429	2.75064	0.72735	0.343578	0.376205	0.412101	0.38566	0.319405	0.409066	2.39427	1.76159	1.18272	2.10447	0.689537	0.778521	1.02549	1	1.0165	1.2361
2285	1-(1-enyl-oleoyl)-2-oleoyl-GPE (P-18:1/18:1)*	Lipid	Lysoplasmalogen	54691	LC/MS Pos Late	100010839	2534	728.559				HMDB11441	1.20078	1.01583	1.30761	0.494323	0.531569	0.575755	1.33319	3.93394	0.700032	0.340884	0.340884	0.361277	0.691086	0.551547	0.602451	0.984173	0.667136	0.365768	7.13527	1.84081	1.87885	12.0922	16.1526	10.8913	13.2357
2287	glycerol	Lipid	Glycerolipid Metabolism	15122	LC/MS Neg	1254	758	91.0401	753	56-81-5	C00116	HMDB00131	1.31998	1.24173	1.15985	0.617743	0.815385	1.06232	0.944063	2.44854	0.752938	0.475237	0.559351	0.565266	0.516041	0.569167	0.468261	1.75287	1.33727	1.04812	1	0.302739	0.334777	8.31148	10.4837	8.46034	7.38755
2288	glycerol 3-phosphate	Lipid	Glycerolipid Metabolism	43847	LC/MS Pos Early	100000258	580	173.021	754	29849-82-9	C00093	HMDB00126	0.849799	1.54832	1.36398	0.977804	1	1.38704	2.08948	8.60895	1.55233	0.349986	0.361053	0.500762	0.380646	0.475634	0.350214	0.89086	0.639471	0.312309	1.20959	1.19634	0.740296	13.8142	3.98188	14.1112	8.23904
2293	glycerophosphoglycerol	Lipid	Glycerolipid Metabolism	48857	LC/MS Polar	100001619	2430	245.043	439964		C03274		1.2421	1.33361	1.36499	0.968	1	1.49494	1.44577	3.24356	0.725251	0.506547	0.533772	0.513055	0.915228	0.922458	0.766933	1.40572	1.08566	0.742228	0.871886	0.536774	0.4708	7.08691	5.51127	6.48389	5.87932
2294	1-myristoylglycerol (14:0)	Lipid	Monoacylglycerol	35625	LC/MS Neg	100001618	6353.3	227.202	79050	75685-84-6	C01885	HMDB11561	2.0255	1	1.63615	0.498186	0.424621	0.291136	1.50428	0.291136	0.429766	0.291136	0.291136	0.418298	0.329309	0.291136	0.291136	0.909584	0.824135	0.291136	2.06476	0.291136	0.291136	2.26266	2.4682	1.70518	4.17214
2297	1-palmitoylglycerol (16:0)	Lipid	Monoacylglycerol	21127	LC/MS Neg	100000827	6550	255.233	14900	542-44-9		HMDB31074	3.40963	3.27594	2.81365	1.02259	1.10347	0.841935	4.00375	4.85531	1.03066	0.35866	0.432999	0.39889	0.365218	0.101419	0.418426	1.75703	1.9171	1	1.07956	0.498461	0.477044	0.754409	1.16617	0.758289	0.9422
2301	1-oleoylglycerol (18:1)	Lipid	Monoacylglycerol	21184	LC/MS Neg	100000924	6650	281.249	5283468	111-03-5		HMDB11567	3.91633	2.7301	2.98116	0.714127	1.30784	0.813897	2.44849	2.02957	0.500621	0.341208	0.543557	0.617713	0.195406	0.058445	0.433709	2.10706	1.35523	0.766567	1	0.64654	0.818879	2.29564	3.95532	1.24067	2.39927
2302	1-linoleoylglycerol (18:2)	Lipid	Monoacylglycerol	27447	LC/MS Neg	100001040	6477	279.233	5283469	2277-28-3			3.71498	3.39024	5.29301	0.569286	1.36208	1.05531	1.29536	1.44105	0.559442	0.104606	0.357952	0.104606	0.104606	0.104606	0.220964	2.2525	1.29334	0.484909	1	0.982652	0.22173	0.739952	0.104606	0.56844	1.98893
2307	1-dihomo-linolenylglycerol (20:3)	Lipid	Monoacylglycerol	48341	LC/MS Neg	100006121	6400	305.249					2.26786	1.52697	2.39745	1.00967	1.44564	0.990333	1.24393	0.114602	0.499311	0.260553	0.869144	0.919741	0.304914	0.114602	0.429027	2.92325	2.39933	1.06137	0.890936	0.114602	0.114602	0.114602	0.114602	0.238653	1.08588
2313	2-palmitoylglycerol (16:0)	Lipid	Monoacylglycerol	33419	LC/MS Neg	100001048	6400	255.233	123409	23470-00-0		HMDB11533	1.15741	1.45141	1.52811	1.49141	2.33749	1	7.44356	4.10378	1.72727	0.292588	0.634055	0.577767	0.502167	0.093561	0.667608	3.35659	3.31013	1.42447	3.57526	0.27606	0.222214	0.300194	0.669691	0.138329	0.355765
2316	2-oleoylglycerol (18:1)	Lipid	Monoacylglycerol	21232	LC/MS Neg	100000943	6500	281.249	5319879	3443-84-3		HMDB11537	1.15174	1.4991	1.68563	1.30939	1.77214	1.03536	4.36678	2.29133	0.885458	0.41163	1	0.986865	0.552429	0.055719	0.790514	3.71405	3.98973	1.45446	0.262389	0.250912	0.522338	0.846353	3.84416	0.392909	0.631055
2327	diacylglycerol (12:0/18:1, 14:0/16:1, 16:0/14:1) [1]*	Lipid	Diacylglycerol	55002	LC/MS Pos Late	100010958	2636	556.494					0.012141	0.012141	0.012141	0.012141	0.012141	0.012141	0.012141	0.012141	0.012141	0.012141	0.012141	0.012141	0.012141	0.012141	0.012141	0.012141	0.012141	0.012141	0.012141	0.012141	0.012141	1.12193	0.913982	1	1.28328
2328	diacylglycerol (12:0/18:1, 14:0/16:1, 16:0/14:1) [2]*	Lipid	Diacylglycerol	55001	LC/MS Pos Late	100010959	2716	556.494					0.861463	1.0172	1.36504	0.345602	0.19936	0.167926	1	2.77347	0.682598	0.948456	0.918525	0.826416	0.547028	0.571619	0.536164	1.75537	1.53082	1.10645	3.45471	0.949016	1.31366	42.8112	28.0415	35.594	41.9901
2329	diacylglycerol (14:0/18:1, 16:0/16:1) [1]*	Lipid	Diacylglycerol	54953	LC/MS Pos Late	100010934	3057	584.525					3.02236	3.53556	3.03471	0.458007	0.129326	0.172962	0.502392	1.49436	0.435806	0.39305	0.754821	0.575988	0.316638	0.129326	0.152606	1.20334	0.796657	0.468458	7.88112	1.94445	2.146	19.9811	22.4214	17.2826	23.0242
2330	diacylglycerol (14:0/18:1, 16:0/16:1) [2]*	Lipid	Diacylglycerol	54954	LC/MS Pos Late	100010935	3183	584.525					0.878082	1.06144	1.40065	0.551594	0.337017	0.657459	1	3.01478	0.605165	0.793212	0.734835	1.11747	0.428372	0.333514	0.364937	2.31664	1.7167	1.16391	1.31686	0.341394	0.470608	5.245	3.85265	4.42858	5.60272
2331	diacylglycerol (16:1/18:2 [2], 16:0/18:3 [1])*	Lipid	Diacylglycerol	54966	LC/MS Pos Late	100010940	2733	608.525					2.28491	2.23844	3.23377	0.644855	0.813882	0.943965	0.855261	2.17961	0.531508	0.376457	0.474077	0.419663	0.287372	0.289417	0.254234	2.42732	1.94389	1.18492	3.34353	0.840665	1	20.327	9.70157	12.0614	17.4547
2338	palmitoyl-myristoyl-glycerol (16:0/14:0) [1]*	Lipid	Diacylglycerol	61709	LC/MS Pos Late	100015682	3054	558.509					0.438875	0.197854	0.505892	0.197854	0.197854	0.197854	0.197854	0.197854	0.197854	0.197854	0.197854	0.197854	0.197854	0.197854	0.197854	0.197854	0.197854	0.197854	2.4828	0.632092	0.854131	1.60437	1.14587	1.33159	1.85635
2339	palmitoyl-myristoyl-glycerol (16:0/14:0) [2]	Lipid	Diacylglycerol	57364	LC/MS Pos Late	100015610	3180	558.509				HMDB07095	0.787903	0.86021	1.05914	0.350792	0.374023	0.315957	1.05496	3.88551	0.800496	1.05016	1	1.18534	0.61514	0.488274	0.562844	2.20935	1.67553	0.973624	3.04881	0.831908	0.931034	2.43825	1.40828	1.94885	2.35022
2343	palmitoyl-palmitoyl-glycerol (16:0/16:0) [2]*	Lipid	Diacylglycerol	54990	LC/MS Pos Late	100010948	3734	586.54				HMDB07098	1.25066	1.34536	1.8095	0.579348	0.689491	0.768076	1.67359	4.47871	1.2885	0.991759	1	1.29381	0.667243	0.703371	0.665001	3.87941	3.02312	1.65305	2.99266	0.815764	0.900718	0.938947	0.741243	0.793888	1.15578
2345	palmitoleoyl-palmitoleoyl-glycerol (16:1/16:1) [2]*	Lipid	Diacylglycerol	57409	LC/MS Pos Late	100015686	2708	582.509					0.70502	1.11175	1.9181	0.589023	0.625111	0.796859	0.655655	2.81374	0.617228	0.615522	0.606922	0.698204	0.461087	0.424501	0.379287	1.05458	1.68513	1.0748	3.62941	1	1.19766	44.9759	30.5661	36.0746	42.6143
2347	palmitoyl-oleoyl-glycerol (16:0/18:1) [2]*	Lipid	Diacylglycerol	54942	LC/MS Pos Late	100010917	3695	612.556			C13861	HMDB07102	0.750543	0.852417	1.21576	0.640797	0.701571	0.772321	1.1318	2.83719	0.79443	0.934314	1	1.08579	0.61596	0.609794	0.565702	3.1261	2.16023	1.48442	2.11001	0.664135	0.68871	1.55991	1.17773	1.24398	1.65481
2349	palmitoyl-linoleoyl-glycerol (16:0/18:2) [2]*	Lipid	Diacylglycerol	52634	LC/MS Pos Late	100009055	3197	610.54				HMDB07103	1.09666	1.20275	2.49176	0.708354	0.661908	0.920958	0.88559	2.5433	0.64427	0.79071	1	1.05579	0.589585	0.835579	0.549326	2.92908	2.12021	1.63605	1.06268	0.820576	1.12186	0.549326	0.549326	0.549326	0.549326
2351	palmitoleoyl-oleoyl-glycerol (16:1/18:1) [1]*	Lipid	Diacylglycerol	52632	LC/MS Pos Late	100009053	3035	610.54	9543694			HMDB07131	0.261639	3.61842	0.261639	0.261639	0.261639	0.869614	1	2.65799	0.707895	0.363853	0.261639	0.777635	0.261639	0.261639	0.261639	1.46602	0.383375	0.6341	0.261639	0.261639	0.261639	87.9625	94.9896	75.6695	106.984
2352	palmitoleoyl-oleoyl-glycerol (16:1/18:1) [2]*	Lipid	Diacylglycerol	52631	LC/MS Pos Late	100009054	3154	610.54					0.724137	0.763631	0.248902	0.622351	0.809051	0.724514	1.0778	2.63677	0.798971	0.764282	0.9222	0.798591	0.58191	0.248902	0.46884	2.16065	1.73417	1.12227	3.96789	1.16331	1.43612	16.4468	12.7767	13.97	17.6621
2354	palmitoyl-dihomo-linolenoyl-glycerol (16:0/20:3n3 or 6) [2]*	Lipid	Diacylglycerol	54941	LC/MS Pos Late	100010915	3265	636.556					1.62487	1.99308	2.54347	0.896689	0.995069	1.20215	1.39073	3.14262	1.00493	0.776334	0.854321	0.833505	0.799773	0.718028	0.753091	3.89599	3.02479	2.1424	0.055012	0.055012	0.055012	0.055012	0.055012	0.055012	0.130163
2355	palmitoyl-arachidonoyl-glycerol (16:0/20:4) [1]*	Lipid	Diacylglycerol	54957	LC/MS Pos Late	100010924	2916	634.54				HMDB07112	2.68587	5.74925	6.84705	0.095338	1.23563	0.663817	0.513018	0.674192	0.427149	0.211611	0.348346	0.316046	0.095338	0.095338	0.095338	1.15463	1.14592	0.400413	4.37526	0.776158	1.24349	2.02499	1.9334	0.854076	2.47452
2356	palmitoyl-arachidonoyl-glycerol (16:0/20:4) [2]*	Lipid	Diacylglycerol	54958	LC/MS Pos Late	100010925	3015	634.54				HMDB07112	2.33075	3.00935	4.65067	1	1.06454	1.28754	1.45109	3.33559	1.05265	0.75119	0.769267	0.85089	0.563848	0.38398	0.468347	3.83232	2.93735	2.10348	1.71719	0.555619	0.497553	0.835829	0.693085	0.784693	0.989133
2358	palmitoyl-docosahexaenoyl-glycerol (16:0/22:6) [1]*	Lipid	Diacylglycerol	57373	LC/MS Pos Late	100015618	2749	658.54				HMDB07121	2.36553	2.86058	3.2372	0.557537	1	0.973189	1.11829	3.65497	0.906788	0.584881	0.849444	0.706286	0.629614	0.575167	0.605091	2.2282	1.71246	0.965497	2.86421	0.681747	0.835684	2.73681	2.67774	2.09052	3.73873
2359	palmitoyl-docosahexaenoyl-glycerol (16:0/22:6) [2]*	Lipid	Diacylglycerol	57374	LC/MS Pos Late	100015619	2830	658.54				HMDB07121	1.06271	1.28478	1.28638	0.903145	0.885432	1.03054	1.53652	4.18311	1.08216	1	0.61582	0.644871	0.625911	0.525811	0.682791	7.80844	2.61772	0.965012	0.394271	0.394271	0.394271	0.394271	0.394271	0.873925	1.34376
2365	oleoyl-oleoyl-glycerol (18:1/18:1) [2]*	Lipid	Diacylglycerol	54946	LC/MS Pos Late	100010919	3695	638.572				HMDB07218	0.684166	0.340927	1	0.549323	0.522563	0.525667	0.870678	2.57591	0.63083	1.34323	1.1428	1.56438	0.480861	0.65033	0.579207	2.6456	1.81608	1.25246	1.61784	0.374718	0.507295	3.79435	2.64875	3.03726	4.15448
2367	oleoyl-linoleoyl-glycerol (18:1/18:2) [1]	Lipid	Diacylglycerol	46798	LC/MS Pos Late	100002989	3115	636.556		106292-55-1		HMDB07219	3.08161	3.49005	1.71168	0.758752	1.24024	0.987305	0.817253	2.28958	0.561125	0.118008	0.312238	0.128062	0.171947	0.437067	0.390586	1.01269	0.826443	0.187815	7.25575	0.118008	1.7437	19.7668	19.996	18.017	7.36002
2368	oleoyl-linoleoyl-glycerol (18:1/18:2) [2]	Lipid	Diacylglycerol	46799	LC/MS Pos Late	100002990	3223	636.556		104346-53-4		HMDB07219	1.25296	1.48271	1.91879	0.764964	0.841492	1	0.961131	2.27848	0.673792	0.777623	0.756119	0.882088	0.41034	0.226548	0.457617	3.72382	2.7491	1.53288	1.50659	0.913163	0.550159	4.4817	3.47666	1.59782	4.37169
2378	stearoyl-arachidonoyl-glycerol (18:0/20:4) [1]*	Lipid	Diacylglycerol	57450	LC/MS Pos Late	100010949	3404	662.572					2.86257	2.18219	2.20318	0.599212	1.04301	1	0.455633	1.55937	0.444915	0.271458	0.379054	0.375531	0.380222	0.601796	0.394314	2.07868	1.29062	0.729013	3.35234	1.19253	0.802474	1.032	1.07497	0.958552	1.53714
2379	stearoyl-arachidonoyl-glycerol (18:0/20:4) [2]*	Lipid	Diacylglycerol	57449	LC/MS Pos Late	100010950	3522	662.572					1.19284	1	1.36455	1.27658	1.24937	1.31915	1.3118	3.39956	1.21631	0.73315	0.574236	0.793959	0.747046	0.622311	0.652635	4.99192	3.64288	2.26413	1.11984	0.364422	0.275002	0.465025	0.393471	0.369158	0.571165
2380	oleoyl-arachidonoyl-glycerol (18:1/20:4) [1]*	Lipid	Diacylglycerol	54960	LC/MS Pos Late	100010936	2907	660.556				HMDB07228	4.47245	6.05554	7.0968	0.896189	1.14835	1	1.23656	2.42544	0.915557	0.319029	0.559196	0.434888	0.651161	0.38984	0.433309	1.1919	0.843233	0.834076	2.35831	0.644789	0.539219	2.58704	3.20842	2.47391	3.89538
2381	oleoyl-arachidonoyl-glycerol (18:1/20:4) [2]*	Lipid	Diacylglycerol	54961	LC/MS Pos Late	100010937	2990	660.556				HMDB07228	1.55678	1.87988	2.80952	0.863379	0.866464	1.07064	1.72614	4.7125	1.23143	0.987766	1	1.07638	0.541648	0.608907	0.444807	2.90812	2.18048	1.78178	0.49825	0.425344	0.189135	0.67443	0.718056	0.938296	1.0652
2383	linoleoyl-arachidonoyl-glycerol (18:2/20:4) [2]*	Lipid	Diacylglycerol	54956	LC/MS Pos Late	100010923	2650	658.54				HMDB07257	2.95526	3.21003	5.42504	0.555935	0.861226	1.30565	1.32258	4.11418	1.05501	0.87029	1	0.871539	0.556964	0.443859	0.566096	3.38904	1.93955	1.13728	0.531029	0.106268	0.106268	0.925796	0.953724	3.20151	0.106268
2385	stearoyl-docosahexaenoyl-glycerol (18:0/22:6) [2]*	Lipid	Diacylglycerol	57368	LC/MS Pos Late	100015617	3256	686.572					0.632081	0.408535	1	0.981031	1.1112	1.50436	1.25726	3.56956	1.19231	1.92938	2.02997	2.17096	0.666191	0.606417	0.65505	9.87873	7.1886	5.12703	1.54303	0.385348	0.423427	0.772191	0.596187	0.586016	0.911155
2410	sphinganine	Lipid	Sphingolipid Synthesis	17769	LC/MS Pos Late	313	1413	302.305	3126	3102-56-5	C00836	HMDB00269	1	0.927262	1.06974	0.460105	0.552515	0.913413	3.27698	7.44201	2.13122	0.666528	0.723624	0.881689	0.463856	0.420088	0.487907	4.18579	3.15431	2.14708	1.34274	0.452899	0.5191	1.481	1.24296	1.25842	1.6053
2412	sphingadienine	Lipid	Sphingolipid Synthesis	57426	LC/MS Pos Late	100015643	1350	298.274	6449795	25696-03-1			0.267705	0.301559	0.445054	0.336274	0.47378	0.553651	11.4652	25.4402	6.74723	0.816745	0.835542	1.01165	0.219489	0.181256	0.19962	2.78619	2.20439	1.65252	3.7556	1.29088	1.68656	1.09381	1	0.827113	1.34836
2413	phytosphingosine	Lipid	Sphingolipid Synthesis	1510	LC/MS Pos Late	469	1367	318.3	122121	554-62-1	C12144	HMDB04610	0.778229	0.776324	0.997176	0.900076	0.773285	1.0918	4.18576	8.15756	2.68492	1.13068	1.00601	1.52801	0.488593	0.412447	0.418387	2.94443	2.78803	1.86156	1.93124	0.731001	0.669768	0.946442	1	0.665317	1.52602
2416	N-palmitoyl-sphinganine (d18:0/16:0)	Lipid	Dihydroceramides	52604	LC/MS Pos Late	100009028	3090	540.535	5283572	5966-29-0		HMDB11760	1.25927	1.13966	1.3986	0.311082	0.326977	0.375045	2.74191	6.47004	1.56706	0.445469	0.401027	0.49049	0.563451	0.575815	0.570385	4.00805	2.8734	2.17701	0.348904	0.137512	0.109945	1	1.03828	1.13201	1.42326
2417	N-stearoyl-sphinganine (d18:0/18:0)*	Lipid	Dihydroceramides	1759	LC/MS Pos Late	922	3526	568.566	5283573	2304-80-5			0.858089	0.772697	0.82952	0.516547	0.516547	0.516547	1.02586	0.516547	0.516547	0.516547	0.516547	0.516547	0.516547	0.516547	0.516547	6.14971	4.34922	2.68986	0.516547	0.516547	0.516547	1	0.516547	0.926687	1.09441
2424	N-palmitoyl-sphingosine (d18:1/16:0)	Lipid	Ceramides	44877	LC/MS Pos Late	1518	2893	538.519	5283564	24696-26-2		HMDB04949	1.10942	1	1.0041	0.690126	0.854365	0.841855	4.05704	8.96944	2.28329	0.46151	0.420728	0.522826	0.477745	0.380685	0.47505	4.26523	2.74366	1.23274	1.77388	0.305557	0.597975	0.98637	1.56414	1.38498	1.92962
2425	N-(2-hydroxypalmitoyl)-sphingosine (d18:1/16:0(2OH))	Lipid	Ceramides	57697	LC/MS Pos Late	100015642	2692	554.514		34839-02-6			0.774509	0.751675	0.812699	0.226563	0.226563	0.266985	0.226563	0.226563	0.226563	0.226563	0.226563	0.226563	0.226563	0.226563	0.228925	4.22994	2.22246	1.1873	0.226563	0.226563	0.226563	1.36818	1.39942	1.31436	0.226563
2427	N-stearoyl-sphingosine (d18:1/18:0)*	Lipid	Ceramides	54979	LC/MS Pos Late	1547	3392	566.551	5283565	104404-17-3		HMDB04950	1.03011	0.986852	1.0699	0.317617	0.385779	0.472229	2.67734	5.39193	1.64778	0.20872	0.180278	0.268166	0.142417	0.128031	0.127936	9.21206	6.71723	4.50515	1	0.293764	0.291709	2.10535	2.38937	2.20133	3.10669
2433	N-palmitoyl-sphingadienine (d18:2/16:0)*	Lipid	Ceramides	57416	LC/MS Pos Late	100015609	2490	536.504					1	1.19116	1.27515	0.644588	0.791269	0.832953	7.71389	20.1515	4.51559	1.28984	1.30919	1.50362	0.462057	0.502648	0.442888	2.20455	1.44037	1.17948	1.72471	0.511	0.427483	0.651564	0.701496	0.583546	0.73406
2434	N-stearoyl-sphingadienine (d18:2/18:0)*	Lipid	Ceramides	57417	LC/MS Pos Late	100015632	2846	564.535					1.57051	1.58966	1.71318	0.464479	0.564118	0.586349	11.521	27.5338	6.53587	0.371144	0.268165	0.418686	0.182565	0.138872	0.19667	7.46561	4.74614	2.84624	1	0.156552	0.370041	0.940138	1.58446	1.47684	1.86921
2435	N-behenoyl-sphingadienine (d18:2/22:0)*	Lipid	Ceramides	57372	LC/MS Pos Late	100015624	3911	620.598					0.44401	0.48468	0.565992	0.27395	0.241109	1.00236	1.44545	14.757	1	1.01755	1.05561	1.31814	0.204201	0.4146	0.132764	2.38389	1.17641	2.89843	1.12944	0.896018	0.469963	1.57697	0.316448	1.67412	0.945734
2436	N-nervonoyl-sphingadiene (d18:2/24:1)*	Lipid	Ceramides	57442	LC/MS Pos Late	100015699	3858	646.613					0.328867	0.304254	0.394851	0.541183	0.588699	0.73529	4.92222	13.0759	2.88853	1.84435	1.84731	2.23992	0.581999	0.562357	0.503103	1.37855	1.06992	0.89433	3.93842	1.27958	1	1.15297	0.82772	0.96909	1.06497
2445	N-palmitoyl-heptadecasphingosine (d17:1/16:0)*	Lipid	Ceramides	57430	LC/MS Pos Late	100015731	2645	524.504					1.18221	1.26683	1.44954	0.585555	0.637239	0.848274	2.7067	6.96723	1.52441	0.380053	0.344807	0.413158	0.225551	0.251516	0.219283	2.48364	1.62962	1.25533	0.435941	0.10495	0.121055	1.073	1	1.12195	1.33546
2449	ceramide (d18:1/14:0, d16:1/16:0)*	Lipid	Ceramides	57432	LC/MS Pos Late	100015735	2477	510.488					0.889936	1	1.10927	0.48941	0.561923	0.680624	3.28171	8.41488	1.93618	0.542382	0.564269	0.649241	0.369515	0.372927	0.345905	2.57872	1.7118	1.37306	1.84179	0.485603	0.530703	1.49236	1.72904	1.3978	1.86396
2450	ceramide (d18:1/17:0, d17:1/18:0)*	Lipid	Ceramides	57434	LC/MS Pos Late	100015737	3055	552.535					0.928862	1	1.0452	0.784373	0.874659	1.11165	2.43318	6.09797	1.56845	0.292171	0.289315	0.391123	0.327347	0.327928	0.301533	4.57013	3.42042	2.57983	0.65169	0.194192	0.233948	1.284	1.35794	1.2643	1.76194
2452	ceramide (d18:1/20:0, d16:1/22:0, d20:1/18:0)*	Lipid	Ceramides	57440	LC/MS Pos Late	100015755	3920	594.582					1	0.955927	1.0357	0.654708	0.70117	0.847156	1.06325	9.48919	1.91272	0.381928	0.374343	0.435171	0.151662	0.216787	0.197794	10.6265	7.28409	5.2611	1.68714	0.687778	0.373156	3.78407	3.35225	3.88965	3.35468
2453	ceramide (d16:1/24:1, d18:1/22:1)*	Lipid	Ceramides	57437	LC/MS Pos Late	100015727	3850	620.598					0.616524	0.484687	0.603141	0.77562	0.915109	1	4.27203	10.3673	2.86863	0.778615	0.729242	0.793728	0.461179	0.431796	0.419706	3.63737	2.62953	1.89072	3.80817	1.18876	0.951664	4.86891	4.30238	3.92535	4.98386
2458	glycosyl-N-palmitoyl-sphingosine (d18:1/16:0)	Lipid	Hexosylceramides (HCER)	53013	LC/MS Pos Late	100009272	2623	700.572					3.59567	3.66843	4.18455	1.57818	1.53612	1.65685	0.94289	1.95419	0.600905	0.093893	0.083946	0.101182	0.62139	0.417917	0.519954	10.1943	6.53206	3.7736	0.847544	0.237958	0.328242	1	1.11299	0.953339	1.64505
2459	glycosyl-N-stearoyl-sphingosine (d18:1/18:0)	Lipid	Hexosylceramides (HCER)	52234	LC/MS Pos Late	100001882	3053	728.604					4.08425	3.84909	4.61623	0.763686	0.741222	0.903531	0.58232	1.44092	0.316265	0.035639	0.035639	0.035639	0.058288	0.079284	0.085296	22.1526	13.3517	8.31405	0.035639	0.035639	0.035639	1.09647	1.11845	0.898536	1.44481
2469	glycosyl-N-behenoyl-sphingadienine (d18:2/22:0)*	Lipid	Hexosylceramides (HCER)	57421	LC/MS Pos Late	100015625	3420	782.65					1	1.19206	0.142554	1.42609	1.25367	1.59962	0.576511	1.86509	0.365829	0.142554	0.142554	0.142554	0.291072	0.471288	0.293479	10.2668	6.21918	5.73562	0.142554	0.142554	0.142554	0.337878	0.142554	0.267852	0.142554
2479	glycosyl ceramide (d18:1/20:0, d16:1/22:0)*	Lipid	Hexosylceramides (HCER)	57595	LC/MS Pos Late	100015882	3414	756.635					1.3249	1.38535	1.52628	0.741808	0.673345	1	0.516476	1.30458	0.399481	0.112683	0.112683	0.112683	0.120073	0.112683	0.112683	9.0263	5.61789	3.98826	0.112683	0.112683	0.129824	1.25211	0.977203	0.77367	1.33519
2481	glycosyl ceramide (d16:1/24:1, d18:1/22:1)*	Lipid	Hexosylceramides (HCER)	57457	LC/MS Pos Late	100015730	3373	782.65					0.961667	0.829471	0.208216	1.03833	1.05305	1.44068	0.577997	0.842826	0.33919	0.208216	0.208216	0.208216	0.357735	0.208216	0.299746	3.83419	2.21938	1.51836	0.208216	0.243011	0.392197	2.2961	1.37952	1.94203	2.61786
2482	glycosyl ceramide (d18:1/23:1, d17:1/24:1)*	Lipid	Hexosylceramides (HCER)	57448	LC/MS Pos Late	100015751	3667	796.666					1.09748	0.97003	1.20586	1.1007	1.02997	1.56486	0.573383	1.16747	0.307893	0.123833	0.123833	0.123833	0.295679	0.233514	0.311903	4.10412	2.12937	2.08289	0.123833	0.123833	0.123833	0.763176	0.598762	0.602091	1.13895
2483	glycosyl ceramide (d18:2/24:1, d18:1/24:2)*	Lipid	Hexosylceramides (HCER)	57453	LC/MS Pos Late	100015745	3380	808.666					1	1.0193	1.28188	1.0815	1.17042	1.55665	0.666762	1.45787	0.35965	0.183113	0.129905	0.219717	0.541486	0.510309	0.480182	4.19595	2.69716	2.10856	1.31916	0.463051	0.554589	1.01672	0.699135	0.829018	1.24836
2485	lactosyl-N-palmitoyl-sphingosine (d18:1/16:0)	Lipid	Lactosylceramides (LCER)	53010	LC/MS Pos Late	100009030	2527	862.625		4201-62-1			2.04831	2.40679	2.70078	1.0654	1.18783	1.48726	1.71826	3.7655	1	0.21274	0.198095	0.276493	0.243199	0.232711	0.191565	2.15824	1.70198	1.25908	0.751593	0.212044	0.193486	0.633409	0.763909	0.606338	1.12651
2496	myristoyl dihydrosphingomyelin (d18:0/14:0)*	Lipid	Dihydrosphingomyelins	57365	LC/MS Pos Late	100009038	2060	677.559				HMDB12085	1	1.08454	1.412	0.319229	0.428633	0.50174	1.21344	2.74267	0.736844	0.472762	0.495075	0.577285	1.49154	1.51763	1.46673	0.859613	0.608775	0.532622	2.03681	0.845858	0.948087	1.79419	1.47822	1.71238	2.47698
2497	palmitoyl dihydrosphingomyelin (d18:0/16:0)*	Lipid	Dihydrosphingomyelins	52434	LC/MS Pos Late	100008954	2290	705.591	9939965				2.62089	2.60483	3.17705	0.498941	0.573728	0.705375	2.04812	3.97585	1.06104	0.530227	0.59239	0.682269	1.88598	1.74525	1.90172	0.963814	0.690536	0.477378	2.31448	0.75044	0.701379	1.03779	0.960149	1	1.31907
2498	behenoyl dihydrosphingomyelin (d18:0/22:0)*	Lipid	Dihydrosphingomyelins	57331	LC/MS Pos Late	100009026	3150	789.684				HMDB12091	2.82911	2.60549	2.89684	0.469387	0.603827	0.762847	1.08702	2.06051	0.632634	0.437978	0.285534	0.472749	2.035	1.83876	2.09596	1	0.895831	0.490363	3.12766	0.945724	1.22381	0.723706	0.987703	1.03831	1.59898
2501	palmitoyl sphingomyelin (d18:1/16:0)	Lipid	Sphingomyelins	37506	LC/MS Pos Late	100002107	2168	703.575	9939941	6254-89-3			1.00827	1.02704	1.12319	0.69767	0.840824	1.1244	1.51655	3.89334	0.786137	0.5512	0.565106	0.675633	0.714393	0.781778	0.660925	1.85415	1.27629	1	3.74131	1.42028	1.06109	0.813778	1.04351	0.825207	0.90443
2502	stearoyl sphingomyelin (d18:1/18:0)	Lipid	Sphingomyelins	19503	LC/MS Pos Late	1538	2400	731.606	6453725	85187-10-6;85187-10-6	C00550	HMDB01348	1.03028	1	1.09457	0.503132	0.617976	0.625961	1.74917	3.58176	0.952751	0.15016	0.16486	0.186975	0.257153	0.237773	0.25466	3.4387	2.24658	1.41982	2.97244	0.857008	0.801597	1.58678	2.1668	1.37902	2.15976
2503	behenoyl sphingomyelin (d18:1/22:0)*	Lipid	Sphingomyelins	48492	LC/MS Pos Late	100006294	3083	787.669				HMDB12103	0.595708	0.498093	0.66106	0.766439	1	1.2287	0.984796	2.68083	0.606287	0.363611	0.329716	0.403635	0.652055	0.639095	0.682924	2.0088	1.31222	1.05715	3.18404	1.16309	1.22215	1.49806	1.21782	1.49235	2.13029
2504	tricosanoyl sphingomyelin (d18:1/23:0)*	Lipid	Sphingomyelins	52436	LC/MS Pos Late	100008955	3200	801.684				HMDB12105	1.01601	0.865444	0.970393	0.79507	1.06791	1.43708	1.09137	3.09554	0.783545	0.460938	0.45696	0.544813	0.77407	0.78983	0.758376	1.95555	1.38435	1	1.90086	0.689475	0.731853	2.10912	2.12445	2.10592	2.71949
2505	lignoceroyl sphingomyelin (d18:1/24:0)	Lipid	Sphingomyelins	57330	LC/MS Pos Late	100006298	3437	815.7		60037-60-7			0.865652	0.856012	0.962699	0.671927	0.888517	1.14211	1.08625	2.90563	0.657106	0.7511	0.681033	0.87562	0.96413	1	0.962721	2.09428	1.45298	0.972789	4.52488	1.75575	1.61206	2.50922	2.74332	2.37521	3.40099
2507	sphingomyelin (d18:2/23:1)*	Lipid	Sphingomyelins	57482	LC/MS Pos Late	100015791	2315	797.653					0.468033	0.4945	0.457073	0.729017	0.957007	1.01741	2.62603	5.88287	1.48832	1	0.960647	1.22131	1.05638	0.964526	0.911617	1.22	0.868041	0.587373	2.13644	0.928591	1.01383	1.20326	1.30521	0.943182	2.00468
2508	sphingomyelin (d18:2/24:2)*	Lipid	Sphingomyelins	57479	LC/MS Pos Late	100015789	2215	809.653					0.536836	0.351919	0.401404	0.573158	0.944438	0.893894	1.80996	0.351919	1.02339	0.718127	1.00051	1	0.351919	0.351919	0.351919	0.603815	0.549963	0.351919	2.42733	1.18026	0.351919	2.15301	3.16683	1.85404	2.52402
2509	sphingomyelin (d17:1/14:0, d16:1/15:0)*	Lipid	Sphingomyelins	62152	LC/MS Pos Late	100020276	1950	661.528					0.735247	0.651318	0.657654	0.571085	0.651536	0.954956	1.68418	4.11836	1	0.705773	0.605074	0.687172	0.68368	0.830496	0.719315	1.62885	1.08665	1.02363	3.60862	1.24417	1.39201	4.9351	3.94433	4.39967	8.12309
2510	sphingomyelin (d18:1/14:0, d16:1/16:0)*	Lipid	Sphingomyelins	42463	LC/MS Pos Late	100004328	1998	675.544	11433862			HMDB12097	0.65932	0.664868	0.766959	0.603676	0.690075	1	1.55817	3.99193	1.05219	0.61989	0.675598	0.764876	0.852015	0.816647	0.754086	1.5521	1.10402	0.856494	4.91955	1.72503	1.71029	1.41807	1.39035	1.28114	1.33622
2511	sphingomyelin (d18:2/14:0, d18:1/14:1)*	Lipid	Sphingomyelins	47154	LC/MS Pos Late	100005985	1860	673.528					0.331883	0.336032	0.413536	0.297646	0.303464	0.41692	1.38877	3.85433	0.883435	1.12471	1.02292	1.27751	0.522691	0.488566	0.48964	1	0.736011	0.486373	7.14981	2.59916	2.86154	4.69584	3.1184	3.72821	5.28649
2512	sphingomyelin (d17:1/16:0, d18:1/15:0, d16:1/17:0)*	Lipid	Sphingomyelins	52433	LC/MS Pos Late	100006314	2082	689.559		121999-58-4			1.12272	1.17695	1.41116	0.860241	1.01045	1.26901	1.3141	2.93751	0.806413	0.400757	0.422028	0.458214	0.661877	0.699927	0.644039	1.67352	1.1642	0.953356	1.04249	0.509438	0.525627	1.08671	0.841915	1	1.48324
2513	sphingomyelin (d17:2/16:0, d18:2/15:0)*	Lipid	Sphingomyelins	57483	LC/MS Pos Late	100015793	1837	687.544					1.09477	0.967626	1.23882	0.848388	1.11072	1.2205	2.26185	4.39273	1.28916	0.860067	0.927447	1	1.06489	0.898066	0.971829	1.5687	0.919183	0.928075	2.22817	0.637273	0.952597	0.637273	0.637273	0.637273	0.637273
2514	sphingomyelin (d18:2/16:0, d18:1/16:1)*	Lipid	Sphingomyelins	42459	LC/MS Pos Late	100004329	2002	701.559					0.795041	0.822241	0.967427	0.753573	0.897593	1.26428	2.13373	5.10524	1.42719	1.18552	1.32384	1.49257	1	0.971837	0.909546	1.55214	1.12389	0.863713	4.34651	1.56516	1.52325	0.504619	0.587238	0.470158	0.508128
2515	sphingomyelin (d18:1/17:0, d17:1/18:0, d19:1/16:0)	Lipid	Sphingomyelins	52615	LC/MS Pos Late	100008920	2312	717.591		121999-64-2			0.955032	0.915408	1.12184	1.3599	1.45207	1.87844	1.59085	3.03846	0.862039	0.222228	0.225455	0.299485	0.699498	0.675508	0.712386	2.50995	1.85458	1.38349	1.93991	0.530498	0.600601	0.965432	1.04051	1	1.38429
2516	sphingomyelin (d18:1/18:1, d18:2/18:0)	Lipid	Sphingomyelins	37529	LC/MS Pos Late	100002106	2167	729.591	6443882	108392-10-5		HMDB12101	1.25005	1.22038	1.39212	0.450558	0.537921	0.715665	2.69492	6.44722	1.51392	0.373245	0.335266	0.330322	0.342568	0.332905	0.31707	3.78896	2.6529	2.04252	1.9793	0.997634	0.657641	1	1.25028	0.936607	1.15795
2518	sphingomyelin (d18:1/20:0, d16:1/22:0)*	Lipid	Sphingomyelins	48490	LC/MS Pos Late	100006290	2685	759.638				HMDB12102	0.689477	0.675558	0.815134	0.631625	0.72171	0.964384	1.75868	4.06662	1	0.319414	0.297445	0.397306	0.477251	0.423604	0.476597	2.26524	1.46117	1.04711	3.99112	1.4232	1.41139	2.8829	2.21121	2.66843	3.1411
2521	sphingomyelin (d18:1/21:0, d17:1/22:0, d16:1/23:0)*	Lipid	Sphingomyelins	52495	LC/MS Pos Late	100009025	2793	773.653					1.67639	1.55381	2.09536	0.963544	0.847094	3.21034	1.06906	5.03085	0.614966	0.378253	0.413147	0.429664	0.463948	1	0.305794	2.95232	1.00093	2.03113	0.200591	0.878659	0.200591	1.75315	0.200591	2.55669	0.823088
2523	sphingomyelin (d18:1/22:1, d18:2/22:0, d16:1/24:1)*	Lipid	Sphingomyelins	48493	LC/MS Pos Late	100006295	2666	785.653				HMDB12104	0.47387	0.446348	0.547853	0.604991	0.649034	1.00337	1.78235	4.50815	1	0.807454	0.776769	0.937024	0.630118	0.661729	0.615143	1.50259	1.01672	0.863234	5.39777	1.92018	1.67163	5.55995	5.39485	4.94646	6.1208
2524	sphingomyelin (d18:1/22:2, d18:2/22:1, d16:1/24:2)*	Lipid	Sphingomyelins	57477	LC/MS Pos Late	100006296	2209	783.638					0.464654	0.579342	0.5799	0.6254	1.10229	0.874715	2.71092	6.62686	1.56843	0.842848	0.897707	0.464654	0.70266	0.535128	0.705796	1.12589	0.89034	0.853909	7.01965	2.58033	1.48223	5.67218	7.73833	5.00802	6.83866
2525	sphingomyelin (d18:2/23:0, d18:1/23:1, d17:1/24:1)*	Lipid	Sphingomyelins	52435	LC/MS Pos Late	100008956	2845	799.669					0.599861	0.504711	0.736938	0.784248	0.827598	1.15152	1.90557	4.35046	1.10669	0.660618	0.601169	0.682096	1.0617	0.942386	1	1.1001	0.719822	0.781221	2.1218	0.969016	1.13669	1.89726	1.33626	1.62252	2.28032
2526	sphingomyelin (d18:1/24:1, d18:2/24:0)*	Lipid	Sphingomyelins	47153	LC/MS Pos Late	100005986	3033	813.684		94359-13-4		HMDB12107	0.62676	0.559113	0.738291	0.580165	0.691444	1.07092	1.61573	4.60664	0.916359	0.933347	0.877624	1.05505	0.909274	0.986673	0.942406	1.56594	0.973418	1	4.54645	1.76086	1.72608	2.11038	1.66017	1.99187	2.65447
2527	sphingomyelin (d18:2/24:1, d18:1/24:2)*	Lipid	Sphingomyelins	52437	LC/MS Pos Late	100008957	2635	811.669					0.376601	0.361469	0.463912	0.477167	0.54588	0.734513	1.76779	4.56945	1	1.43901	1.40158	1.65431	0.778979	0.808192	0.755291	0.769686	0.544133	0.423005	4.56068	1.58788	1.38518	2.48184	2.39949	2.29901	2.84319
2528	sphingomyelin (d18:1/25:0, d19:0/24:1, d20:1/23:0, d19:1/24:0)*	Lipid	Sphingomyelins	57478	LC/MS Pos Late	100015792	3500	829.716					0.123691	0.104262	0.104262	0.940277	1	1.70611	0.104262	0.104262	0.104262	0.104262	0.104262	0.104262	0.177226	0.117508	0.174504	4.43272	3.02178	2.16823	0.431167	0.104262	0.19337	2.6515	2.2538	2.75104	3.87261
2529	sphingosine	Lipid	Sphingosines	17747	LC/MS Pos Late	297	1393	300.29	5353955	123-78-4	C00319	HMDB00252	0.834328	0.823107	1.06409	0.813196	0.901019	1.11491	4.28471	10.8436	2.41589	0.76288	0.830111	1.06134	0.343486	0.324947	0.356882	3.1245	2.2449	1.80111	2.26547	0.839131	1	1.14469	0.855466	0.790041	1.28082
2531	sphingosine 1-phosphate	Lipid	Sphingosines	34445	LC/MS Pos Late	100000626	1375	380.256	5283560	26993-30-6	C06124	HMDB00277	0.584896	1.04718	1.03948	0.54531	0.54531	0.54531	2.93762	7.35712	1.93682	0.725763	0.574489	0.807801	0.54531	0.54531	0.54531	1.01233	0.958313	1	0.54531	0.54531	0.54531	0.54531	0.54531	0.54531	0.54531
2537	hexadecasphingosine (d16:1)*	Lipid	Sphingosines	57428	LC/MS Pos Late	100015723	1289	272.258					0.836053	0.820757	1.11764	0.845422	1	0.922069	4.63488	10.7587	2.80209	0.341315	0.440765	0.660924	0.334396	0.199084	0.229152	7.49879	5.19684	4.11853	1.7543	0.46109	0.599482	4.26798	4.13356	3.59521	4.25008
2538	heptadecasphingosine (d17:1)	Lipid	Sphingosines	57427	LC/MS Pos Late	100015724	1377	286.274	5283557	6918-48-5			0.810666	0.853938	1.47061	0.758641	0.929794	1	4.14496	10.0175	2.33014	0.575475	0.558873	0.828589	0.242307	0.264254	0.245551	4.01616	3.40764	2.68934	1.99109	0.532943	0.627198	1.76575	1.52368	1.4955	2.2827
2545	3-hydroxy-3-methylglutarate	Lipid	Mevalonate Metabolism	531	LC/MS Polar	112	2850	161.046	1662	503-49-1	C03761	HMDB00355	1.19845	1.27898	1.21507	0.883685	1.06901	1.51877	1.60773	4.11294	0.847997	0.849521	0.867142	0.956391	1	1.01406	0.843333	2.53753	1.71954	1.23433	1.81804	0.995929	0.842834	0.455974	0.446802	0.388192	0.388204
2560	cholesterol	Lipid	Sterol	63	LC/MS Pos Late	266	2707	369.352	11025495	57-88-5	C00187	HMDB00067	0.958678	0.857534	1.05724	0.784711	0.878198	1	2.04114	4.29615	1.15293	0.624675	0.569813	0.656375	0.624828	0.566431	0.619535	1.96162	1.54352	1.19132	1.76821	0.699067	0.792682	2.63823	2.16137	2.61539	3.1188
2562	7-dehydrocholesterol	Lipid	Sterol	1099	LC/MS Pos Late	264	2467	367.336	439423	434-16-2	C01164	HMDB00032	0.455165	0.303886	0.541953	0.1286	0.1286	0.1286	4.29181	8.62616	2.30158	0.1286	0.335905	0.402544	0.1286	0.1286	0.14784	0.894326	0.441605	0.572725	3.16702	1.15782	1.10567	1.74727	3.06616	2.31009	5.40951
2571	7-HOCA	Lipid	Sterol	36776	LC/MS Neg	100001609	5288.1	429.301	3081085	115538-85-7	C17337	HMDB12458	0.403864	0.403864	0.403864	0.403864	0.403864	0.403864	0.403864	0.403864	0.403864	0.403864	0.403864	0.403864	0.769609	0.549881	0.705029	0.403864	0.403864	0.403864	20.05	11.3551	7.81913	0.403864	0.403864	1.24315	1
2584	4-cholesten-3-one	Lipid	Sterol	38125	LC/MS Pos Late	100002227	2520	385.346	91477	601-57-0	C00599	HMDB00921	0.778404	0.832268	1	0.730565	0.680564	0.805014	2.14123	5.06807	1.47354	0.871363	0.866956	1.05191	0.589161	0.51889	0.543624	3.17062	2.76856	2.00791	1.80032	0.570774	0.659168	12.3438	12.1898	10.6047	18.4644
2604	7-hydroxycholesterol (alpha or beta)	Lipid	Sterol	47890	LC/MS Pos Late	100005999	1930	367.336	107722			HMDB06119	0.976535	1.02676	1.35807	0.527538	0.607005	0.778767	1.46028	3.41938	1.02347	0.553656	0.55729	0.82287	0.437887	0.55546	0.434684	3.92484	1.96866	1.72558	0.277875	0.277875	0.365678	4.66913	3.53486	4.34776	5.88181
2754	glycocholate	Lipid	Primary Bile Acid Metabolism	18476	LC/MS Neg	342	5163	464.302	10140	475-31-0;863-57-0	C01921	HMDB00138	4.04765	4.51411	3.04915	1.07501	1.37254	1.14077	0.854146	1.87614	0.735315	0.311241	0.311241	0.699006	0.924989	0.870566	0.806777	0.311241	0.311241	0.311241	0.311241	0.311241	0.311241	0.311241	0.311241	0.311241	0.311241
2757	glycochenodeoxycholate	Lipid	Primary Bile Acid Metabolism	32346	LC/MS Neg	1628	5236.1	448.307	12544	16564-43-5	C05466	HMDB00637	3.15164	3.1119	2.59328	1.04833	1.24992	1.24073	1.13286	3.58615	0.69095	0.545933	0.516025	0.630483	0.905029	0.792899	0.86229	1.49016	0.951666	0.621592	0.516025	0.516025	0.516025	0.516025	0.516025	0.516025	0.516025
2758	taurochenodeoxycholate	Lipid	Primary Bile Acid Metabolism	18494	LC/MS Neg	1629	5250	498.289	387316	6009-98-9	C05465	HMDB00951	3.17506	3.15051	2.78773	1.06039	1.27797	1.30069	1.08062	2.82255	0.681748	0.477779	0.466854	0.633162	0.843224	0.740614	0.818259	1.34652	0.93961	0.557944	0.466854	0.466854	0.466854	0.466854	0.466854	0.466854	0.466854
2775	glycodeoxycholate	Lipid	Secondary Bile Acid Metabolism	18477	LC/MS Neg	100000436	5281	448.307	3035026	360-65-6	C05464	HMDB00631	2.87228	2.8493	2.50268	0.717517	0.787178	1.3589	1.3075	4.77654	0.819769	0.66859	0.924366	0.921227	0.598779	0.700284	0.532435	2.005	1.36525	1.07563	0.532435	0.532435	0.532435	0.532435	0.532435	0.532435	0.532435
2776	taurodeoxycholate	Lipid	Secondary Bile Acid Metabolism	12261	LC/MS Neg	1668	5257.4	498.289	2733768	207737-97-1	C05463	HMDB00896	3.08046	3.03455	2.293	0.912375	0.7938	1.16311	1.413	4.61104	0.906643	0.626573	0.630096	0.887054	0.531822	0.542863	0.530944	2.15245	1.08763	1.12639	0.530944	0.530944	0.530944	0.530944	0.530944	0.530944	0.530944
3383	inosine 5'-monophosphate (IMP)	Nucleotide	Purine Metabolism, (Hypo)Xanthine/Inosine containing	2133	LC/MS Pos Early	362	650	349.054	8582	4691-65-0	C00130	HMDB00175	0.183765	0.220891	0.183765	0.502526	0.183765	0.99816	0.183765	0.183765	0.183765	1.77878	2.26388	2.91171	1.00184	1.1084	1.04874	0.471718	0.183765	0.504623	0.183765	0.183765	0.183765	0.183765	0.183765	0.183765	0.183765
3384	inosine	Nucleotide	Purine Metabolism, (Hypo)Xanthine/Inosine containing	1123	LC/MS Pos Early	361	1269	269.088	6021	58-63-9	C00294	HMDB00195	0.358856	1.26515	1	0.243314	0.236196	0.304171	4.42276	10.3647	2.3757	0.392567	0.279022	0.53783	0.30971	0.366216	0.270606	1.11456	0.509657	0.209657	6.54499	2.3948	2.15835	5.22081	5.05069	4.41361	4.66353
3385	hypoxanthine	Nucleotide	Purine Metabolism, (Hypo)Xanthine/Inosine containing	3127	LC/MS Neg	171	1291.2	135.031	790	68-94-0	C00262	HMDB00157	0.534563	1.36269	1.19274	0.609037	0.479374	0.653064	6.65445	16.2451	3.8797	0.777007	0.681276	0.933543	0.459707	0.473015	0.371912	1.13609	0.642974	0.389142	3.40063	1.5011	1	3.19197	2.43193	2.79239	2.54765
3386	xanthine	Nucleotide	Purine Metabolism, (Hypo)Xanthine/Inosine containing	3147	LC/MS Neg	1004	910	151.026	1188	69-89-6	C00385	HMDB00292	2.99794	2.95949	2.94675	1.28857	1.61538	2.03392	2.25325	6.3868	1.32534	0.97432	0.963842	1.24056	1.05075	1.13593	1	0.111225	0.053883	0.059677	0.074212	0.023336	0.022565	0.076633	0.070015	0.060857	0.064606
3388	xanthosine	Nucleotide	Purine Metabolism, (Hypo)Xanthine/Inosine containing	15136	LC/MS Neg	100000299	1075	283.068	64959	146-80-5	C01762	HMDB00299	1.29314	0.963754	0.891962	0.517041	0.730213	0.669675	1.89688	3.63549	1.03625	0.354165	0.244858	0.304448	0.404778	0.302231	0.453793	0.244858	0.244858	0.244858	20.2722	3.27024	3.48067	17.6308	12.9953	9.17445	16.3051
3394	urate	Nucleotide	Purine Metabolism, (Hypo)Xanthine/Inosine containing	1604	LC/MS Neg	1134	757.1	167.021	1175	69-93-2;120K5305	C00366	HMDB00289	2.96981	2.84002	2.75168	0.885447	1.06788	1.3172	1.62468	4.73031	0.932116	0.637608	0.662988	0.845967	0.705207	0.730594	0.642896	1.72168	1.09485	0.756302	0.637608	0.637608	0.637608	0.637608	0.637608	0.637608	0.637608
3396	allantoin	Nucleotide	Purine Metabolism, (Hypo)Xanthine/Inosine containing	1107	LC/MS Polar	1002	1672	157.037	204	97-59-6	C02350	HMDB00462	2.63492	3.13922	2.55742	1.24991	1.31009	1.7011	1.4107	4.64785	0.808041	0.579728	0.574775	0.799853	0.974927	1.02507	0.898618	0.12473	0.241652	0.200364	0.12473	0.12473	0.12473	0.12473	0.12473	0.12473	0.12473
3397	allantoic acid	Nucleotide	Purine Metabolism, (Hypo)Xanthine/Inosine containing	33434	LC/MS Polar	218	2960	175.047	203	99-16-1	C00499	HMDB01209	2.62656	3.06571	2.46315	1.04018	1.46927	2.03226	0.865763	2.58519	0.428355	0.365029	0.476125	0.607646	0.959823	1.07353	0.892107	1.35884	0.658231	0.54696	0.365029	0.365029	0.365029	0.365029	0.365029	0.365029	0.365029
3401	ADP	Nucleotide	Purine Metabolism, Adenine containing	3108	LC/MS Neg	208	680	426.022	6022	20398-34-9	C00008	HMDB01341	1.43978	0.61459	1.76766	1.12323	1.33369	1.47614	0.051417	0.051417	0.051417	0.477895	0.635	0.273749	0.793346	0.876765	0.766423	3.98386	4.60109	1.87153	0.051417	0.051417	0.051417	0.051417	0.051417	0.051417	0.051417
3402	AMP	Nucleotide	Purine Metabolism, Adenine containing	32342	LC/MS Pos Early	209	1013	348.07	6083	149022-20-8	C00020	HMDB00045	1.2295	1.13576	1.09122	1.0027	0.945983	1.35018	0.637512	1.38665	0.400837	0.428708	0.501645	0.670302	0.66586	0.977321	0.737771	1.56379	1	0.818059	1.00812	0.448307	0.917902	1.53094	1.9019	1.04714	2.17945
3403	3'-AMP	Nucleotide	Purine Metabolism, Adenine containing	35142	LC/MS Neg	100001449	1245	346.056	41211	84-21-9	C01367	HMDB03540	1.01694	0.197664	0.283232	0.936828	1.83236	1	0.037311	0.037311	0.078266	0.037311	0.037311	0.037311	0.347533	0.120983	0.404987	3.56054	2.85531	1.01542	0.816278	0.230771	1.88948	9.093	12.3423	5.68106	16.9759
3409	adenosine	Nucleotide	Purine Metabolism, Adenine containing	555	LC/MS Pos Early	798	2169	268.104	60961	58-61-7	C00212	HMDB00050	1.06074	1.06994	0.716825	0.520669	0.483061	0.837053	3.78839	5.85219	1.98011	0.520349	0.374708	0.601143	0.465695	0.610867	0.496751	1	0.56512	0.418406	17.4268	7.78981	5.90397	1.36471	2.16383	1.44274	1.90533
3410	adenine	Nucleotide	Purine Metabolism, Adenine containing	554	LC/MS Pos Early	880	2221	136.062	190	73-24-5	C00147	HMDB00034	1	1.24925	1.41471	0.895766	0.949653	1.30537	0.609976	1.44278	0.305999	0.70079	0.762932	0.666344	0.642071	1.83193	0.558926	1.57909	1.63308	1.17364	1.12709	0.553596	0.461996	1.18082	1.18684	1.13378	0.899002
3425	N6-carbamoylthreonyladenosine	Nucleotide	Purine Metabolism, Adenine containing	35157	LC/MS Neg	100001415	2164	411.127	161466	24719-82-2		HMDB41623	1.41935	1.54107	1.54891	0.644341	0.655873	0.744425	1.18473	2.91833	0.706568	0.674947	0.67242	0.714242	0.867806	0.969299	0.772829	2.00258	1.24964	1.0705	1.0307	0.540678	0.364248	1.4407	0.364248	1.48263	1.8544
3437	5'- GMP	Nucleotide	Purine Metabolism, Guanine containing	2849	LC/MS Pos Early	347	800	364.065	6804	5550-12-09	C00144	HMDB01397	1.33302	0.622648	0.839241	0.89188	1.03018	1.6313	0.905649	1.36013	0.504634	0.201587	0.208076	0.369477	0.928453	1.27611	0.969824	2.90529	1.57291	1.53207	0.201587	0.695126	2.50074	1.07261	2.16496	0.674558	2.83613
3442	guanosine	Nucleotide	Purine Metabolism, Guanine containing	1573	LC/MS Neg	1099	1662	282.084	6802	118-00-3	C00387	HMDB00133	0.318894	1.34842	1	0.359255	0.30331	0.359183	13.8082	25.3616	6.77372	0.229552	0.145737	0.333726	0.348288	0.427917	0.310977	1.44575	0.628065	0.298577	12.379	6.44249	6.17255	11.9665	8.10268	11.5926	11.4466
3443	guanine	Nucleotide	Purine Metabolism, Guanine containing	32352	LC/MS Pos Early	172	2032	152.057	764	73-40-5	C00242	HMDB00132	0.49243	1.32153	1	0.500978	0.444056	0.593279	12.1052	34.0598	6.61791	0.527303	0.44151	0.748568	0.29342	0.340722	0.243898	1.6002	0.858688	0.720621	10.4496	3.96632	2.3283	6.51994	4.70716	5.94157	5.44733
3445	7-methylguanine	Nucleotide	Purine Metabolism, Guanine containing	35114	LC/MS Pos Early	100001456	2175	166.072	11361	578-76-7	C02242	HMDB00897	1.67679	1.56848	1.35441	0.931553	0.946591	1.47233	1.05669	1.99825	0.503171	0.565013	0.406711	0.521156	1.0764	1	1.01997	1.3533	0.704674	0.493544	2.75102	0.568443	0.391173	0.813783	2.37708	0.703914	1.86593
3463	dihydroorotate	Nucleotide	Pyrimidine Metabolism, Orotate containing	601	LC/MS Polar	923	1910	157.025	648	155-54-4	C00337	HMDB03349	0.479827	0.243555	0.400633	0.9231	1.25788	1.45847	0.437683	0.905447	0.171175	4.26924	3.25841	3.82227	1.8033	1.5823	2.09715	1.97592	1.0769	1.46231	0.171175	0.171175	0.59865	0.32593	0.820745	0.171175	0.521859
3464	orotate	Nucleotide	Pyrimidine Metabolism, Orotate containing	1505	LC/MS Polar	445	1638.1	155.01	967	50887-69-9	C00295	HMDB00226	0.803885	0.387396	0.39233	0.348963	0.642105	0.689824	2.35458	3.75134	1.1256	1.12926	1.00419	1.19653	0.676439	0.620629	0.883139	4.72257	2.66634	2.24991	0.792584	0.286219	0.364374	2.35249	1	1.19778	1.36497
3466	orotidine	Nucleotide	Pyrimidine Metabolism, Orotate containing	35172	LC/MS Polar	100001416	2250	287.052	92751	314-50-1		HMDB00788	0.995934	1	1.04817	0.76967	0.957271	1.30279	2.27554	5.65154	1.16482	1.64458	1.61237	1.79548	0.747492	0.704518	0.63743	3.81846	2.8993	2.06254	1.54065	0.952623	0.802531	0.594409	0.405919	0.443178	0.452123
3469	uridine 5'-triphosphate (UTP)	Nucleotide	Pyrimidine Metabolism, Uracil containing	33448	LC/MS Neg	871	572	482.961	6133	19817-92-6	C00075	HMDB00285	1.15446	0.792036	1.36644	1.40774	1.36324	1.90387	0.015048	0.015048	0.015048	0.484862	0.581992	0.385958	0.843125	0.845537	0.711583	2.53805	1.9891	1.28975	0.015048	0.015048	0.015048	0.015048	0.015048	0.015048	0.015048
3470	uridine 5'-diphosphate (UDP)	Nucleotide	Pyrimidine Metabolism, Uracil containing	5345	LC/MS Neg	870	599.5	402.995	6031	21931-53-3	C00015	HMDB00295	1.32414	1	1.36294	1.31345	1.27432	1.82673	0.017286	0.017286	0.017286	0.380816	0.483045	0.383843	1.04702	1.14315	0.942783	2.35386	1.65363	1.14651	0.017286	0.017286	0.105957	0.268851	0.18908	0.218676	0.212972
3471	UMP	Nucleotide	Pyrimidine Metabolism, Uracil containing	2856	LC/MS Polar	869	4150	323.029	6030	3387-36-8	C00105	HMDB00288	3.4694	2.6819	2.40434	0.544517	1.03636	1.30744	0.168513	0.321911	0.120233	0.256536	0.35775	0.310042	0.660538	1	0.689486	0.618903	0.553142	0.541021	1.90608	1.24305	2.00372	2.67867	2.37718	1.91851	2.95599
3476	uridine	Nucleotide	Pyrimidine Metabolism, Uracil containing	606	LC/MS Neg	535	1457.6	243.062	6029	58-96-8	C00299	HMDB00296	0.814568	1.50068	1.26653	0.650014	0.63022	1	3.95033	8.97321	2.00057	0.328309	0.29427	0.477173	0.352766	0.477036	0.293802	0.712837	0.444811	0.364528	10.055	4.06011	2.22786	9.06862	6.65331	8.70834	7.10056
3477	uracil	Nucleotide	Pyrimidine Metabolism, Uracil containing	605	LC/MS Polar	825	1089.7	111.02	1174	66-22-8	C00106	HMDB00300	0.429879	1.07882	0.615962	0.614583	0.545786	0.92118	274.701	753.676	174.743	0.846762	0.816712	1.52441	0.754228	0.83289	0.668922	0.428138	0.204891	0.204891	7.40696	6.03753	2.31833	3.77933	2.21098	3.84323	3.66459
3478	pseudouridine	Nucleotide	Pyrimidine Metabolism, Uracil containing	33442	LC/MS Neg	821	1100	243.062	15047	1445-07-4	C02067	HMDB00767	2.24015	2.20872	2.19958	1.21139	1.28278	2.46235	1.7666	6.04084	1.05987	0.610315	0.482738	0.658917	1.129	1.48857	1	1.49172	0.959372	0.46282	0.61298	0.268264	0.144552	0.433853	0.530154	0.362603	0.381377
3479	5,6-dihydrouridine	Nucleotide	Pyrimidine Metabolism, Uracil containing	61833	LC/MS Neg	100001425	1119	245.078	94312	5627-05-04			3.31433	3.35686	3.09683	0.964232	1.26334	1.64676	1.41815	4.60561	0.678138	0.70213	0.496114	0.853569	0.987613	1.11088	0.949876	1.80333	1	0.660197	0.33916	0.33916	0.33916	0.33916	0.33916	0.33916	0.33916
3481	5-methyluridine (ribothymidine)	Nucleotide	Pyrimidine Metabolism, Uracil containing	35136	LC/MS Neg	100001446	1778.1	257.078	445408	1463-10-1		HMDB00884	1.17526	1.04319	1.03201	1.27851	1.34164	1.73922	0.385688	0.385688	0.385688	0.730079	0.819191	0.597253	1.00555	1	0.858507	0.613781	0.499728	0.385688	2.77856	0.756315	0.559244	0.385688	1.18479	0.385688	0.385688
3492	2'-deoxyuridine	Nucleotide	Pyrimidine Metabolism, Uracil containing	1412	LC/MS Polar	536	1100	273.073	13712	951-78-0	C00526	HMDB00012	1.16972	2.2716	1.53414	0.504563	0.718355	0.701929	3.54318	9.49542	2.19264	0.024726	0.015306	0.037431	0.015306	0.015306	0.037364	0.73795	0.413115	0.164162	2.94676	1	0.488984	2.77582	3.25764	2.483	2.39337
3495	3-ureidopropionate	Nucleotide	Pyrimidine Metabolism, Uracil containing	3155	LC/MS Pos Early	1053	875	133.061	111	462-88-4	C02642	HMDB00026	1.42247	1.36735	1.50529	2.95352	3.10666	3.21638	0.270868	1.06987	0.144998	0.166035	0.170249	0.176801	1.14272	1.17607	0.930132	0.599442	0.471519	0.322238	0.144998	0.144998	0.144998	0.144998	0.144998	0.144998	0.144998
3496	beta-alanine	Nucleotide	Pyrimidine Metabolism, Uracil containing	55	LC/MS Pos Early	244	1905	90.055	239	56-41-7;107-95-9	C00099	HMDB00056	1	0.930058	1.07947	1.82243	2.06146	2.61102	4.99943	13.1323	2.69952	0.664606	0.715717	0.925958	0.906512	0.908736	0.845753	3.03674	2.11331	1.28374	0.170233	0.172361	0.170233	0.371985	0.170233	0.170233	0.170233
3500	cytidine triphosphate	Nucleotide	Pyrimidine Metabolism, Cytidine containing	2844	LC/MS Neg	281	575	481.977	6176	36051-68-0	C00063	HMDB00082	1	0.79643	1.19205	1.18626	1.11315	1.68738	0.248731	0.248731	0.248731	0.254722	0.341292	0.248731	0.848944	0.906754	0.721518	2.47287	1.94085	1.29499	0.248731	0.248731	0.248731	0.248731	0.248731	0.248731	0.248731
3501	cytidine diphosphate	Nucleotide	Pyrimidine Metabolism, Cytidine containing	2841	LC/MS Neg	280	580	402.011	6132	34393-59-4	C00112	HMDB01546	0.946878	0.736669	1.04285	0.995061	1.03762	1.54124	0.164205	0.164205	0.164205	0.164205	0.210337	0.215816	1.04693	1.19657	0.953184	2.22923	1.57702	1	0.164205	0.164205	0.164205	0.164205	0.164205	0.164205	0.164205
3502	CMP	Nucleotide	Pyrimidine Metabolism, Cytidine containing	2372	LC/MS Pos Early	282	835	324.059	6131	63-37-6	C00055	HMDB00095	1.60477	1.39635	1.69597	0.980053	1.09603	1.58871	1.02128	2.31337	0.559665	0.732033	0.771177	0.815981	0.863132	1.02521	0.80859	1.51697	1.07559	0.734185	1.72974	0.785059	1.01956	1	0.740076	0.797751	0.960392
3506	cytidine	Nucleotide	Pyrimidine Metabolism, Cytidine containing	514	LC/MS Pos Early	827	2124	244.093	6175	65-46-3	C00475	HMDB00089	0.596703	1.55563	1	0.045527	0.029573	0.097932	12.7871	45.8376	7.11419	0.060177	0.05781	0.070161	0.081469	0.140653	0.081178	1.03986	0.715575	0.733614	37.7337	22.8352	14.299	33.3502	15.5641	28.633	20.762
3517	2'-O-methylcytidine	Nucleotide	Pyrimidine Metabolism, Cytidine containing	57554	LC/MS Pos Early	100010895	2411	258.108	150971	2140-72-9			1.38608	1.59009	1.27607	0.673912	0.652646	1.0457	0.175161	0.954299	0.175161	0.175161	0.175161	0.270557	0.810549	0.93007	0.719199	1.62556	0.729736	0.882786	3.30851	1.33716	0.767183	1.42613	2.32138	1.53347	1.57503
3527	thymidine	Nucleotide	Pyrimidine Metabolism, Thymine containing	2183	LC/MS Neg	872	1963.7	241.083	5789	50-89-5	C00214	HMDB00273	0.189627	0.189627	0.189627	0.189627	0.189627	0.189627	6.55941	16.1793	3.70582	0.189627	0.189627	0.189627	0.189627	0.189627	0.189627	0.189627	0.189627	0.189627	1.36727	0.386317	0.558647	1	1.23923	0.938451	0.877928
3532	methylphosphate	Nucleotide	Purine and Pyrimidine Metabolism	37070	LC/MS Neg	100001805	605	110.985	13130	7023-27-0		HMDB61711	0.882861	0.689077	1	0.96694	0.904322	1.0597	0.672172	1.00228	0.363504	0.63115	0.476539	0.515613	0.877872	0.847077	0.803783	6.80581	5.33072	3.40358	2.28772	1.30307	1.18902	3.42188	3.38907	3.6366	5.57376
3547	quinolinate	Cofactors and Vitamins	Nicotinate and Nicotinamide Metabolism	1899	LC/MS Polar	182	3000	166.015	1066	89-00-9	C03722	HMDB00232	3.26626	4.37106	3.00753	1.05889	1.10592	1.51566	1.415	5.55182	0.941109	0.512453	0.521778	0.663216	0.847576	0.746686	0.561135	1.13656	0.717914	0.404463	0.404463	0.404463	0.404463	0.404463	0.404463	0.404463	0.404463
3551	nicotinamide	Cofactors and Vitamins	Nicotinate and Nicotinamide Metabolism	594	LC/MS Pos Early	432	1942	123.055	936	98-92-0	C00153	HMDB01406	1.01724	1	1.23448	0.389171	0.554489	0.5479	4.82065	13.1408	2.45737	0.712997	0.742026	0.924639	0.384148	0.318903	0.384536	1.94958	1.24092	0.668407	3.23362	0.9722	0.683343	2.63984	4.30671	2.5667	2.86714
3553	nicotinamide ribonucleotide (NMN)	Cofactors and Vitamins	Nicotinate and Nicotinamide Metabolism	22152	LC/MS Pos Early	1312	766	335.064	14180	1094-61-7	C00455	HMDB00229	0.636993	0.550232	0.5246	0.754244	1	1.13635	0.15135	0.15135	0.15135	0.416963	0.394332	0.483083	0.171492	0.15135	0.15135	2.08327	1.0177	0.77001	74.3154	22.9333	5.58879	155.132	73.9722	147.752	142.997
3554	nicotinamide riboside	Cofactors and Vitamins	Nicotinate and Nicotinamide Metabolism	33013	LC/MS Pos Early	100001310	2040	255.098	439924	1341-23-7	C03150	HMDB00855	0.199177	0.35233	0.199177	0.270077	0.526813	0.199177	1.41436	10.8248	1.7121	0.229987	0.218782	0.199177	0.268135	0.311409	0.199177	1	0.718442	0.537594	32.7265	17.0619	1.67881	310.326	139.337	428.938	250.16
3555	NAD+	Cofactors and Vitamins	Nicotinate and Nicotinamide Metabolism	5278	LC/MS Neg	1310	1434	662.102	5893	53-84-9	C00003	HMDB00902	1.01277	0.924692	1.09846	1.42784	1.53699	2.07077	0.157756	0.372355	0.107289	0.886144	0.988564	1	0.953438	0.915035	0.876789	3.25057	2.36414	1.58418	0.729351	0.455594	0.528607	1.36887	1.79702	1.24391	1.76763
3556	NADH	Cofactors and Vitamins	Nicotinate and Nicotinamide Metabolism	31475	LC/MS Neg	428	1540	664.117	439153	58-68-4;606-68-8	C00004	HMDB01487	1.54472	2.28032	1.2318	2.01446	2.5604	2.38035	1	2.39151	0.712466	0.491354	0.520082	0.547748	1.43644	1.3333	1.57285	0.666954	0.707989	0.22959	0.625088	0.834228	0.732397	1.16756	0.798243	0.987046	1.00046
3563	1-methylnicotinamide	Cofactors and Vitamins	Nicotinate and Nicotinamide Metabolism	27665	LC/MS Pos Early	55	1940	137.071	10129985	1005-24-9	C02918	HMDB00699	1.08591	1.06267	1.2478	1.08493	1.36518	1.72086	2.04991	4.50722	1.00066	0.418186	0.47239	0.450548	1.09381	1.25034	1	0.841399	0.639821	0.413932	1.55049	0.698058	0.51535	0.578908	0.599088	0.491448	0.439963
3568	trigonelline (N'-methylnicotinate)	Cofactors and Vitamins	Nicotinate and Nicotinamide Metabolism	32401	LC/MS Pos Early	100001092	1388	138.055	5570	535-83-1	C01004	HMDB00875	1.59546	1.3965	1.89761	0.857713	1.14221	1.36368	2.01261	4.62775	1.04697	0.35657	0.42964	0.461443	0.947801	1.04352	0.95648	1.10197	0.781276	0.467376	2.17174	0.668991	0.485178	0.35657	0.35657	0.467614	0.35657
3572	adenosine 5'-diphosphoribose (ADP-ribose)	Cofactors and Vitamins	Nicotinate and Nicotinamide Metabolism	558	LC/MS Neg	215	920	558.064	192	68414-18-6	C00301	HMDB01178	10.1731	7.87992	11.9266	0.526265	0.885469	0.849883	0.278604	0.278604	0.278604	0.334387	0.278604	0.278604	0.291891	0.278604	0.406052	1.58722	1.0127	0.735595	0.278604	0.278604	0.987302	6.01263	8.60976	4.26736	9.32256
3575	riboflavin (Vitamin B2)	Cofactors and Vitamins	Riboflavin Metabolism	1827	LC/MS Neg	500	3160	255.089	493570	83-88-5	C00255	HMDB00244	1	1.22915	1.20432	0.801336	1.02878	1.35136	0.506107	1.45617	0.355767	0.051738	0.062854	0.046	0.700025	0.872071	0.722552	0.18623	0.132772	0.077592	7.42215	2.45309	1.51076	5.41557	10.509	4.94937	4.34385
3576	FAD	Cofactors and Vitamins	Riboflavin Metabolism	2134	LC/MS Neg	327	2425	784.15	643975	146-14-5;84366-81-4	C00016	HMDB01248	0.87179	0.893291	0.959379	0.645155	0.707456	1.03623	1.07854	3.03437	0.714798	0.630638	0.677671	0.6532	0.538004	0.629992	0.508121	2.5849	1.81687	1.51143	3.21856	1.16956	1	6.28182	6.13283	6.33078	6.99825
3578	pantothenate (Vitamin B5)	Cofactors and Vitamins	Pantothenate and CoA Metabolism	1508	LC/MS Pos Early	1024	1667	220.118	6613	137-08-6	C00864	HMDB00210	0.460131	0.495131	0.42091	0.416012	0.515914	0.546625	1.72052	4.1679	0.890983	1	1.39675	1.34235	0.754254	0.779544	0.743672	2.49069	1.54051	1.00937	3.10652	0.974502	0.844283	2.2094	3.40578	2.05346	2.38273
3580	phosphopantetheine	Cofactors and Vitamins	Pantothenate and CoA Metabolism	15504	LC/MS Neg	100000328	1597	357.089	987	NA	C01134	HMDB01416	0.123069	0.240511	0.123069	0.195669	0.214321	0.184773	2.37386	8.80649	2.27129	0.281725	0.165828	0.191429	0.138691	0.132679	0.123069	0.123069	0.123069	0.123069	5.62334	2.18739	1.71827	18.8194	1.83104	15.6032	13.4298
3583	CoA	Cofactors and Vitamins	Pantothenate and CoA Metabolism	46322	LC/MS Neg	270	1448	382.55	317	85-61-0;18439-24-2	C00010	HMDB01423	0.940338	0.657586	0.973595	1.28916	1.07869	1.83912	5.89974	7.81074	3.05795	0.451522	0.520428	0.570067	1.32139	0.863759	1.24305	1.39907	1	0.707764	0.219774	0.219774	0.398455	1.81737	0.219774	1.33951	0.444322
3585	pantetheine	Cofactors and Vitamins	Pantothenate and CoA Metabolism	57555	LC/MS Neg	100001495	2765	277.123	439322	496-65-1	C00831		0.166884	0.286761	0.467811	0.331121	0.573762	0.468718	0.166884	0.166884	0.166884	1.03034	0.969661	0.677231	0.485763	0.59714	0.473808	1.19491	1.07093	1.08376	6.15875	3.95911	2.73784	25.9853	3.3542	18.0849	22.3896
3589	ascorbate (Vitamin C)	Cofactors and Vitamins	Ascorbate and Aldarate Metabolism	32354	LC/MS Pos Early	233	770	177.039		134-03-2	C00072	HMDB00044	0.48001	0.48001	0.48001	0.48001	0.48001	0.48001	7.07326	12.7683	3.35706	0.777046	0.82018	1	0.48001	0.48001	0.48001	0.48001	0.48001	0.48001	5.87211	2.76862	2.06922	0.71349	0.923934	0.502876	0.48001
3591	threonate	Cofactors and Vitamins	Ascorbate and Aldarate Metabolism	27738	LC/MS Polar	100001022	2384	135.03	151152	70753-61-6	C01620	HMDB00943	1	1.15288	0.617996	0.224926	0.447333	0.542991	1.20966	3.73251	0.571513	0.260291	0.216625	0.440497	0.199262	0.170961	0.224412	2.10866	1.03757	0.641902	24.5252	8.02287	5.72419	16.4096	34.2199	16.2284	17.7442
3595	gulonate*	Cofactors and Vitamins	Ascorbate and Aldarate Metabolism	46957	LC/MS Polar	100001586	2750	195.051	9794176	20246-53-1	C00257	HMDB03290	2.89262	3.19786	3.07785	3.16708	3.13016	3.84821	1	2.22046	0.350784	0.690124	0.667946	0.753657	5.23454	5.1318	4.72302	1.58609	1.04961	0.783396	0.442767	0.268261	0.264924	0.28617	0.169359	0.279065	0.193126
3597	alpha-tocopherol	Cofactors and Vitamins	Tocopherol Metabolism	1561	LC/MS Pos Late	1105	2522	430.378	14985	59-02-9;10191-41-0	C02477	HMDB01893	1	0.986411	1.15541	0.561268	0.604497	0.557067	2.24715	5.95116	1.70919	1.27827	1.24318	1.49381	0.12481	0.105914	0.108668	2.6398	2.22849	1.53855	0.364871	0.10576	0.11646	1.24651	0.878868	0.923205	1.79117
3623	folate	Cofactors and Vitamins	Folate Metabolism	1826	LC/MS Neg	328	1467	440.132	6037	59-30-3	C00504	HMDB00121	1.017	1.00058	0.881582	0.701341	0.889578	0.798246	0.492468	0.492468	0.492468	0.492468	0.492468	0.492468	0.576194	0.492468	0.522311	0.492468	0.492468	0.492468	6.17546	1.35039	0.999422	3.34716	8.08056	3.28423	4.26062
3630	pterin	Cofactors and Vitamins	Pterin Metabolism	43023	LC/MS Neg	100004216	1370	162.042	73000	22363-60-4	C00715	HMDB00802	1.17193	0.667101	0.941565	1.38962	1.62614	2.11529	2.54157	5.11765	1.18172	0.823207	1	1.04849	0.827291	0.822935	0.61592	1.48277	0.988774	0.86845	0.473989	0.473989	0.473989	0.473989	0.473989	0.473989	0.473989
3641	heme	Cofactors and Vitamins	Hemoglobin and Porphyrin Metabolism	41754	LC/MS Pos Late	100001386	1124	616.176	26945	14875-96-8	C00032	HMDB03178	0.876232	0.873826	1	0.419086	0.498642	0.579352	1.28572	6.2416	1.55246	0.335119	0.335119	0.610859	0.335119	0.335119	0.335119	0.998795	1.16197	0.639437	8.10293	1.47153	0.88859	2.27802	6.95182	1.37363	1.19375
3642	bilirubin	Cofactors and Vitamins	Hemoglobin and Porphyrin Metabolism	43807	LC/MS Pos Late	1090	1840	585.271	5280352	635-65-4	C00486	HMDB00054	0.813745	1.2923	1.11935	0.351675	0.494147	0.542745	1.84374	5.24906	1	0.961989	0.960177	1.37676	0.202298	0.223647	0.236529	0.430306	0.277848	0.305202	3.50149	2.09389	1.99213	26.0635	23.8221	23.8079	23.6274
3654	thiamin (Vitamin B1)	Cofactors and Vitamins	Thiamine Metabolism	5341	LC/MS Pos Early	873	3050	265.112	1130	59-43-8	C00378	HMDB00235	1.08821	1.08712	1	0.669335	0.89075	1.30227	1.20777	4.00948	0.6804	0.470525	0.479359	0.632945	0.642962	0.691887	0.56296	1.47614	0.736471	0.569388	3.94868	1.38284	0.84979	2.63102	3.27038	2.6041	2.36184
3662	retinol (Vitamin A)	Cofactors and Vitamins	Vitamin A Metabolism	1806	LC/MS Pos Late	498	1636	269.226	445354	68-26-8	C00473	HMDB00305	1.70513	2.07074	2.36164	1.25236	1.50342	1.57006	1.59919	3.33802	1.21898	0.584019	0.598271	0.781019	0.651342	0.603618	0.568668	0.670972	0.453136	0.307055	0.307055	0.307055	0.307055	0.307055	0.307055	0.307055	0.307055
3676	pyridoxine (Vitamin B6)	Cofactors and Vitamins	Vitamin B6 Metabolism	608	LC/MS Neg	936	1657	168.067	1054	58-56-0	C00314	HMDB02075	1.16476	1.34137	1.10568	0.681548	1	1.07592	0.963865	3.33309	0.642814	0.337456	0.329122	0.465238	0.587303	0.718695	0.56411	0.872864	0.462149	0.297994	6.23615	1.83928	1.04839	4.52951	8.83119	4.39722	4.49399
3677	pyridoxine phosphate	Cofactors and Vitamins	Vitamin B6 Metabolism	57553	LC/MS Pos Early	494	1082	250.048	1055	447-05-2	C00627	HMDB01319	1.03016	0.702907	0.889156	0.674897	0.77141	1	0.334705	0.334705	0.334705	0.334705	0.334705	0.334705	0.458002	0.528143	0.471479	3.03367	1.61305	1.05564	0.334705	0.334705	0.334705	2.58488	3.67395	1.78741	2.98442
3678	pyridoxamine	Cofactors and Vitamins	Vitamin B6 Metabolism	2150	LC/MS Pos Early	568	2975	169.097	1052	58052-48-5	C00534	HMDB01431	0.177143	0.177143	0.177143	1.30904	1	1.27925	1.50135	2.45565	0.7317	0.64653	0.850473	0.594711	1.04847	1.01028	0.752663	0.76838	0.585795	0.443566	2.52927	0.984741	0.623366	2.92961	2.45905	2.1488	2.56554
3680	pyridoxal phosphate	Cofactors and Vitamins	Vitamin B6 Metabolism	5331	LC/MS Neg	492	943	246.017	1051	41468-25-1	C00018	HMDB01491	2.11253	1.66641	2.16839	1.40627	1.82638	1.59725	0.344628	0.452825	0.177655	0.394099	0.379361	0.444697	0.974939	0.887067	1.01314	0.923878	0.947512	0.664029	1	0.31529	1.18517	1.9918	1.61646	1.5103	2.06945
3681	pyridoxal	Cofactors and Vitamins	Vitamin B6 Metabolism	1651	LC/MS Pos Early	491	2343	168.065	1050	65-22-5	C00250	HMDB01545	0.600443	0.548433	0.621277	1.00192	1.29402	1.6497	0.135336	2.14482	0.434335	0.345566	0.35317	0.380662	0.135336	0.998075	1.00219	0.145762	0.463094	0.406642	9.31476	3.51922	1.72625	7.61731	8.50724	6.82922	7.26473
3682	pyridoxate	Cofactors and Vitamins	Vitamin B6 Metabolism	31555	LC/MS Neg	100001121	2185	182.046	6723	82-82-6	C00847	HMDB00017	2.07909	2.17535	1.87365	0.729279	0.895234	1.26334	0.773452	2.7503	0.485512	0.370634	0.37925	0.494938	0.634212	0.755856	0.625739	1.19604	0.739003	0.535458	2.80599	1.27215	1	1.41928	1.52804	1.24793	1.20846
3684	hippurate	Xenobiotics	Benzoate Metabolism	15753	LC/MS Neg	100000014	2106.9	178.051	464	495-69-2	C01586	HMDB00714	2.80008	2.99244	2.52004	0.824401	1.10647	1.41508	1.39072	5.52239	0.889568	0.681323	0.703169	0.930957	0.653675	0.874966	0.659551	1.95288	1.06904	0.840067	0.653675	0.653675	0.653675	0.653675	0.653675	0.653675	0.653675
3688	2-hydroxyhippurate (salicylurate)	Xenobiotics	Benzoate Metabolism	18281	LC/MS Neg	1869	2184	194.046	10253	487-54-7	C07588	HMDB00840	4.03415	4.07393	3.43351	1.303	1.328	1.72773	0.710133	2.64963	0.397111	0.310691	0.305002	0.307824	1	1.23329	0.877233	0.676054	0.292569	0.292569	0.292569	0.292569	0.292569	0.292569	0.292569	0.292569	0.292569
3698	benzoate	Xenobiotics	Benzoate Metabolism	15778	LC/MS Neg	100000008	1750	121.029	243	65-85-0	C00180	HMDB01870	0.817631	0.886124	1.14023	0.754625	1	1.20399	1.09248	1.64363	0.621126	0.571998	0.589375	0.464292	0.955399	1.27219	0.510551	1.97111	0.910072	0.908372	3.17227	2.48958	0.844032	2.30149	4.25395	2.76226	2.03549
3719	guaiacol sulfate	Xenobiotics	Benzoate Metabolism	46111	LC/MS Neg	100004208	2344	203.002	22473			HMDB60013	0.570176	0.602866	0.613385	0.496843	0.537469	0.738805	0.448124	1.02792	0.260972	1.15731	1.45966	1.36526	1.50352	1.24045	1.40254	1.54293	1	0.772096	0.918576	0.420371	0.370431	1.80692	1.55109	1.23377	1.64876
3722	4-methylcatechol sulfate	Xenobiotics	Benzoate Metabolism	46146	LC/MS Neg	100004111	2665	203.002					3.52253	4.09018	3.65301	0.708556	0.636735	1.11404	0.636735	0.636735	0.636735	0.636735	0.636735	0.636735	0.636735	0.807881	0.885962	0.636735	0.636735	0.636735	0.636735	0.636735	0.636735	0.636735	0.636735	0.636735	0.636735
3734	4-ethylphenyl sulfate	Xenobiotics	Benzoate Metabolism	36099	LC/MS Neg	100001756	3580	201.023		123-07-9	C13637		1.62671	1.6906	1.41614	0.359506	0.504305	0.721754	1.87679	5.80694	1.07093	0.929072	0.871513	1.23334	0.465414	0.429176	0.504501	2.29974	1.32402	0.924879	0.359506	0.359506	0.359506	0.359506	0.359506	0.359506	0.359506
3756	p-cresol sulfate	Xenobiotics	Benzoate Metabolism	36103	LC/MS Neg	100001315	2890	187.007	4615423	3233-57-7		HMDB11635	2.3634	2.48151	2.20147	0.969444	1.10822	1.34964	1.55434	4.13742	0.84064	0.651635	0.6689	0.916405	0.833753	0.838747	0.796287	1.72896	1.03056	0.62951	0.62951	0.62951	0.62951	0.62951	0.62951	0.62951	0.62951
3925	gluconate	Xenobiotics	Food Component/Plant	587	LC/MS Polar	338	2922	195.051	10690	527-07-1	C00257	HMDB00625	1.85272	2.44348	1.8445	0.736538	0.875444	1.08779	0.807062	2.35457	0.422914	0.138201	0.168423	0.12955	0.860992	0.855424	0.772825	1	0.725219	0.424611	6.0097	2.79712	2.56641	7.142	7.49953	6.16162	6.34899
3945	beta-guanidinopropanoate	Xenobiotics	Food Component/Plant	35101	LC/MS Pos Early	100001411	2145	132.077	67701	353-09-3	C03065	HMDB13222	1.92366	2.16335	2.13434	1.29662	1.23435	1.94013	4.35358	11.7784	2.24179	0.871389	0.935076	1	0.69657	0.760388	0.818352	6.07747	3.8418	2.83491	0.398792	0.325532	0.227187	0.431761	0.213132	0.221666	0.400191
4000	ergothioneine	Xenobiotics	Food Component/Plant	37459	LC/MS Pos Early	100002154	850	230.096	3032311	58511-63-0	C05570	HMDB03045	2.4356	1.99013	2.72936	1.35277	1.5566	1.80185	1.30674	3.22677	0.647372	0.085916	0.112351	0.114929	0.510072	0.601815	0.519825	1.14938	0.850623	0.479683	0.085916	0.085916	0.085916	0.085916	0.085916	0.085916	0.085916
4002	erythritol	Xenobiotics	Food Component/Plant	20699	LC/MS Polar	100000846	1491	167.056	222285	149-32-6	C00503	HMDB02994	3.12178	3.09682	3.01333	1.16815	1.38556	2.03911	1.23685	3.52524	0.673246	0.594966	0.539622	0.671858	0.935512	1.06449	0.810351	1.67973	0.860819	0.681383	0.539622	0.539622	0.539622	0.825378	1.10212	0.64545	0.685163
4062	N-glycolylneuraminate	Xenobiotics	Food Component/Plant	37123	LC/MS Polar	100001491	3327.5	324.094	123802	1113-83-3	C03410	HMDB00833	2.76611	3.30762	3.04305	1.27787	1.32718	1.95353	0.67552	2.30061	0.38856	0.271908	0.301767	0.326285	0.904684	0.944008	0.794304	1.32202	1.05599	0.684797	0.271908	0.271908	0.271908	0.271908	0.271908	0.271908	0.271908
4139	stachydrine	Xenobiotics	Food Component/Plant	34384	LC/MS Pos Early	100001296	1440	144.102	115244	4136-37-2	C10172	HMDB04827	2.31839	2.63909	2.94999	0.914427	1.1906	1.68405	1.00256	3.12954	0.770846	0.431583	0.703249	0.443811	0.997439	1.12183	0.838119	1.36166	0.756656	0.562682	0.431583	0.431583	0.431583	0.431583	0.431583	0.431583	0.431583
4414	penicillin G	Xenobiotics	Drug - Antibiotic	37468	LC/MS Pos Early	100002155	2870	335.106	5904	69-57-8	C05551	HMDB15186	0.866158	1.05465	1	0.389591	0.349549	0.511958	2.14085	6.08992	1.00539	0.857234	0.955416	1.1693	0.25827	0.304113	0.218343	2.54539	1.24983	0.810915	2.27124	0.470475	0.315085	1.12663	3.89916	1.15278	1.16888
4552	rosiglitazone	Xenobiotics	Drug - Metabolic	48981	LC/MS Pos Early	100006439	3130	358.122	77999	122320-73-4	D00596,D08491	HMDB05031	0.190214	0.190214	0.190214	0.190214	0.190214	0.190214	0.190214	0.190214	0.190214	0.190214	0.190214	0.190214	0.190214	0.190214	0.190214	0.190214	0.190214	0.190214	0.635007	0.224522	0.190214	1.04936	1	1.06102	1.18317
4743	sulfate*	Xenobiotics	Chemical	46960	LC/MS Neg	100002528	616	96.9601	1118	14808-79-8	C00059	HMDB01448	0.806715	0.827505	0.7258	0.481328	0.587569	0.748532	7.19639	21.5226	4.02496	2.95603	3.04861	4.01453	0.386236	0.447478	0.3696	1.48623	0.89956	0.62512	3.65124	1	0.6435	2.37066	5.44506	2.24673	2.46956
4746	O-sulfo-L-tyrosine	Xenobiotics	Chemical	45413	LC/MS Neg	100005384	990	260.023	514186				2.24938	2.19015	2.2008	1	1.20566	1.06625	1.1184	2.92737	0.665801	0.439252	0.395794	0.502134	1.02579	0.856513	0.958979	0.108557	0.108557	0.27296	0.108557	0.108557	0.108557	0.108557	0.108557	0.108557	0.108557
4818	HEPES	Xenobiotics	Chemical	21248	LC/MS Neg	100000843	1022	237.091	23831	7365-45-9			0.504349	3.76144	0.150653	0.251689	0.701917	6.1341	0.81419	2.30808	1	0.424604	0.328836	0.227836	0.150653	0.457262	0.150653	68333.6	43143.7	31206.7	20.4406	0.42516	0.444287	394.985	195.437	68.7737	155.746
4837	phenol red	Xenobiotics	Chemical	36817	LC/MS Neg	100001724	3665.9	353.049	4766	143-74-8	C12600		1.32784	1.61918	1.32835	0.902031	1	1.51842	0.844949	2.76225	0.434648	0.285892	0.406856	0.466866	0.621591	0.728722	0.578618	0.888155	0.602645	0.598998	6.63546	2.14328	1.40795	5.72981	10.5445	5.42207	5.90469
4882	thioproline	Xenobiotics	Chemical	53231	LC/MS Pos Early	100009232	1250	134.027	93176	34592-47-4			1.26533	1.11605	1.15091	0.585551	1	1.20155	0.974344	2.67611	0.525767	0.149692	0.14913	0.181661	0.447955	0.464735	0.412372	0.880189	0.537416	0.339467	4.96952	1.34759	1.05884	3.3601	3.14506	3.0277	3.26359
	X - 11381			32698	LC/MS Pos Early		2331	186.112					1.41303	1.45843	1.65151	0.956257	1	1.78342	0.556708	0.556708	0.556708	0.556708	0.556708	0.556708	0.684593	0.556708	0.564919	0.556708	0.556708	0.556708	0.556708	0.556708	0.556708	0.556708	0.556708	0.556708	0.556708
	X - 11564			46260	LC/MS Neg		1157.1	177.023					2.94605	2.73987	2.4234	0.827773	1.11041	1.47573	2.79173	6.40973	1.37209	0.44878	0.624244	0.761119	0.901213	1.01636	0.901881	0.983637	0.435756	0.435756	0.435756	0.586997	0.435756	0.435756	0.435756	0.435756	0.435756
	X - 11612			47431	LC/MS Neg		1633	283.068					2.14956	1.99887	2.15533	1.00601	1.18037	1.65196	0.911505	3.48576	0.717068	0.76401	0.705575	0.813789	0.957928	1.19842	0.879228	1.63512	0.993993	0.689143	0.689143	0.689143	0.689143	0.689143	0.689143	0.689143	0.689143
	X - 11677			47607	LC/MS Pos Early		2035	267.097					0.95382	0.817356	0.757085	1.13173	1.20636	2.40069	0.269558	1.11494	0.302621	0.423433	0.454488	0.269558	0.975624	1	0.812448	1.99475	0.269558	1.26016	2.54737	0.713936	0.477979	2.05135	5.65385	2.08192	3.39939
	X - 11979			47508	LC/MS Neg		1990	249.063					2.19373	2.11419	2.19788	0.819023	1.01914	1.39753	1.54991	4.62178	0.862025	0.677207	0.644198	0.980856	0.735718	0.825856	0.649209	1.76994	1.07254	0.812512	0.644198	0.644198	0.644198	0.644198	0.644198	0.644198	0.644198
	X - 12013			46611	LC/MS Neg		2066	242.013					3.77762	4.09425	3.33608	1.43852	1.56419	2.19949	0.321775	0.840826	0.160283	0.150208	0.091077	0.190979	1.24585	1.39022	1.15917	0.232233	0.148333	0.136773	0.091077	0.091077	0.091077	0.091077	0.091077	0.091077	0.091077
	X - 12015			47390	LC/MS Neg		1296	216.088					0.81725	0.748668	0.794	0.529515	0.537403	0.810151	0.44603	1.28374	0.290902	0.475732	0.526707	0.542775	1.05174	1.04017	1	1.36376	1.17382	0.561308	2.2378	1.29943	1.29153	1.23706	1.06208	1.32951	1.12912
	X - 12100			47687	LC/MS Pos Early		2650	221.092					1.35021	1.61664	1.61962	0.811112	1	1.50694	1.21507	4.06055	0.965495	0.169503	0.155532	0.22828	1.05375	0.993995	0.995521	0.984428	0.738323	0.598682	2.96279	0.714193	0.41186	3.0152	5.89127	3.22347	2.78032
	X - 12442			46618	LC/MS Neg		5315	223.171					1.7571	2.40842	2.57097	0.75609	0.889774	1.152	0.799692	2.0322	0.44834	0.397154	0.535066	0.504187	0.943214	1.00939	0.931642	1.46735	1	0.721646	2.29333	0.688475	0.577779	38.8147	27.9722	32.5556	37.4587
[truncated: 37 more rows]
