# Supplementary material for: Clonal derivation of white and brown adipocyte progenitor cell lines from human pluripotent stem cells
Source: Stem Cell Res Ther. 2019 Jan 8;10:7. doi: 10.1186/s13287-018-1087-7 (PMC6323697; doi:10.1186/s13287-018-1087-7)
Supplement: Supplementary file 12 — Table S5. Illumina-based microarray data is presented for the expression of Illumina-based microarray mean values and standard deviation for the genes FABP4, UCP1, ADIPOQ, CITED1, LIPASIN, MYH3, HOXA5, and DLX5 in fBAT, SAT, NP88, NP110, and nine new clonal isolates in the progenitor (Ctrl) state and after 14 days of differentiation in (BMP4, Rosi, T3, CL) in an effort to re-derive clonal progenitors to BAT. (XLSX 13 kb) [file 13287_2018_1087_MOESM12_ESM.xlsx]

## Sheet: Supporting Data Figure 7
	FABP4		UCP1		ADIPOQ		CITED1		MYH3		LIPASIN (LOC55908)		HOXA5		DLX5
	Mean	St. Dev.	Mean	St. Dev.	Mean	St. Dev.	Mean	St. Dev.	Mean	St. Dev.	Mean	St. Dev.	Mean	St. Dev.	Mean	St. Dev.
fBAT Ctrl	98.82	0.82	93.04	1.12	94.16	1.72	85.33	1.16	1404.22	1123.14	97.84	1.75	365.49	107.75	95.43	4.13
fBAT Differentiated	15921.5	1086.17	1205.69	199.74	3421.86	95.74	2048.92	164.21	191.13	33.69	2242.12	78.38	1392.24	89.62	93	8.07
SAT Ctrl	113.09	9.86	83.7	3.23	92.53	0.84	89.28	3.39	120.97	3.94	102.95	1.12	689.08	16.51	85.78	4.67
SAT Differentiated	14422.2	1621.61	109.76	8.55	3182.62	240.63	500.99	25.29	100.27	4.27	2101.79	52.07	600.73	12.36	87.45	2
NP88 Ctrl	4841.65	4750.99	95.64	0.65	108.81	12.97	276.92	197.82	89.12	2.92	109.03	5.85	91.22	1.45	85.31	7.28
NP88 Differentiated	14531.7	782.98	1138.9	584.75	2374.49	574.13	1746.37	181.15	98.6	3.46	745.73	244.77	90.54	9.08	98.24	7.1
NP110 Ctrl	114.66	4.4	91.91	5.66	89.29	5.8	79.91	2.03	91.91	8	101.94	3.85	2479.57	42.29	80.22	2.62
NP110 Differentiated	15940.7	2582.68	1162.87	584.89	2057.8	770.99	672.49	181.58	96.67	4.87	1003.43	354.33	3388.22	757.31	85.18	4.17
NPCC SM19 Ctrl	98.33	2.06	87.38	2.95	97.46	2.9	85.43	4.29	93.78	10.71	114.42	7.94	626.9	22.4	84.82	3.21
NPCC SM19 Differentiated	14845.2	2112.77	2023.89	1243	1362.86	347.25	678.91	62.6	92.05	7.19	518.42	50.55	1697.52	42.4	81.7	0.78
NPCC SM23 Ctrl	88.21	3.18	92.6	3.22	92.15	0.06	88.3	0.89	87.19	8.09	98.81	6.39	97.1	4.56	100.5	7.12
NPCC SM23 Differentiated	19181.2	2626.68	984.03	105.62	381.87	47.05	124.63	14.66	85.38	0.34	472.26	70.73	87.77	0.34	230.94	21.15
NPCC SM28 Ctrl	102.57	5.13	107.38	2.76	86.71	0.22	93.77	3.1	83.88	1.64	104.4	5.47	91.91	0.49	666.78	73.94
NPCC SM28 Differentiated	14061.7	3450.19	641.59	24.51	648.19	51.68	182.42	18.91	90.75	4.61	250.72	36.67	86.97	4.89	1148.38	23.92
NPCC SM29 Ctrl	110.25	3.35	88.4	4.85	95.5	0.3	83.9	0.35	85.97	6.88	104.36	4.2	91.01	2.15	333.11	3.95
NPCC SM29 Differentiated	14798.7	2159.32	143.03	10.53	117.31	6.39	97.13	8.49	90.49	0.35	109.85	7.26	95.47	1.65	647.65	65.88
NPCC SM31 Ctrl	95.56	5.69	89.01	2.06	98.12	0.99	93.15	1.02	84.76	2.58	106.03	2.42	88.88	2.78	1465.78	98.83
NPCC SM31 Differentiated	13280.7	594.06	700.96	90.29	1369.75	184.32	298.94	32.17	94.5	2.79	925.37	115.03	107.36	5.1	84.03	3.33
NPCC SM36 Ctrl	112.68	16.79	88.46	4.98	97.23	1.14	84.35	3.67	87.08	2.37	103.19	2.59	90.19	1.41	88.9	5.31
NPCC SM36 Differentiated	14296.1	1609.53	180.11	19.14	860.58	135.84	616.58	94.08	93.54	2.94	285.06	49.54	91.42	1.89	1002.2	53.7
NPCC SM40 Ctrl	100.98	9.05	94.81	4.05	97.41	0.28	84.22	1.76	88.01	1.57	104.6	3	92.16	5.43	79.63	1.3
NPCC SM40 Differentiated	14710.5	1249.8	332.36	49.02	234.25	24.55	140.63	2.08	88.3	0.57	176.44	4.31	97.49	1.69	83.77	0.07
NPCC SM45 Ctrl	104.48	5.93	92.64	11.91	96.41	3	87.42	5.01	90.53	2.9	110.69	4.94	84.9	1.51	87.31	3.95
NPCC SM45 Differentiated	17304.8	1292.06	97.67	1.73	114.15	4	107.55	3.57	102.43	0.71	104.93	4.01	93.62	4.22	105.52	2.93
NPCC SM46 Ctrl	157.53	3.61	93.31	10.58	99.91	1.5	85.98	1.19	90.81	3.64	96.31	4.05	97.06	11.52	87.75	1.35
NPCC SM46 Differentiated	16837.1	2727.24	116.02	12.04	211.52	9.24	96.72	3.97	95.05	3.66	125.13	5.84	95.58	3.4	93.69	2.73
